# Supplementary material for: Virulence-related comparative transcriptomics of infectious and non-infectious chlamydial particles
Source: BMC Genomics. 2018 Aug 2;19:575. doi: 10.1186/s12864-018-4961-x (PMC6090853; doi:10.1186/s12864-018-4961-x)
Supplement: Supplementary file 2 — Table S1. Summary of alignment results and genome coverages. (XLS 9 kb) [file 12864_2018_4961_MOESM2_ESM.xls]

## Sheet: C_psittaci_02DC15_S2
Table S1. Summary of alignment results and genome coverages
	Sample	Mapped to chlamydial genome	Avg. read length	Total bases covered	Coverage
C. psittaci	EB_1	2384507	132	315068047	268.788
	EB_2	3744412	133	498769422	425.505
	EB_3	4143025	136	566671788	483.433
	EB_4	2967444	139	413199847	352.505
	RB_1	2708931	130	354213943	302.183
	RB_2	2781524	147	411226893	350.822
	RB_3	2336097	137	320353906	273.297
	RB_4	1008627	135	136434603	116.394
C. abortus	EB_1	4.27105e+06	138	591102159	474
	EB_2	5.37463e+06	145	779404507	603
	EB_3	3.15864e+06	126	398501068	317
	RB_1	4.72415e+06	152	719405580	547
	RB_2	4.92972e+06	136	671881090	538
	RB_3	3.7656e+06	150	566206901	431
W. chondrophila	EB_1	4101177	164	675454919	319.166
	EB_2	4699779	156	735721779	347.643
	EB_3	2973025	161	479731251	226.683
	RB_1	753445	133	100408288	47.4449
	RB_2	1208154	125	151133057	71.4134
	RB_3	794860	139	110856115	52.3817
