# Supplementary material for: Virulence-related comparative transcriptomics of infectious and non-infectious chlamydial particles
Source: BMC Genomics. 2018 Aug 2;19:575. doi: 10.1186/s12864-018-4961-x (PMC6090853; doi:10.1186/s12864-018-4961-x)
Supplement: Supplementary file 3 — Table S2. Gene expression in C. psittaci EBs and RBs. (XLS 285 kb) [file 12864_2018_4961_MOESM3_ESM.xls]

## Sheet: C. psittaci
Table S2. Gene expression in C. psittaci EBs and RBs
Up-regulated in EBs
Up-regulated in RBs
Locus tag	Category	Product	Raw counts RB_1	Raw counts RB_2	Raw counts RB_3	Raw counts RB_4	Raw counts EB_1	Raw counts EB_2	Raw counts EB_3	Raw counts EB_4	Norm. Mean Expression RB	SD Mean Expression RB	Norm. Mean Expression EB	SD Mean Expression EB	Log2-fold Change RB vs EB	padj
CPS0B_RS00005	Cofactors, Vitamins, Prosthetic Groups, Pigments	Porphobilinogen synthase (EC 4.2.1.24)	254	400	151	361	150	92	149	113	303.654	49.3861	112.959	20.7432	1.42775	2.56492e-07
CPS0B_RS00010	Respiration	Na(+)-translocating NADH-quinone reductase subunit A (EC 1.6.5.-)	961	1154	503	505	746	1046	1154	929	835.745	240.966	859.239	86.5105	-0.0391552	0.896579
CPS0B_RS00015	n.d.	Protein CPn_0742/CP_0003/CPj0742/CpB0770	4603	3846	2615	934	1421	3631	3561	2750	3483.38	1904.7	2494.6	682.167	0.481291	0.401452
CPS0B_RS00020	RNA Metabolism	Transcription elongation factor GreA	759	1742	402	1154	988	793	1136	789	982.184	135.606	825.545	81.6224	0.249581	0.295325
CPS0B_RS00030	Amino Acids and Derivatives	Aspartate aminotransferase (EC 2.6.1.1)	427	827	260	578	780	608	857	615	530.105	59.6788	638.371	69.7336	-0.267564	0.232193
CPS0B_RS00035	n.d.	FIG00493188: hypothetical protein	483	1220	237	871	282	182	448	198	666.319	145.682	242.174	61.4232	1.46052	1.19482e-05
CPS0B_RS00040	DNA Metabolism	Exodeoxyribonuclease V beta chain (EC 3.1.11.5)	677	1873	112	1005	254	150	363	117	779.678	326.409	192.653	63.16	2.01487	4.84172e-05
CPS0B_RS00045	DNA Metabolism	Exodeoxyribonuclease V gamma chain (EC 3.1.11.5)	724	1824	129	1043	264	122	341	106	803.61	309.009	182.108	69.5894	2.14326	1.60029e-05
CPS0B_RS00050	n.d.	Efflux Protein	471	807	239	580	367	256	376	253	527.092	38.3595	279.77	44.5532	0.912376	6.89792e-05
CPS0B_RS00055	Miscellaneous	Rhodanese domain protein UPF0176, Firmicutes subgroup	219	302	120	323	363	266	332	291	252.542	50.513	281.994	42.178	-0.156558	0.597476
CPS0B_RS00060	Protein Metabolism	SSU ribosomal protein S4p (S9e)	395	758	172	445	2718	2609	3013	2663	427.826	26.1669	2464.9	167.911	-2.5259	3.769e-55
CPS0B_RS00065	DNA Metabolism	Endonuclease IV (EC 3.1.21.2)	196	332	50	331	149	94	110	77	213.82	74.601	97.2056	26.498	1.14155	0.0039765
CPS0B_RS00070	n.d.	Virulence factor mviN	414	733	222	609	329	240	390	175	498.962	68.853	250.513	54.4802	0.991352	0.000585571
CPS0B_RS00075	n.d.	CHLPN 76 kDa Homolog_2 (CT623)	464	956	221	786	865	473	711	509	590.481	116.416	576.459	149.258	0.0346461	0.918368
CPS0B_RS00080	predicted T3SS Effector	CHLPN 76 kDa Homolog_1 (CT622)	11328	12069	7484	2635	4417	13555	17292	10244	9645.48	5151.16	9831.29	3258.61	-0.0275569	0.960242
CPS0B_RS00085	n.d.	FIG00493885: hypothetical protein	5114	5968	2765	1869	1363	3082	2979	2515	4261.7	1625.77	2191.95	537.219	0.959283	0.0205922
CPS0B_RS00090	n.d.	FIG00494286: hypothetical protein	18014	18675	9658	3649	4358	10502	9708	8636	13858.5	6818.45	7331.31	1949.42	0.918741	0.0794794
CPS0B_RS00095	n.d.	FIG00494470: hypothetical protein	480	415	248	68	202	348	368	316	343.96	190.938	273.083	47.252	0.333508	0.584921
CPS0B_RS00100	Cell Wall and Capsule	Lipopolysaccharide ABC transporter, ATP-binding protein LptB	404	619	179	451	251	390	368	327	414.446	25.9513	297.341	42.9522	0.479168	0.0192404
CPS0B_RS00105	n.d.	FIG00493849: hypothetical protein	167	192	87	111	176	304	351	232	149.64	35.7838	233.31	39.2415	-0.635367	0.0239935
CPS0B_RS00110	Cell Wall and Capsule	2-Keto-3-deoxy-D-manno-octulosonate-8-phosphate synthase (EC 2.5.1.55)	637	828	304	310	798	1701	1889	1368	540.704	145.98	1261.9	285.326	-1.22201	0.000316305
CPS0B_RS00120	n.d.	KH domain RNA binding protein YlqC	3850	4397	2502	937	4839	12709	12010	10643	3310.33	1688.14	8859.01	2541.91	-1.42031	0.00596941
CPS0B_RS00125	Protein Metabolism; RNA Metabolism	Ribosomal large subunit pseudouridine synthase D (EC 4.2.1.70)	310	642	152	241	319	605	579	491	324.864	52.1424	441.347	86.813	-0.440339	0.105816
CPS0B_RS00130	n.d.	FIG00493995: hypothetical protein	48	60	26	21	61	116	116	94	41.5175	13.8869	85.4754	16.5847	-1.01707	0.00233735
CPS0B_RS00135	n.d.	FIG00494423: hypothetical protein	343	224	188	111	701	1407	1415	1315	256.75	132.05	1070.78	242.621	-2.05912	8.94608e-06
CPS0B_RS00140	DNA Metabolism; Virulence, Disease and Defense	Topoisomerase IV subunit A (EC 5.99.1.-)	296	730	156	319	264	179	233	192	356.839	51.6242	195.531	34.6285	0.86507	0.000795958
CPS0B_RS00145	DNA Metabolism; Virulence, Disease and Defense	Topoisomerase IV subunit B (EC 5.99.1.-)	567	1103	167	854	540	463	491	463	626.404	163.713	441.315	56.0146	0.505384	0.105816
CPS0B_RS00150	Cofactors, Vitamins, Prosthetic Groups, Pigments	Glutamyl-tRNA reductase (EC 1.2.1.70)	743	1343	357	815	1153	1388	1323	1232	805.338	20.6705	1141.75	109.871	-0.504502	0.00215667
CPS0B_RS00155	T3SS Apparatus	FIG042683: Type III secretion	775	910	495	194	1136	1687	1140	1578	666.662	330.267	1254	294.478	-0.910779	0.0652755
CPS0B_RS00160	n.d.	FIG016943: Forkhead domain protein	4765	5647	2859	1423	4618	7239	5994	7200	4061.79	1815.61	5625.92	1182.33	-0.469919	0.316397
CPS0B_RS00165	T3SS Apparatus	FIG016943: Type III secretion	960	912	511	194	939	1117	1020	963	723.673	366.157	906.403	96.777	-0.323521	0.537186
CPS0B_RS00170	n.d.	FIG00493859: hypothetical protein	1965	2074	1112	266	1534	2637	1955	2649	1516.53	826.124	1976.3	512.324	-0.381362	0.538178
CPS0B_RS00175	T3SS Apparatus	FIG016921: Type III secretion protein	2299	2412	1257	450	2324	3313	2952	3251	1782.77	889.829	2655.34	444.465	-0.574405	0.270706
CPS0B_RS00180	T3SS Apparatus	FIG016647: Type III secretion protein	2807	2994	1442	798	2731	3853	3003	4016	2195.45	938.394	3071.79	669.786	-0.484957	0.29314
CPS0B_RS00185	T3SS Apparatus	Type III secretion cytoplasmic ATP synthase (EC 3.6.3.14, YscN,SpaL,MxiB,HrcN,EscN)	2540	2980	1505	647	2392	3886	3076	3975	2121.37	993.993	2998.58	710.933	-0.499737	0.318283
CPS0B_RS00190	T3SS Apparatus	FIG016940: Type III secretion protein	2179	2058	1157	445	2507	3826	3070	3846	1640.33	828.504	2981.48	640.746	-0.862101	0.0903878
CPS0B_RS00195	T3SS Apparatus	FIG046930: Type III secretion protein	5016	4906	2808	1038	4779	7464	5951	7354	3886.56	1986.31	5745.57	1238.63	-0.563901	0.286529
CPS0B_RS00200	T3SS Apparatus	Type III secretion inner membrane protein (YscQ,homologous to flagellar export components)	1780	2043	977	865	1513	1961	1630	1953	1541.14	508.195	1590.97	274.959	-0.046067	0.899829
CPS0B_RS00205	T3SS Apparatus	FIG047302: Type III secretion S/T Protein Kinase	736	789	345	411	646	756	582	731	609.171	160.331	615.011	110.323	-0.0141442	0.958548
CPS0B_RS00210	T3SS Apparatus	Type III secretion protein SctC	3169	3414	1906	921	3495	4837	3944	4851	2658.54	1239.18	3859.24	736.443	-0.537343	0.249458
CPS0B_RS00220	Protein Metabolism	Putative ATP:guanido phosphotransferase YacI (EC 2.7.3.-)	350	588	121	408	219	218	219	227	352.164	45.5753	198.925	22.7729	0.822807	0.000257859
CPS0B_RS00225	n.d.	FIG00493978: hypothetical protein	97	157	79	88	183	182	183	167	120.793	36.1753	160.713	15.2859	-0.412054	0.143466
CPS0B_RS00240	Protein Metabolism	Ribosome recycling factor	104	240	22	299	201	139	170	141	184.123	88.9114	146.85	27.0969	0.32389	0.497579
CPS0B_RS00245	n.d.	Uridine monophosphate kinase (EC 2.7.4.22)	226	386	86	363	594	443	386	501	258.222	61.02	439.873	103.832	-0.770132	0.0212173
CPS0B_RS00250	Protein Metabolism	Translation elongation factor Ts	105	175	46	148	622	439	420	497	117.437	17.3869	451.307	104.064	-1.94662	2.74894e-11
CPS0B_RS00255	Protein Metabolism	SSU ribosomal protein S2p (SAe)	227	386	55	312	977	797	758	721	234.815	63.9533	736.888	132.846	-1.649	3.287e-07
CPS0B_RS00265	n.d.	major outer membrane protein, porin	42510	39860	22205	6300	43234	61275	82105	61914	31142.3	16764.2	54728.2	7454.39	-0.813418	0.141112
CPS0B_RS00270	Cell Division and Cell Cycle	Penicillin-binding protein PBP2	1057	1928	714	1362	599	575	1209	530	1316.13	201.413	631.008	145.093	1.06045	0.000150948
CPS0B_RS00275	T3SS Apparatus	type III secretion chaperone, putative	5179	4908	2509	1263	1213	2468	1535	1987	3818.05	1751.55	1620.57	473.78	1.23593	0.0100587
CPS0B_RS00280	Miscellaneous; RNA Metabolism	Iron-sulfur cluster assembly protein SufB	619	1220	416	859	1157	1154	1506	1142	799.085	114.108	1102.64	25.6083	-0.465165	0.0190782
CPS0B_RS00285	Miscellaneous; RNA Metabolism	Iron-sulfur cluster assembly ATPase protein SufC	240	470	120	309	397	301	388	305	279.972	21.392	312.107	41.1265	-0.156119	0.519793
CPS0B_RS00290	Miscellaneous; RNA Metabolism	Iron-sulfur cluster assembly protein SufD	297	568	126	302	433	348	424	302	311.187	20.1745	337.58	46.0499	-0.120109	0.638717
CPS0B_RS00295	Amino Acids and Derivatives; Miscellaneous; RNA Metabolism	Cysteine desulfurase (EC 2.8.1.7), SufS subfamily	392	968	301	734	524	367	574	363	605.496	122.209	407.133	63.5945	0.571906	0.049458
CPS0B_RS00300	n.d.	FIG00494008: hypothetical protein	127	237	35	144	96	79	95	90	125.339	25.3874	81.0056	9.61826	0.625934	0.0194079
CPS0B_RS00305	n.d.	FIG00494375: hypothetical protein	247	387	99	183	370	355	370	324	225.121	25.1579	318.734	29.562	-0.503631	0.0180479
CPS0B_RS00310	Cell Division and Cell Cycle	Chromosome (plasmid) partitioning protein ParB	228	394	123	295	309	261	314	231	263.413	25.1463	249.609	27.8523	0.0731347	0.751766
CPS0B_RS00315	Membrane Transport	Dipeptide transport ATP-binding protein DppF (TC 3.A.1.5.2)	175	360	49	351	168	71	116	75	217.217	83.9757	97.4079	37.1425	1.16164	0.0102454
CPS0B_RS00320	Membrane Transport; predicted T3SS Effector	Dipeptide transport ATP-binding protein DppD (TC 3.A.1.5.2)	214	446	51	280	166	72	153	84	223.361	62.5607	106.199	34.4805	1.07298	0.00776817
CPS0B_RS00325	Phosphorus Metabolism	Phosphate transport regulator (distant homolog of PhoU)	249	306	104	183	700	660	652	629	216.112	30.9585	595.333	69.5995	-1.46186	3.93618e-11
CPS0B_RS00330	Phosphorus Metabolism	Probable low-affinity inorganic phosphate transporter	453	1000	348	647	457	306	496	345	630.33	112.786	357.919	55.6049	0.815392	0.002286
CPS0B_RS00335	Carbohydrates	Phosphoglycerate kinase (EC 2.7.2.3)	336	600	269	417	341	316	417	315	435.998	102.846	309.359	13.6987	0.496721	0.0551578
CPS0B_RS00340	predicted T3SS Effector	FIG00494241: hypothetical protein	42627	45678	25277	9020	7263	23260	27405	18820	34482.8	17543.5	16668.8	5486.43	1.04872	0.0600246
CPS0B_RS00345	n.d.	CPj0676	7534	8244	4591	2173	1815	5165	6265	4314	6337.96	2986.78	3817.7	1167.79	0.731211	0.154395
CPS0B_RS00350	n.d.	FIG00494028: hypothetical protein	703	960	380	608	316	720	904	519	696.744	109.008	533.681	140.512	0.384319	0.234426
CPS0B_RS00355	n.d.	Nol1/Nop2/Sun family protein	276	459	145	337	616	771	807	650	308.805	25.6293	633.273	44.4527	-1.0346	1.79831e-09
CPS0B_RS00360	n.d.	FIG00494190: hypothetical protein	109	190	41	177	118	145	141	138	125.347	30.2794	121.43	12.9235	0.046921	0.857177
CPS0B_RS00365	Cell Wall and Capsule; Protein Metabolism	D-alanyl-D-alanine carboxypeptidase (EC 3.4.16.4)	294	483	111	338	299	265	333	281	298.218	29.0142	263.626	19.3853	0.174774	0.387513
CPS0B_RS00370	n.d.	FIG00494138: hypothetical protein	360	446	173	161	147	285	323	219	299.281	89.2527	213.484	42.8456	0.489292	0.179095
CPS0B_RS00375	Stress Response	Serine-protein kinase RsbW (EC 2.7.11.1)	197	293	74	269	141	150	188	130	205.808	37.7907	135.094	3.81483	0.609685	0.01171
CPS0B_RS00380	n.d.	FIG00493915: hypothetical protein	49	65	37	67	92	98	72	63	60.4813	16.452	73.4707	15.6551	-0.282934	0.390809
CPS0B_RS00385	n.d.	FIG00493894: hypothetical protein	329	573	127	430	523	622	594	485	353.463	48.4773	497.236	46.8133	-0.493578	0.0259559
CPS0B_RS00390	n.d.	probable outer membrane leader peptide (omp) CT546	3804	4061	1927	1045	1087	2483	2233	2083	2951.18	1267.57	1745.78	448.616	0.75715	0.104176
CPS0B_RS00395	n.d.	DNA polymerase III alpha subunit (EC 2.7.7.7)	841	1525	271	1349	861	607	720	612	946.342	253.288	632.049	115.136	0.581916	0.0742237
CPS0B_RS00400	n.d.	Hexose phosphate uptake regulatory protein UhpC	655	1000	391	631	1219	1047	1067	964	702.53	109.393	969.333	134.921	-0.462972	0.0492687
CPS0B_RS00405	n.d.	FIG00494392: hypothetical protein	22	21	6	23	15	20	19	21	18.1249	4.64833	16.8225	2.67972	0.0824622	0.777365
CPS0B_RS00410	Protein Metabolism	Histidyl-tRNA synthetase (EC 6.1.1.21)	374	794	207	679	1055	1031	1040	1024	507.381	103.642	934.414	98.9364	-0.881437	0.00060199
CPS0B_RS00415	Protein Metabolism	Aspartyl-tRNA synthetase (EC 6.1.1.12) @ Aspartyl-tRNA(Asn) synthetase (EC 6.1.1.23)	515	930	292	813	818	674	832	669	646.536	106.079	670.998	69.5361	-0.0525471	0.843196
CPS0B_RS00420	Protein Metabolism	FKBP-type peptidyl-prolyl cis-trans isomerase FklB (EC 5.2.1.8)	975	1452	406	488	1922	1932	1924	1870	825.802	192.404	1720.91	174.477	-1.05903	0.000142756
CPS0B_RS00425	Cofactors, Vitamins, Prosthetic Groups, Pigments; RNA Metabolism	tRNA (cytidine(34)-2'-O)-methyltransferase (EC 2.1.1.207)	169	334	126	184	227	237	248	212	212.392	43.2799	206.956	14.3083	0.0344335	0.92718
CPS0B_RS00430	n.d.	Thioredoxin	118	171	50	154	307	265	247	341	165.085	18.1296	264.079	56.0475	-0.678072	0.0189292
CPS0B_RS00440	n.d.	FIG00493914: hypothetical protein	139	265	47	227	568	420	412	397	160.659	41.8731	407.991	85.7972	-1.34151	4.06882e-05
CPS0B_RS00445	Cell Wall and Capsule	TsaE protein, required for threonylcarbamoyladenosine t(6)A37 formation in tRNA	99	173	62	93	247	163	206	166	110.541	17.9021	176.411	35.3719	-0.665016	0.0133761
CPS0B_RS00450	n.d.	DNA polymerase III, epsilon chain	166	276	79	240	303	195	239	258	190.631	28.3881	225.865	48.2623	-0.24275	0.43308
CPS0B_RS00455	n.d.	Cytosolic acyl-CoA thioester hydrolase family protein	171	262	90	161	260	361	372	297	175.797	17.9954	286.58	28.1494	-0.705475	0.000226933
CPS0B_RS00460	Protein Metabolism	Apolipoprotein N-acyltransferase (EC 2.3.1.-)	447	828	251	585	253	187	400	180	532.136	49.4662	222.798	48.5191	1.25438	3.04131e-06
CPS0B_RS00465	Cell Wall and Capsule	UDP-3-O-[3-hydroxymyristoyl] N-acetylglucosamine deacetylase (EC 3.5.1.108)	263	655	238	459	554	301	381	338	418.833	95.8645	357.811	101.987	0.226991	0.54975
CPS0B_RS00470	Fatty Acids, Lipids, and Isoprenoids	3-hydroxyacyl-[acyl-carrier-protein] dehydratase, FabZ form (EC 4.2.1.59)	103	154	66	65	518	257	325	320	103.776	29.8161	324.217	103.596	-1.63941	8.79626e-06
CPS0B_RS00475	Cell Wall and Capsule	Acyl-[acyl-carrier-protein]--UDP-N-acetylglucosamine O-acyltransferase (EC 2.3.1.129)	295	563	238	381	745	458	391	476	393.142	88.1762	475.685	150.925	-0.276432	0.464876
CPS0B_RS00480	Protein Metabolism	Methionyl-tRNA formyltransferase (EC 2.1.2.9)	153	395	118	177	345	162	227	172	211.267	43.7702	205.917	72.0113	0.0345987	0.929988
CPS0B_RS00485	predicted Inclusion Membrane Protein	Inclusion membrane protein-44	1982	2404	1303	636	9976	25513	26774	21920	1773.23	822.78	18479.4	5119.59	-3.38162	1.11535e-13
CPS0B_RS00490	Protein Metabolism	LSU ribosomal protein L3p (L3e)	192	308	122	278	1468	1960	2318	1838	236.124	41.6786	1679.95	151.881	-2.8316	2.92059e-39
CPS0B_RS00495	Protein Metabolism	LSU ribosomal protein L4p (L1e)	118	185	53	116	1430	1776	1869	1652	118.077	3.73008	1500.71	120.948	-3.66907	9.95363e-108
CPS0B_RS00500	Protein Metabolism	LSU ribosomal protein L23p (L23Ae)	43	109	27	76	511	598	696	568	62.3069	11.0598	527.901	25.8589	-3.0902	7.03916e-44
CPS0B_RS00505	Protein Metabolism	LSU ribosomal protein L2p (L8e)	210	365	143	223	2356	2768	2966	2608	247.219	44.5052	2388.5	161.446	-3.27382	3.88796e-65
CPS0B_RS00510	Protein Metabolism	SSU ribosomal protein S19p (S15e)	97	224	29	166	602	676	748	576	117.867	36.1511	579.639	24.8308	-2.29727	5.22837e-15
CPS0B_RS00515	Protein Metabolism	LSU ribosomal protein L22p (L17e)	63	148	56	94	711	740	761	771	94.3286	21.6442	670.583	69.5788	-2.83558	3.22311e-32
CPS0B_RS00520	Protein Metabolism	SSU ribosomal protein S3p (S3e)	123	210	112	157	1719	1565	1739	1541	166.863	50.9998	1474.26	134.163	-3.14182	8.15804e-32
CPS0B_RS00525	Protein Metabolism	LSU ribosomal protein L16p (L10e)	179	333	111	218	2108	2242	2304	2198	215.06	24.5976	1986.62	171.554	-3.20818	4.73413e-70
CPS0B_RS00530	Protein Metabolism	LSU ribosomal protein L29p (L35e)	33	43	26	36	611	685	706	675	38.8925	11.9752	599.967	52.3735	-3.94342	2.55908e-54
CPS0B_RS00535	Protein Metabolism	SSU ribosomal protein S17p (S11e)	60	97	73	87	447	493	534	474	93.5677	42.0734	435.579	27.1762	-2.2136	4.88001e-11
CPS0B_RS00540	Protein Metabolism	LSU ribosomal protein L14p (L23e)	111	154	72	92	927	1156	1120	1048	116.115	28.2769	951.306	93.9879	-3.03532	1.83707e-39
CPS0B_RS00545	Protein Metabolism	LSU ribosomal protein L24p (L26e)	43	53	12	59	650	560	678	617	40.9889	11.7892	562.421	54.9734	-3.77687	6.88548e-42
CPS0B_RS00550	Protein Metabolism	LSU ribosomal protein L5p (L11e)	105	321	87	214	1254	1243	1188	1079	179.62	39.9767	1072.28	121.828	-2.57424	9.77558e-22
CPS0B_RS00555	Protein Metabolism	SSU ribosomal protein S8p (S15Ae)	65	147	53	105	904	694	790	763	95.8133	19.28	711.735	108.627	-2.89077	6.66257e-29
CPS0B_RS00560	Protein Metabolism	LSU ribosomal protein L6p (L9e)	139	234	71	163	982	865	908	776	153.096	9.69166	794.593	97.5566	-2.37742	5.73466e-32
CPS0B_RS00565	Protein Metabolism	LSU ribosomal protein L18p (L5e)	123	333	53	223	598	532	637	557	169.248	43.3397	521.093	43.0699	-1.62426	8.04613e-09
CPS0B_RS00570	Protein Metabolism	SSU ribosomal protein S5p (S2e)	160	328	93	163	922	770	840	718	185.215	20.6512	731.705	96.0675	-1.98432	1.72795e-20
CPS0B_RS00575	Protein Metabolism	LSU ribosomal protein L15p (L27Ae)	142	203	76	120	932	777	781	803	140.977	20.7534	745.288	114.868	-2.40155	7.27282e-25
CPS0B_RS00580	n.d.	Preprotein translocase secY subunit (TC 3.A.5.1.1)	290	603	198	411	1226	850	986	793	383.093	54.9355	870.539	177.741	-1.18533	9.89446e-06
CPS0B_RS00585	Protein Metabolism	SSU ribosomal protein S13p (S18e)	156	342	61	183	878	701	778	617	173.412	24.4034	669.365	103.386	-1.95123	1.30608e-15
CPS0B_RS00590	Protein Metabolism	SSU ribosomal protein S11p (S14e)	123	187	74	107	850	550	603	724	129.194	23.3029	621.772	147.737	-2.26954	3.52717e-15
CPS0B_RS00595	RNA Metabolism	DNA-directed RNA polymerase alpha subunit (EC 2.7.7.6)	333	626	128	500	1808	1454	1580	1585	381.014	73.8151	1452.51	214.714	-1.93117	9.84522e-14
CPS0B_RS00600	Protein Metabolism	LSU ribosomal protein L17p	78	171	43	145	436	357	349	413	107.411	22.8314	353.166	63.9278	-1.72206	4.20673e-09
CPS0B_RS00605	Carbohydrates	NAD-dependent glyceraldehyde-3-phosphate dehydrogenase (EC 1.2.1.12)	465	863	329	541	2112	2090	1805	2183	574.778	101.364	1856.97	307.192	-1.69134	6.68722e-12
CPS0B_RS00610	n.d.	FIG00494136: hypothetical protein	359	829	173	482	1627	1385	1327	1387	447.811	54.0878	1297.11	207.413	-1.53361	1.34391e-10
CPS0B_RS00620	n.d.	FIG00494478: hypothetical protein	1053	1363	553	617	1121	1646	1728	1633	949.902	237.362	1363.87	197.934	-0.521844	0.0668218
CPS0B_RS00625	DNA Metabolism	Crossover junction endodeoxyribonuclease RuvC (EC 3.1.22.4)	406	787	291	362	426	614	712	549	480.866	109.792	508.745	56.0418	-0.0816288	0.751766
CPS0B_RS00630	DNA Metabolism	Holliday junction DNA helicase RuvA	216	398	119	210	192	199	271	211	236.961	22.4485	193.774	9.95505	0.28883	0.138589
CPS0B_RS00635	Nucleosides and Nucleotides	Nucleoside diphosphate kinase (EC 2.7.4.6)	101	172	71	118	190	166	200	154	122.358	22.9558	158.895	14.0481	-0.382146	0.103888
CPS0B_RS00640	Cofactors, Vitamins, Prosthetic Groups, Pigments	Lipoate-protein ligase A type 2	67	130	11	96	51	22	62	36	67.7963	25.2264	37.8532	10.8374	0.839535	0.0575463
CPS0B_RS00645	RNA Metabolism	tRNA uridine 5-carboxymethylaminomethyl modification enzyme GidA	430	647	194	607	894	838	835	762	473.713	78.1416	749.678	86.2044	-0.662004	0.00620844
CPS0B_RS00650	predicted T3SS Effector	Replicative DNA helicase (EC 3.6.1.-)	375	679	97	597	453	362	442	400	407.247	128.381	372.699	44.9121	0.125853	0.721117
CPS0B_RS00660	n.d.	CDP-alcohol phosphatidyltransferase	339	820	216	446	410	442	623	420	448.265	57.4984	418.485	22.5475	0.0999958	0.665741
CPS0B_RS00665	n.d.	ADP/ATP Translocase, NTT1	762	1503	528	851	1646	1866	2371	1660	940.071	155.154	1670.04	56.7104	-0.829115	2.83929e-05
CPS0B_RS00670	n.d.	Protease	467	1088	224	764	623	515	706	480	607.431	110.29	517.765	50.8554	0.228744	0.385134
CPS0B_RS00675	DNA Metabolism	DNA polymerase I (EC 2.7.7.7)	587	1300	238	1069	666	427	721	468	756.467	196.976	508.623	89.4982	0.570721	0.0767354
CPS0B_RS00680	Cofactors, Vitamins, Prosthetic Groups, Pigments	Dephospho-CoA kinase (EC 2.7.1.24)	312	539	198	309	770	763	894	728	352.957	55.9685	704.807	30.8578	-0.997955	2.63327e-07
CPS0B_RS00685	RNA Metabolism	Transcription termination factor Rho	1097	2090	652	1060	2273	1937	2187	1961	1239.06	157.935	1880.27	209.501	-0.601556	0.00409925
CPS0B_RS00690	n.d.	FIG00493861: hypothetical protein	78	176	34	96	76	50	66	66	90.5876	11.4079	58.3348	11.0566	0.649814	0.0206736
CPS0B_RS00695	n.d.	Orotate phosphoribosyltransferase (EC 2.4.2.10)	239	512	82	352	195	196	247	181	275.706	60.4052	182.136	3.73396	0.60073	0.0214833
CPS0B_RS00700	Carbohydrates	Glucose-1-phosphate adenylyltransferase (EC 2.7.7.27)	6812	8347	3786	1972	1921	4237	3686	3376	5662.98	2397.55	2929.21	724.494	0.951158	0.0357354
CPS0B_RS00705	n.d.	putative phosphoesterase CT488	577	878	281	549	290	414	423	314	580.962	41.1132	319.528	35.0254	0.860466	1.84012e-06
CPS0B_RS00710	RNA Metabolism	16S rRNA (guanine(966)-N(2))-methyltransferase (EC 2.1.1.171) ## SSU rRNA m(2)G966	631	838	267	299	167	280	325	198	517.041	131.078	212.641	35.768	1.27931	3.57226e-05
CPS0B_RS00715	n.d.	Glutamine Binding Protein	650	938	347	503	846	1322	1272	1291	634.326	105.468	1055.35	181.915	-0.734688	0.00254859
CPS0B_RS00720	Cofactors, Vitamins, Prosthetic Groups, Pigments	Ferrochelatase, protoheme ferro-lyase (EC 4.99.1.1)	248	398	58	241	140	138	185	128	218.792	47.6958	131.113	4.43034	0.741364	0.00539323
CPS0B_RS00725	predicted Inclusion Membrane Protein	Inclusion membrane protein-43	343	669	108	423	239	267	385	246	359.212	66.2729	250.392	18.6677	0.522056	0.0350872
CPS0B_RS00730	predicted Inclusion Membrane Protein	hypothetical protein	200	380	109	153	346	536	716	478	209.902	34.7577	454.969	69.8579	-1.11548	7.85787e-06
CPS0B_RS00735	n.d.	hypothetical protein	88	143	21	125	35	9	34	14	88.2293	26.3178	20.4339	9.52317	2.1375	7.5938e-06
CPS0B_RS00740	n.d.	hypothetical protein	65	114	37	115	149	119	154	117	84.3339	18.5075	120.661	13.3066	-0.526546	0.0723039
CPS0B_RS00745	Membrane Transport	Oligopeptide ABC transporter, periplasmic oligopeptide-binding protein OppA (TC 3.A.1.5.1)	542	1270	211	926	807	1032	1610	974	688.562	168.785	967.065	137.384	-0.489012	0.105816
CPS0B_RS00750	Membrane Transport	Oligopeptide transport system permease protein OppB (TC 3.A.1.5.1)	413	1005	255	613	360	354	650	309	559.738	74.4131	364.556	64.7613	0.61753	0.0176459
CPS0B_RS00755	Membrane Transport	Oligopeptide transport system permease protein OppC (TC 3.A.1.5.1)	485	1024	194	720	302	242	472	204	574.193	103.547	266.52	55.4638	1.10421	0.000188175
CPS0B_RS00760	n.d.	DNA methyltransferase	152	261	57	250	122	96	104	91	174.907	43.7846	93.2011	14.6999	0.912052	0.00276529
CPS0B_RS00765	n.d.	FIG01057005: hypothetical protein	402	444	182	273	575	555	427	558	343.485	69.3599	481.657	95.2541	-0.490825	0.102245
CPS0B_RS00770	Protein Metabolism	Phenylalanyl-tRNA synthetase beta chain (EC 6.1.1.20)	532	966	143	719	693	427	471	420	548.51	136.04	457.187	121.478	0.264612	0.48094
CPS0B_RS00775	n.d.	FIG00493629: hypothetical protein	469	857	221	472	202	200	461	178	496.469	17.8244	223.91	64.3711	1.14684	NA
CPS0B_RS00780	n.d.	FIG00494145: hypothetical protein	221	406	71	243	237	276	334	210	220.878	32.746	233.724	16.8729	-0.0824622	0.784121
CPS0B_RS00790	n.d.	FIG00494220: hypothetical protein	336	554	189	390	279	239	377	218	405.203	36.7361	245.812	27.1634	0.719264	0.00110022
CPS0B_RS00795	DNA Metabolism	DNA recombination and repair protein RecO	378	534	212	176	156	323	398	242	343.114	108.195	243.764	56.3781	0.491327	0.202228
CPS0B_RS00800	predicted T3SS Effector	FIG00493812: hypothetical protein	1037	1050	627	168	356	1046	1306	875	823.207	456.108	777.531	245.565	0.0811223	0.899829
CPS0B_RS00805	Protein Metabolism	Ribosomal subunit interface protein	8037	10140	5300	1577	2287	6817	7377	5436	7007.68	3666.74	4783.45	1481.84	0.551087	0.353464
CPS0B_RS00815	n.d.	2-component regulator	462	704	229	432	302	322	312	304	471.059	37.4727	278.794	27.8617	0.755462	5.42308e-05
CPS0B_RS00820	predicted Inclusion Membrane Protein; predicted T3SS Effector	FIG00494521: hypothetical protein	2879	3743	1722	1708	2708	6541	8265	5398	2718.23	800.974	4982.48	1352.51	-0.87418	0.0186949
CPS0B_RS00825	predicted T3SS Effector	sensor histidine kinase	334	731	123	396	267	289	274	239	367.883	58.1841	239.924	23.9209	0.616671	0.00815597
CPS0B_RS00830	n.d.	FIG00494354: hypothetical protein	135	206	51	143	129	136	140	166	133.22	10.306	128.719	21.1309	0.0440552	0.822764
CPS0B_RS00840	n.d.	FIG00494461: hypothetical protein	160	298	27	226	108	79	162	57	209.449	57.9803	88.5043	23.9405	1.23163	0.0050149
CPS0B_RS00845	Carbohydrates; DNA Metabolism	Phosphoglycolate phosphatase (EC 3.1.3.18)	154	265	70	216	93	80	156	77	174.664	23.5085	88.7079	15.7081	0.975478	0.000290669
CPS0B_RS00850	RNA Metabolism	tRNA pseudouridine synthase A (EC 4.2.1.70)	106	132	29	175	57	39	67	36	108.472	40.3862	44.0886	8.19314	1.29546	0.000733858
CPS0B_RS00855	Fatty Acids, Lipids, and Isoprenoids	2-C-methyl-D-erythritol 4-phosphate cytidylyltransferase (EC 2.7.7.60)	91	174	23	186	71	56	87	43	110.435	46.6494	56.797	9.93361	0.94847	0.0189292
CPS0B_RS00860	n.d.	phosphohydrolase	231	383	83	307	260	180	267	160	243.059	40.5822	193.37	35.4477	0.332355	0.253547
CPS0B_RS00865	n.d.	SWIB/MDM2 domain-containing proteins	124	151	51	88	262	193	229	223	106.166	16.103	204.91	32.9745	-0.95156	0.000273152
CPS0B_RS00870	Protein Metabolism	Peptide chain release factor 2; programmed frameshift-containing	195	432	179	322	476	423	471	397	299.116	74.0747	396.775	39.4287	-0.408994	0.145791
CPS0B_RS00875	n.d.	Amino Group Acetyl Transferase	195	478	73	380	156	104	199	121	261.269	79.9198	128.386	21.4498	1.02791	0.00294754
CPS0B_RS00880	n.d.	FIG00494096: hypothetical protein	116	163	48	187	100	67	93	68	129.534	33.1953	73.627	13.1814	0.812914	0.0111688
CPS0B_RS00885	Cofactors, Vitamins, Prosthetic Groups, Pigments; DNA Metabolism	FIG000859: hypothetical protein	343	641	224	512	569	602	650	531	442.986	68.9768	525.724	28.9711	-0.247756	0.26781
CPS0B_RS00890	predicted T3SS Effector	Type IV pilus biogenesis protein PilO	24479	26739	15582	5089	6702	17659	17117	13840	20456.6	10844.2	12155.1	3429.37	0.751045	0.174893
CPS0B_RS00895	Cell Wall and Capsule	UDP-N-acetylglucosamine 1-carboxyvinyltransferase (EC 2.5.1.7)	509	799	345	465	619	737	975	705	565.963	125.633	670.961	42.726	-0.245511	0.309988
CPS0B_RS00900	Protein Metabolism	Arginyl-tRNA synthetase (EC 6.1.1.19)	255	499	120	487	180	87	177	77	333.732	87.6551	115.824	38.6866	1.52572	6.79056e-05
CPS0B_RS00905	Fatty Acids, Lipids, and Isoprenoids	1-acyl-sn-glycerol-3-phosphate acyltransferase (EC 2.3.1.51)	185	293	92	221	225	152	219	139	200.584	16.2344	164.378	31.1822	0.2935	0.291685
CPS0B_RS00910	Nucleosides and Nucleotides	Cytidylate kinase (EC 2.7.4.25)	146	249	64	258	178	95	148	105	177.516	45.4738	118.478	31.0717	0.59309	0.0966609
CPS0B_RS00915	Fatty Acids, Lipids, and Isoprenoids	Phosphatidate cytidylyltransferase (EC 2.7.7.41)	176	219	92	208	250	192	216	178	183.669	30.0665	188.419	30.5834	-0.0310269	0.884186
CPS0B_RS00920	Fatty Acids, Lipids, and Isoprenoids	Undecaprenyl diphosphate synthase (EC 2.5.1.31)	233	340	83	352	336	226	269	201	248.52	61.0668	232.853	51.7015	0.0958158	0.783779
CPS0B_RS00925	predicted Inclusion Membrane Protein	CT449 hypothetical protein	445	661	219	496	1115	2527	3144	2267	465.429	38.4965	1976.7	504.354	-2.08801	2.56227e-13
CPS0B_RS00930	n.d.	Protein-export membrane protein SecD (TC 3.A.5.1.1)	1339	2733	758	2026	1835	1889	2344	1810	1705.87	221.977	1753.38	26.2236	-0.0392083	0.857931
CPS0B_RS00935	DNA Metabolism	Single-stranded-DNA-specific exonuclease RecJ (EC 3.1.-.-)	609	1478	231	1167	417	355	566	334	810.351	240.009	369.343	39.6334	1.1343	0.00039563
CPS0B_RS00940	n.d.	CHLPS 43 kDa protein homolog_1	379	875	228	680	673	1333	1643	1169	533.086	98.8913	1054.45	227.499	-0.983667	0.000978191
CPS0B_RS00945	n.d.	CHLPS Euo Protein	1248	1309	782	370	2034	4867	5854	3580	1055.93	511.458	3551.63	949.27	-1.75002	0.000257618
CPS0B_RS00950	Cofactors, Vitamins, Prosthetic Groups, Pigments; Protein Metabolism	Glutamyl-tRNA synthetase (EC 6.1.1.17) @ Glutamyl-tRNA(Gln) synthetase (EC 6.1.1.24)	332	561	201	340	730	989	1224	782	371.073	49.4527	820.037	82.032	-1.1442	5.37191e-09
CPS0B_RS00955	n.d.	FIG00493828: hypothetical protein	278	210	187	73	233	522	591	389	227.587	133.982	378.965	91.9487	-0.733164	0.166952
CPS0B_RS00960	n.d.	9kDa-Cysteine-Rich Lipoprotein	68049	77060	45418	12241	20635	53584	68484	45532	57979.1	32197.2	40892.6	11880.4	0.503677	0.4089
CPS0B_RS00965	n.d.	60 kDa Cysteine-rich omp	71623	78567	45450	19842	17068	39359	40742	42164	61090	29988.8	30835.7	8987.46	0.986321	0.0492687
CPS0B_RS00970	predicted Inclusion Membrane Protein	15 kDa Cysteine-Rich Protein	575	656	320	386	864	613	749	558	526.94	138.447	626.508	117.181	-0.250662	0.444438
CPS0B_RS00975	n.d.	Peptidase, S41 family	6849	6484	3338	1709	1509	2780	2717	2301	5069.33	2315.25	2060.08	387.017	1.29906	0.00416572
CPS0B_RS00980	predicted Inclusion Membrane Protein	CT440 hypothetical protein	35	32	11	31	33	84	149	75	28.0109	6.02305	72.8973	26.4699	-1.38247	0.00110568
CPS0B_RS00985	n.d.	FIG00494460: hypothetical protein	344	704	107	523	236	283	318	247	389.787	98.1898	240.995	11.4564	0.694441	0.0137722
CPS0B_RS00990	Protein Metabolism; Virulence, Disease and Defense	SSU ribosomal protein S12p (S23e)	74	138	61	93	779	766	847	695	98.2006	23.6846	690.999	45.0784	-2.81783	2.30544e-35
CPS0B_RS00995	Protein Metabolism; Virulence, Disease and Defense	SSU ribosomal protein S7p (S5e)	152	291	114	206	1091	1421	1437	1306	200.323	37.7352	1172.83	115.756	-2.55213	5.77673e-33
CPS0B_RS01000	Protein Metabolism; Virulence, Disease and Defense	Translation elongation factor G	577	900	278	732	3723	3548	3872	3510	629.377	66.0784	3289.82	274.818	-2.38696	2.00686e-38
CPS0B_RS01005	Protein Metabolism	SSU ribosomal protein S10p (S20e)	42	53	17	69	276	192	201	216	46.1006	13.4666	201.262	42.8919	-2.12749	5.48406e-10
CPS0B_RS01010	n.d.	Sulfite reductase [NADPH] flavoprotein alpha-component (EC 1.8.1.2)	243	596	48	536	299	272	390	232	317.401	150.422	263.986	24.4058	0.263945	0.580874
CPS0B_RS01015	Fatty Acids, Lipids, and Isoprenoids; predicted T3SS Effector	2-C-methyl-D-erythritol 2,4-cyclodiphosphate synthase (EC 4.6.1.12)	149	195	68	155	222	278	359	223	146.001	15.2107	238.237	20.4518	-0.704993	0.000751196
CPS0B_RS01020	n.d.	FIG00494616: hypothetical protein	243	445	76	248	136	204	377	150	278.203	35.368	185.99	54.1096	0.579782	0.0821086
CPS0B_RS01030	Protein Metabolism	LSU ribosomal protein L21p	134	161	51	156	860	1370	1667	1270	162.314	21.223	1138.1	172.291	-2.81243	1.09143e-27
CPS0B_RS01035	Protein Metabolism	LSU ribosomal protein L27p	111	181	92	125	836	1180	1437	1186	139.917	39.5226	1026.41	129.064	-2.87353	7.0652e-29
CPS0B_RS01040	Protein Metabolism	GTP-binding protein Obg	249	473	109	342	388	491	621	457	284.988	35.2789	432.559	32.2081	-0.603405	0.00352949
CPS0B_RS01045	n.d.	Zinc ABC transporter, ATP-binding protein ZnuC	161	379	50	208	164	94	190	100	180.532	42.5442	121.388	28.3033	0.580983	0.0943426
CPS0B_RS01050	n.d.	Zinc ABC transporter, periplasmic-binding protein ZnuA	167	312	33	218	179	132	163	129	164.857	51.6254	135.61	21.1696	0.278859	0.44234
CPS0B_RS01060	Cofactors, Vitamins, Prosthetic Groups, Pigments	Thiamin-phosphate pyrophosphorylase (EC 2.5.1.3)	191	210	114	129	302	406	335	449	178.368	53.0583	336.911	72.5428	-0.920871	0.00436559
CPS0B_RS01065	Cofactors, Vitamins, Prosthetic Groups, Pigments	Hydroxyethylthiazole kinase (EC 2.7.1.50)	283	487	196	337	271	306	323	315	343.586	60.8522	272.201	25.8257	0.338802	0.157851
CPS0B_RS01070	Polymorphic Membrane Protein	polymorphic membrane protein B Family	4909	6077	3097	2095	5056	7509	5925	7297	4470.09	1763.8	5805.95	1183.44	-0.37727	0.362984
CPS0B_RS01075	Polymorphic Membrane Protein	polymorphic membrane protein A Family	1558	1967	828	1083	1029	1614	1985	1311	1444.14	312.294	1303.97	186.248	0.147127	0.615691
CPS0B_RS01080	n.d.	FIG00494447: hypothetical protein	8841	10788	5488	1820	2948	9535	10681	7954	7477.26	3769.34	6780.46	2231.89	0.141174	0.822764
CPS0B_RS01085	n.d.	FIG00494141: hypothetical protein	15789	17093	9855	2642	4877	14443	13919	12054	12897.5	7074.95	9953.42	3117.84	0.373944	0.551053
CPS0B_RS01090	n.d.	sodium/alanine symporter family protein	923	1128	565	594	1651	3531	4662	2885	879.627	261.353	2767.03	684.689	-1.65275	2.06141e-06
CPS0B_RS01095	Protein Metabolism	Lipoprotein signal peptidase (EC 3.4.23.36)	28	32	22	22	45	62	42	42	30.0992	11.6889	43.0536	8.89136	-0.519374	0.115225
CPS0B_RS01100	n.d.	DnaK Suppressor	210	326	107	188	383	393	335	451	212.07	20.7415	354.622	68.3838	-0.743755	0.00269551
CPS0B_RS01105	Nucleosides and Nucleotides	Ribonucleotide reductase transcriptional regulator NrdR	162	232	65	182	1053	1060	857	1180	160.198	15.5343	943.986	188.508	-2.56071	2.25671e-24
CPS0B_RS01110	Cofactors, Vitamins, Prosthetic Groups, Pigments	Riboflavin synthase eubacterial/eukaryotic (EC 2.5.1.9)	165	303	116	254	176	251	308	207	218.892	40.2995	207.382	22.8751	0.0813001	0.810078
CPS0B_RS01115	n.d.	SAM dependent methyltransferase	137	227	69	171	187	239	264	237	152.432	12.9174	206.472	19.9636	-0.438573	0.0307676
CPS0B_RS01120	n.d.	macromolecule metabolism; macromolecule synthesis, modification; rna synthesis, modification , dna transcription	92	181	29	139	58	46	109	43	103.13	25.3242	55.4194	14.8239	0.905141	0.0111688
CPS0B_RS01125	Cell Wall and Capsule	Tetraacyldisaccharide 4'-kinase (EC 2.7.1.130)	386	993	299	641	1661	3053	3999	2789	582.872	105.7	2515.67	513.362	-2.10956	5.88258e-14
CPS0B_RS01130	n.d.	Proton/glutamate symport protein @ Sodium/glutamate symport protein	313	813	247	480	896	1512	1866	1325	466.225	85.1155	1229.23	205.236	-1.39908	1.2565e-07
CPS0B_RS01135	Carbohydrates	Dihydrolipoamide succinyltransferase component (E2) of 2-oxoglutarate dehydrogenase complex (EC 2.3.1.61)	296	770	239	547	571	870	1119	702	467.905	95.0887	714.945	102.263	-0.611435	0.0265812
CPS0B_RS01140	Cell Wall and Capsule	Arabinose 5-phosphate isomerase (EC 5.3.1.13)	355	937	254	491	364	564	686	476	502.694	82.3418	459.653	62.5656	0.128925	0.638171
CPS0B_RS01145	RNA Metabolism	FIG137478: Hypothetical protein	1241	1524	771	581	3806	6205	6691	5899	1171.88	421.422	5007.94	817.794	-2.09526	5.6959e-09
CPS0B_RS01150	predicted Inclusion Membrane Protein; predicted T3SS Effector	FIG00494285: hypothetical protein	2756	3013	1401	717	629	1365	1680	1121	2141.42	931.824	1045.99	251.025	1.0334	0.0268319
CPS0B_RS01155	predicted Inclusion Membrane Protein	FIG00494312: hypothetical protein	46	56	21	39	25	8	24	18	42.1763	5.67252	16.8257	5.79944	1.30485	0.00055574
CPS0B_RS01160	n.d.	FIG00494149: hypothetical protein	145	282	26	116	70	70	118	60	124.616	40.585	69.5648	9.99151	0.836501	0.0174867
CPS0B_RS01165	Amino Acids and Derivatives; Cofactors, Vitamins, Prosthetic Groups, Pigments	Serine hydroxymethyltransferase (EC 2.1.2.1)	502	1104	385	630	1182	1284	1376	1357	675.292	126.426	1165.69	112.443	-0.788608	0.000535815
CPS0B_RS01170	Protein Metabolism	ATP-dependent Clp protease proteolytic subunit (EC 3.4.21.92)	398	860	242	444	725	982	879	948	483.289	55.3617	793.03	119.666	-0.715298	0.00094425
CPS0B_RS01175	Amino Acids and Derivatives	Diaminopimelate epimerase (EC 5.1.1.7)	239	653	194	423	202	175	365	172	378.374	74.6201	198.975	40.5727	0.925618	0.00232235
CPS0B_RS01180	n.d.	FIG047466: hypothetical protein	270	659	137	411	709	542	701	524	352.127	54.3531	554.895	73.6532	-0.656912	0.0093072
CPS0B_RS01185	Cofactors, Vitamins, Prosthetic Groups, Pigments	Ubiquinone/menaquinone biosynthesis methyltransferase UbiE (EC 2.1.1.-)	106	210	23	170	62	20	48	24	115.699	40.6585	34.6363	15.402	1.7287	0.000268248
CPS0B_RS01190	Cofactors, Vitamins, Prosthetic Groups, Pigments	Menaquinone via futalosine step 1	88	222	36	171	91	32	63	26	120.46	34.4344	47.8156	23.786	1.32193	0.00416572
CPS0B_RS01195	Cofactors, Vitamins, Prosthetic Groups, Pigments	Gene SCO4494, often clustered with other genes in menaquinone via futalosine pathway	143	242	42	199	153	55	102	91	148.218	35.1384	91.344	34.4955	0.701659	0.0850415
CPS0B_RS01200	n.d.	FIG00494580: hypothetical protein	9	13	5	8	10	6	8	6	9.15936	1.37256	6.77051	1.63294	0.36257	0.452074
CPS0B_RS01205	n.d.	FIG00899452: hypothetical protein	433	804	200	589	854	632	616	679	497.182	54.4383	632.714	130.787	-0.34896	0.210816
CPS0B_RS01210	Stress Response	Anti-sigma F factor antagonist (spoIIAA-2); Anti-sigma B factor antagonist RsbV	235	425	106	133	320	308	232	284	218.983	48.1043	260.403	51.2921	-0.247581	0.462674
CPS0B_RS01215	Membrane Transport; Virulence, Disease and Defense	Magnesium and cobalt efflux protein CorC	173	301	43	189	172	165	202	129	162.949	35.686	148.533	13.3881	0.12956	0.619452
CPS0B_RS01220	n.d.	Metal-dependent hydrolase YbeY, involved in rRNA and/or ribosome maturation and assembly	107	129	34	139	225	240	286	226	101.89	24.5524	217.589	4.61675	-1.09576	4.45475e-05
CPS0B_RS01225	predicted Inclusion Membrane Protein	Transporter	130	254	33	105	127	131	198	140	117.613	28.6432	131.628	10.1127	-0.161751	0.653763
CPS0B_RS01230	DNA Metabolism	DNA-3-methyladenine glycosylase II (EC 3.2.2.21)	84	167	45	49	69	82	118	67	84.9485	20.8947	73.6965	7.99271	0.199938	0.555177
CPS0B_RS01235	RNA Metabolism	3'-to-5' exoribonuclease RNase R	643	1142	303	540	529	777	866	595	648.281	60.5404	610.697	70.2807	0.0848214	0.692654
CPS0B_RS01240	Protein Metabolism	Chaperone protein DnaK	2551	3089	1544	1084	8654	21175	23863	18367	2274.41	872.068	15778.1	4208.64	-2.79461	4.04427e-12
CPS0B_RS01245	predicted T3SS Effector; Protein Metabolism	Heat shock protein GrpE	413	566	171	254	1552	4371	4903	3431	353.86	62.0384	3107.44	926.076	-3.1337	3.86549e-21
CPS0B_RS01250	Protein Metabolism	Heat-inducible transcription repressor HrcA	459	463	273	290	1533	3945	5059	3187	416.647	136.795	2977.36	862.067	-2.83574	5.88258e-14
CPS0B_RS01255	Protein Metabolism	Prolyl-tRNA synthetase (EC 6.1.1.15), bacterial type	457	629	171	595	480	600	724	531	461.919	82.6002	516.926	30.9801	-0.162271	0.519886
CPS0B_RS01260	predicted T3SS Effector	FIG00494389: hypothetical protein	14874	14251	8322	2319	4041	12862	14477	9742	11283.2	6161.75	8936.9	2914.93	0.336288	0.600549
CPS0B_RS01265	n.d.	FIG00494275: hypothetical protein	2833	3127	1820	838	2277	4553	5069	4161	2445.43	1184.86	3535.66	767.028	-0.532284	0.277381
CPS0B_RS01270	n.d.	COG1872	133	146	104	53	93	174	178	125	128.619	66.916	125.469	23.8196	0.045443	0.971437
CPS0B_RS01275	n.d.	ABC transporter substrate-binding protein	149	291	57	174	131	91	137	80	159.287	17.9558	97.8097	18.0082	0.698173	0.00768898
CPS0B_RS01280	Amino Acids and Derivatives	L,L-diaminopimelate aminotransferase (EC 2.6.1.83)	236	319	113	221	202	164	242	145	229.516	23.517	167.081	20.2041	0.461786	0.0500348
CPS0B_RS01285	n.d.	FIG00494427: hypothetical protein	31259	33821	24489	3537	6897	29873	30704	19455	27901.2	18376.3	18828.4	7370.13	0.567437	0.440715
CPS0B_RS01290	n.d.	FIG00494309: hypothetical protein	667	1073	441	534	452	698	884	648	720.111	169.133	589.979	85.7433	0.287282	0.322164
CPS0B_RS01295	n.d.	FIG00494344: hypothetical protein	367	633	76	591	242	133	242	128	384.822	142.316	165.974	43.7321	1.21368	0.00397489
CPS0B_RS01300	n.d.	FIG00493905: hypothetical protein	310	560	171	320	411	505	596	483	343.251	27.9668	443.037	28.9613	-0.369098	0.0268401
CPS0B_RS01305	n.d.	FIG00493905: hypothetical protein	58	73	40	31	96	98	89	90	56.5121	21.7033	84.1485	10.5599	-0.559427	0.08239
CPS0B_RS01310	Nucleosides and Nucleotides	Bis(5'-nucleosyl)-tetraphosphatase (asymmetrical) (EC 3.6.1.17)	121	276	108	113	215	279	241	258	162.909	50.5515	223.189	31.941	-0.452172	0.13573
CPS0B_RS01315	n.d.	FIG00493990: hypothetical protein	585	1568	415	889	423	368	758	401	850.433	138.391	425.683	77.6932	0.996609	0.000257859
CPS0B_RS01320	n.d.	hypothetical protein	114	224	58	80	83	127	101	109	116.605	21.3474	94.2395	17.1156	0.315776	0.301387
CPS0B_RS01325	Cofactors, Vitamins, Prosthetic Groups, Pigments	putative sodium/pantothenate symporter (pantothenate permease)	582	1314	437	593	818	1568	2615	1372	747.729	160.636	1373.25	385.441	-0.876221	0.00857175
CPS0B_RS01330	n.d.	FIG00493815: hypothetical protein	546	632	377	141	961	1949	1967	1640	485.303	253.367	1438.23	308.897	-1.56801	0.00134786
CPS0B_RS01335	Amino Acids and Derivatives	2-keto-3-deoxy-D-arabino-heptulosonate-7-phosphate synthase I beta (EC 2.5.1.54)	344	384	272	182	171	299	337	241	346.808	163.895	230.51	38.723	0.587043	0.165662
CPS0B_RS01340	n.d.	FIG00494078: hypothetical protein	7294	7564	4906	2105	3019	7674	7580	5564	6332.45	3272.42	5226.36	1424.42	0.276954	0.611778
CPS0B_RS01345	n.d.	Arginine Periplasmic Binding Protein	309	678	178	392	307	416	622	368	383.304	36.0886	374.303	54.7593	0.0343061	0.896246
CPS0B_RS01350	predicted Inclusion Membrane Protein	Inclusion membrane protein-38	183	476	140	259	197	299	386	247	264.675	46.8393	247.55	34.8877	0.0956522	0.749201
CPS0B_RS01355	Protein Metabolism; Virulence, Disease and Defense	Metal-dependent hydrolases of the beta-lactamase superfamily I; PhnP protein	181	388	156	243	192	215	339	177	255.673	60.0292	201.821	27.3774	0.341789	0.255212
CPS0B_RS01360	Stress Response	GTP-binding protein HflX	402	853	178	545	398	398	632	443	473.028	59.0241	412.862	38.1465	0.195698	0.385566
CPS0B_RS01365	RNA Metabolism	tRNA-t(6)A37 methylthiotransferase	309	837	243	495	308	248	471	233	470.43	86.6017	276.171	47.706	0.767992	0.00739638
CPS0B_RS01370	n.d.	FIG00494467: hypothetical protein	159	492	85	322	128	102	165	100	246.058	64.5855	109.573	12.8314	1.16115	0.000180659
CPS0B_RS01375	Carbohydrates; predicted T3SS Effector	1,4-alpha-glucan (glycogen) branching enzyme, GH-13-type (EC 2.4.1.18)	423	1099	303	532	285	261	480	224	582.964	100.1	272.87	48.4596	1.09459	5.42308e-05
CPS0B_RS01380	predicted Inclusion Membrane Protein	Inclusion membrane protein-37	2768	3702	1585	1334	841	1870	2245	1384	2510.69	807.198	1380.66	341.761	0.862549	0.022233
CPS0B_RS01385	predicted T3SS Effector	FIG01277657: hypothetical protein	57664	57466	35217	7666	11720	35386	35984	25672	45405.2	26227	23748.1	7437.32	0.935045	0.133872
CPS0B_RS01390	Polymorphic Membrane Protein	outer membrane protein 5	2752	2960	1479	851	2056	2723	2041	2489	2210.46	936.722	2102.8	389.766	0.0715975	0.880916
CPS0B_RS01395	Polymorphic Membrane Protein	outer membrane protein 5	4213	4814	2561	1123	3487	5177	3328	4620	3548.18	1684.12	3763	898.268	-0.0848773	0.873
CPS0B_RS01400	Polymorphic Membrane Protein	polymorphic outer membrane protein E/F family protein, putative	154	365	42	211	245	177	208	181	172.857	48.0004	183.046	31.4097	-0.0810716	0.860259
CPS0B_RS01405	Polymorphic Membrane Protein; predicted T3SS Effector	Probable outer membrane protein pmp14 precursor	975	1229	508	570	668	802	666	797	870.201	219.87	662.373	108.537	0.394184	0.200473
CPS0B_RS01410	Polymorphic Membrane Protein	polymorphic membrane protein G family	1739	2436	946	1287	1488	1927	1559	1947	1680.8	319.571	1562.46	288.361	0.105925	0.721657
CPS0B_RS01415	n.d.	FIG00493986: hypothetical protein	359	798	94	507	114	25	165	16	396.568	111.573	68.5505	46.5288	2.52447	6.85092e-05
CPS0B_RS01420	n.d.	hypothetical protein	53	83	12	82	28	14	25	9	54.0132	18.6995	16.9312	6.56409	1.66742	0.000183562
CPS0B_RS01425	Polymorphic Membrane Protein	polymorphic outer membrane protein	403	627	181	592	208	266	342	226	476.319	80.1061	229.622	18.7604	1.04933	3.74911e-06
CPS0B_RS01435	Polymorphic Membrane Protein	Polymorphic outer membrane protein	468	712	154	575	196	197	343	162	464.201	78.0919	195.904	32.9867	1.24327	3.9308e-06
CPS0B_RS01440	Polymorphic Membrane Protein	Polymorphic outer membrane protein	488	797	142	673	193	116	297	102	499.106	119.081	153.945	48.7569	1.69611	6.18646e-06
CPS0B_RS01445	Polymorphic Membrane Protein	outer membrane protein 5	1799	2087	965	940	846	1229	1252	1088	1565.15	475.369	981.773	117.86	0.672368	0.0319358
CPS0B_RS01450	Polymorphic Membrane Protein	outer membrane protein 5	690	1114	310	675	507	715	817	656	694.563	16.5504	596.92	63.3204	0.219282	0.212024
CPS0B_RS01455	Polymorphic Membrane Protein	outer membrane protein 5	1548	1626	785	823	777	1000	992	942	1298.99	390.559	829.597	88.5242	0.646218	0.0360423
CPS0B_RS01460	Polymorphic Membrane Protein	outer membrane protein 5	295	295	178	210	159	249	328	251	274.853	85.7335	217.051	36.0886	0.341737	0.342629
CPS0B_RS01470	Polymorphic Membrane Protein; predicted T3SS Effector	outer membrane protein 5	393	526	172	473	183	171	299	177	401.731	52.7266	182.266	22.1727	1.14326	1.23854e-06
CPS0B_RS01475	n.d.	FIG00494377: hypothetical protein	494	838	176	656	253	206	379	190	521.696	87.1571	225.561	37.0606	1.20773	7.12306e-06
CPS0B_RS01480	n.d.	FIG00494377: hypothetical protein	783	1011	413	391	716	1133	836	961	688.278	200.601	819.78	168.608	-0.253215	0.476893
CPS0B_RS01485	predicted Inclusion Membrane Protein	FIG00494504: hypothetical protein	1695	1158	702	166	1550	2211	1841	2082	1051.02	627.374	1726.67	300.107	-0.716505	0.245964
CPS0B_RS01490	Protein Metabolism	Aspartyl-tRNA(Asn) amidotransferase subunit C (EC 6.3.5.6) @ Glutamyl-tRNA(Gln) amidotransferase subunit C (EC 6.3.5.7)	53	153	32	102	228	156	161	169	81.0451	17.6367	162.459	36.3454	-1	0.0024394
CPS0B_RS01495	Protein Metabolism	Aspartyl-tRNA(Asn) amidotransferase subunit A (EC 6.3.5.6) @ Glutamyl-tRNA(Gln) amidotransferase subunit A (EC 6.3.5.7)	242	469	166	410	295	181	277	222	332.034	63.6322	219.125	41.4787	0.600252	0.0428682
CPS0B_RS01500	Protein Metabolism	Aspartyl-tRNA(Asn) amidotransferase subunit B (EC 6.3.5.6) @ Glutamyl-tRNA(Gln) amidotransferase subunit B (EC 6.3.5.7)	309	641	189	461	564	373	496	381	401.487	51.7743	408.242	77.7618	-0.0249669	0.93046
CPS0B_RS01505	predicted Inclusion Membrane Protein	Inclusion membrane protein A	3823	4350	2322	833	1744	4873	6515	4120	3168.31	1590.92	3734.31	1171.91	-0.23715	0.691237
CPS0B_RS01510	predicted Inclusion Membrane Protein	Inclusion membrane protein-2	113	160	64	92	72	110	198	103	113.041	20.5122	104.311	25.9373	0.119739	0.778108
CPS0B_RS01515	n.d.	FIG00493992: hypothetical protein	160	348	57	272	203	130	189	111	195.843	51.2359	141.628	32.3518	0.464963	0.176105
CPS0B_RS01520	RNA Metabolism	Ribonuclease HIII (EC 3.1.26.4)	158	352	46	248	97	56	137	55	183.613	51.9917	75.4721	21.4908	1.29474	0.00086051
CPS0B_RS01525	n.d.	HTH Transcriptional Regulator	328	716	219	390	583	998	814	873	416.561	57.4503	731.096	149.357	-0.809824	0.00124199
CPS0B_RS01530	n.d.	FIG00494222: hypothetical protein	291	516	154	446	605	654	797	588	354.269	55.1847	587.474	7.0084	-0.729611	0.000544852
CPS0B_RS01535	n.d.	FIG00493934: hypothetical protein	228	474	42	408	126	64	142	55	258.87	107.972	85.4091	27.8898	1.60742	0.000844984
CPS0B_RS01540	n.d.	hypothetical protein	27	43	13	45	11	12	20	3	32.3265	7.26373	9.87566	4.10212	1.67807	0.000151812
CPS0B_RS01545	n.d.	putative outer membrane protein	233	525	81	396	667	347	442	412	286.818	76.9107	425.45	127.384	-0.566412	0.13871
CPS0B_RS01550	n.d.	FIG00493953: hypothetical protein	47	48	20	50	44	26	49	21	43.4628	8.04513	30.9676	8.53104	0.472068	0.213945
CPS0B_RS01555	n.d.	FIG00493953: hypothetical protein	69	168	17	112	19	14	41	8	81.566	27.5788	17.4319	7.95205	2.27009	3.74911e-06
CPS0B_RS01565	Nucleosides and Nucleotides	Thymidylate kinase (EC 2.7.4.9)	5751	7676	3185	1660	1210	2578	2545	1924	4869.17	2002.21	1817.4	409.737	1.42207	0.00126554
CPS0B_RS01570	n.d.	FIG00493857: hypothetical protein	684	1135	419	585	1030	1526	1582	1523	734.583	131.978	1260.59	190.777	-0.778752	0.00100375
CPS0B_RS01575	RNA Metabolism	SSU rRNA (adenine(1518)-N(6)/adenine(1519)-N(6))-dimethyltransferase (EC 2.1.1.182)	178	339	72	199	126	148	204	121	188.907	15.269	131.723	11.706	0.517848	0.0119042
CPS0B_RS01580	Cofactors, Vitamins, Prosthetic Groups, Pigments; Fatty Acids, Lipids, and Isoprenoids; predicted T3SS Effector	1-deoxy-D-xylulose 5-phosphate synthase (EC 2.2.1.7)	412	727	146	661	272	177	297	172	468.033	116.064	204.165	39.0426	1.19794	0.000157788
CPS0B_RS01585	n.d.	FIG00493845: hypothetical protein	3	10	4	5	10	2	9	5	5.826	2.1116	5.81845	2.72386	0	0.91168
CPS0B_RS01590	DNA Metabolism	Exodeoxyribonuclease VII small subunit (EC 3.1.11.6)	50	36	23	40	67	62	39	66	41.5423	11.9205	53.7585	14.3499	-0.36257	0.353464
CPS0B_RS01595	DNA Metabolism	Exodeoxyribonuclease VII large subunit (EC 3.1.11.6)	221	362	82	262	297	271	260	217	225.222	25.6255	235.43	34.9431	-0.0627358	0.840244
CPS0B_RS01600	Carbohydrates	Triosephosphate isomerase (EC 5.3.1.1)	196	417	139	299	140	87	239	97	268.695	43.1547	122.252	35.7062	1.14073	0.000698599
CPS0B_RS01605	n.d.	Preprotein translocase subunit SecG (TC 3.A.5.1.1)	123	279	90	225	361	339	319	308	182.362	36.1684	299.547	39.8184	-0.721024	0.00849667
CPS0B_RS01610	Protein Metabolism	Peptide deformylase (EC 3.5.1.88)	140	265	78	190	369	285	272	279	168.915	16.7502	273.674	53.8142	-0.697153	0.0085113
CPS0B_RS01615	n.d.	FIG00494069: hypothetical protein	441	809	115	635	197	108	247	104	463.908	128.031	144.316	41.0561	1.68806	1.00326e-05
CPS0B_RS01620	n.d.	FIG00493897: hypothetical protein	234	528	43	445	168	94	213	65	278.659	121.332	118.219	41.2523	1.24148	0.0143275
CPS0B_RS01625	Cell Division and Cell Cycle	Septum formation protein Maf	49	81	25	81	113	74	92	96	59.74	12.3632	85.0014	17.2087	-0.5025	0.119274
CPS0B_RS01630	n.d.	ABC transporter ATP-binding protein uup	415	643	191	580	1034	765	803	806	460.65	69.7679	772.784	144.751	-0.745702	0.00554534
CPS0B_RS01635	n.d.	Tyrosine recombinase XerC	116	386	40	181	125	91	145	105	157.469	53.2906	103.842	12.838	0.594181	0.0870203
CPS0B_RS01640	RNA Metabolism	Ribonuclease Z (EC 3.1.26.11)	115	205	52	170	85	49	66	47	133.583	20.787	55.7629	14.8716	1.25873	5.1613e-05
CPS0B_RS01645	predicted Inclusion Membrane Protein; predicted T3SS Effector	FIG00494547: hypothetical protein	147	453	29	187	83	53	129	46	171.008	72.0659	67.6555	20.1137	1.33039	0.00383056
CPS0B_RS01650	Protein Metabolism	ATP-dependent protease La (EC 3.4.21.53) Type I	840	1295	399	818	1608	2313	2386	2141	847.445	46.1013	1879.72	232.48	-1.1503	2.77945e-11
CPS0B_RS01655	Cell Division and Cell Cycle; Cell Wall and Capsule; Protein Metabolism	TsaB protein, required for threonylcarbamoyladenosine (t(6)A) formation in tRNA	283	733	147	424	773	1271	1548	1075	375.702	60.4355	1025.03	159.773	-1.44682	7.04816e-09
CPS0B_RS01660	Cell Division and Cell Cycle; Protein Metabolism	SSU ribosomal protein S21p	465	788	327	337	1715	3315	3387	2756	510.109	143.075	2465.89	491.478	-2.2736	4.34547e-14
CPS0B_RS01665	Protein Metabolism	Chaperone protein DnaJ	383	709	281	306	1994	2619	3392	2304	443.117	118.914	2271.04	205.59	-2.35795	3.08888e-20
CPS0B_RS01670	Carbohydrates	(Pyruvate) Oxoisovalerate Dehydrogenase Alpha & Beta Fusion like	599	1466	469	925	943	1117	1528	1139	878.1	158.266	1044.5	83.6967	-0.249829	0.30733
CPS0B_RS01675	n.d.	FIG00494006: hypothetical protein	110	223	20	147	60	43	74	33	111.146	37.8109	46.3114	10.0596	1.27085	0.00159106
CPS0B_RS01680	n.d.	competence locus E-like protein	292	865	126	445	97	34	181	17	391.674	95.7964	69.5626	45.2457	2.48543	2.13188e-05
CPS0B_RS01685	n.d.	FIG00494205: hypothetical protein	214	647	129	364	193	193	333	214	319.35	64.1172	204.95	25.0959	0.637933	0.0194852
CPS0B_RS01690	n.d.	Phosphocarrier protein of PTS system	102	285	55	137	89	103	150	86	135.676	23.6874	93.9254	9.70859	0.532874	0.0403505
CPS0B_RS01695	n.d.	Phosphoenolpyruvate-protein phosphotransferase of PTS system (EC 2.7.3.9)	434	1299	184	913	223	143	502	155	646.613	205.546	218.436	89.2664	1.56944	0.000355701
CPS0B_RS01700	DNA Metabolism	FIG000557: hypothetical protein co-occurring with RecR	59	65	18	69	86	81	87	67	52.8746	12.215	71.9258	7.29236	-0.442005	0.158063
CPS0B_RS01705	DNA Metabolism	DNA polymerase III subunits gamma and tau (EC 2.7.7.7)	171	413	34	178	233	206	307	201	171.618	59.2148	209.832	15.6118	-0.287981	0.473971
CPS0B_RS01710	n.d.	FIG00494224: hypothetical protein	591	1255	317	815	550	380	595	380	730.225	72.9086	424.528	67.838	0.780434	0.00111
CPS0B_RS01720	predicted T3SS Effector	hypothetical protein	839	1023	626	255	646	1515	2172	1146	789.707	411.936	1181.53	348.881	-0.581305	0.272515
CPS0B_RS01725	n.d.	FIG00493916: hypothetical protein	28	44	6	41	14	6	30	3	27.7742	9.33682	11.1389	7.17869	1.34792	0.022743
CPS0B_RS01730	Cofactors, Vitamins, Prosthetic Groups, Pigments	Porphobilinogen deaminase (EC 2.5.1.61)	168	329	49	267	72	65	112	58	189.23	53.6506	67.3407	9.48926	1.49615	5.62204e-06
CPS0B_RS01735	DNA Metabolism; Protein Metabolism	DNA repair protein RadA	284	510	130	409	205	175	274	216	328.587	46.0758	193.391	18.977	0.769487	0.000844984
CPS0B_RS01740	predicted T3SS Effector; RNA Metabolism	Ribonuclease III (EC 3.1.26.3)	120	182	62	114	174	202	240	162	122.691	11.6818	172.37	9.04445	-0.48375	0.0104829
CPS0B_RS01745	n.d.	FIG00494061: hypothetical protein	116	144	45	122	258	214	231	195	108.345	13.4997	202.239	28.1424	-0.903324	0.000327918
CPS0B_RS01750	n.d.	Phosphomannomutase (EC 5.4.2.8)	603	1056	295	628	743	942	897	897	642.845	19.5309	779.58	91.8627	-0.278655	0.119144
CPS0B_RS01755	Stress Response	Superoxide dismutase [Mn] (EC 1.15.1.1)	151	207	48	125	553	503	441	415	129.422	16.047	432.619	73.8641	-1.747	2.85272e-12
CPS0B_RS01760	Fatty Acids, Lipids, and Isoprenoids	Acetyl-coenzyme A carboxyl transferase beta chain (EC 6.4.1.2)	566	588	311	211	1000	2045	2241	1812	464.486	187.001	1562	343.244	-1.7512	1.51276e-05
CPS0B_RS01765	Nucleosides and Nucleotides	Deoxyuridine 5'-triphosphate nucleotidohydrolase (EC 3.6.1.23)	193	282	156	122	582	654	823	619	211.707	84.5993	594.08	17.9458	-1.4864	5.85438e-06
CPS0B_RS01770	n.d.	PTS system, fructose-specific IIA component (EC 2.7.1.69)	92	134	61	83	173	256	309	203	99.6774	22.6912	206.978	25.3787	-1.04963	2.07328e-05
CPS0B_RS01775	n.d.	PTS system, IIA component	311	494	132	377	319	537	585	381	326.062	30.2212	400.666	65.1311	-0.29873	0.210832
CPS0B_RS01780	n.d.	sperm tail-specific-like protein	4864	7675	3370	752	8572	14799	13923	14735	4512.49	2388.98	11600	2420.42	-1.36229	0.0161177
CPS0B_RS01785	predicted Inclusion Membrane Protein	Inclusion membrane protein-32	20906	24139	12884	4061	4138	11660	11628	9482	17357.9	8986.01	8098.08	2416.59	1.09996	0.0467178
CPS0B_RS01790	predicted Inclusion Membrane Protein	FIG00493858: hypothetical protein	138	192	45	188	68	44	81	39	138.191	31.3292	51.2771	11.3761	1.4361	1.31909e-05
CPS0B_RS01795	predicted Inclusion Membrane Protein	FIG00494370: hypothetical protein	160	345	48	271	59	48	143	42	190.064	57.0712	62.2081	24.6112	1.61566	0.000142756
CPS0B_RS01800	RNA Metabolism	tRNA-specific 2-thiouridylase MnmA	490	596	311	312	420	739	920	598	471.913	149.187	585.852	106.172	-0.312114	0.363368
CPS0B_RS01805	Protein Metabolism	ATP-dependent Clp protease ATP-binding subunit ClpA	2309	2927	1364	1381	3518	5963	5129	5470	2161.88	631.65	4487.57	897.256	-1.05371	0.00093452
CPS0B_RS01810	Cofactors, Vitamins, Prosthetic Groups, Pigments	Lipoate-protein ligase A	277	574	210	279	478	1225	1524	972	348.355	77.7784	912.025	259.755	-1.38995	5.46565e-05
CPS0B_RS01815	n.d.	phospholipase D family protein	375	847	211	686	422	698	1027	585	519.752	104.399	593.948	120.305	-0.191951	0.550812
CPS0B_RS01820	n.d.	FIG00493969: hypothetical protein	553	1056	310	657	941	1065	1357	1062	645.807	47.7763	981.904	47.5046	-0.604189	0.000132126
CPS0B_RS01825	n.d.	Likely not a Glycine cleavage system H protein	59	85	23	57	59	103	87	82	55.6703	3.56428	73.765	14.055	-0.402098	0.141921
CPS0B_RS01830	n.d.	FIG00494403: hypothetical protein	36	56	23	43	54	88	90	61	41.7459	6.82698	64.6483	10.0107	-0.63005	0.0167116
CPS0B_RS01835	n.d.	FIG00494117: hypothetical protein	52	132	40	93	48	75	156	55	79.7925	15.2154	71.0861	25.3786	0.172181	0.707159
CPS0B_RS01840	Respiration	Na(+)-translocating NADH-quinone reductase subunit E (EC 1.6.5.-)	230	413	117	245	205	201	236	269	250.671	10.7105	204.935	34.4211	0.292063	0.195248
CPS0B_RS01845	Respiration	Na(+)-translocating NADH-quinone reductase subunit D (EC 1.6.5.-)	211	272	116	188	161	180	205	166	209.168	36.0417	158.65	5.71968	0.394476	0.0900979
CPS0B_RS01850	Respiration	Na(+)-translocating NADH-quinone reductase subunit C (EC 1.6.5.-)	118	177	71	131	168	170	168	153	130.824	19.4174	148.119	14.3075	-0.17603	0.425015
CPS0B_RS01855	Respiration	Na(+)-translocating NADH-quinone reductase subunit B (EC 1.6.5.-)	310	626	211	330	463	503	529	461	378.377	62.0333	437.731	27.8964	-0.212545	0.323531
CPS0B_RS01860	n.d.	conserved hypothetical protein	148	296	44	192	80	53	133	65	157.071	33.8786	72.2403	17.3154	1.1247	0.000773671
CPS0B_RS01865	predicted Inclusion Membrane Protein	B. burgdorferi predicted coding region BB0245	214	335	107	249	268	255	304	247	230.057	17.9263	240.067	12.7127	-0.0614005	0.751288
CPS0B_RS01870	n.d.	Chromosomal replication initiator protein DnaA	360	636	229	273	675	854	781	764	388.363	85.9348	689.229	79.9656	-0.828447	0.00094425
CPS0B_RS01875	T3SS Apparatus	type III secretion chaperone, putative	107	90	58	55	141	210	223	233	87.9999	32.9815	179.927	33.3529	-1.03242	0.00368167
CPS0B_RS01880	n.d.	FIG00493846: hypothetical protein	346	323	229	76	621	1153	1059	995	286.744	162.345	850.382	171.765	-1.56641	0.00222247
CPS0B_RS01885	RNA Metabolism	rRNA small subunit methyltransferase H	293	695	224	517	224	143	281	167	439.598	84.1862	180.417	32.8017	1.28951	1.30008e-05
CPS0B_RS01890	Cell Division and Cell Cycle; RNA Metabolism	Cell division protein FtsL	26	46	7	47	16	10	29	15	29.659	10.7674	15.2433	4.1291	1	0.0219039
CPS0B_RS01895	Cell Division and Cell Cycle; Cell Wall and Capsule; RNA Metabolism	Cell division protein FtsI [Peptidoglycan synthetase] (EC 2.4.1.129)	482	1225	258	768	254	161	448	172	652.33	107.524	224.226	68.4412	1.54137	5.31415e-06
CPS0B_RS01900	n.d.	hypothetical protein	87	118	26	59	56	83	81	51	70.1164	12.0125	59.9345	9.46242	0.222392	0.42054
CPS0B_RS01905	Cell Wall and Capsule	UDP-N-acetylmuramoylalanyl-D-glutamate--2,6-diaminopimelate ligase (EC 6.3.2.13)	356	1125	188	726	313	241	411	178	554.474	149.788	251.394	52.2947	1.1422	0.000906887
CPS0B_RS01910	Cell Wall and Capsule	N-acetylmuramoyl-L-alanine amidase (EC 3.5.1.28)	104	309	55	191	341	281	329	337	153.644	35.673	290.43	39.5626	-0.913123	0.00183978
CPS0B_RS01920	DNA Metabolism	Integration host factor alpha/beta	1104	929	627	221	1808	2592	2543	2609	835.589	457.081	2134.21	330.299	-1.35199	0.00769369
CPS0B_RS01925	n.d.	FIG00494046: hypothetical protein	628	866	410	313	1018	1381	1389	1297	604.61	217.396	1134.59	130.786	-0.907685	0.00783087
CPS0B_RS01930	Fatty Acids, Lipids, and Isoprenoids	Acetyl-coenzyme A carboxyl transferase alpha chain (EC 6.4.1.2)	1292	1505	731	427	2072	4442	5114	3611	1082.98	448.44	3335.42	766.893	-1.62265	0.000156327
CPS0B_RS01935	n.d.	Lipid A export ATP-binding/permease protein MsbA	697	1427	416	848	709	1135	1359	1033	847.919	80.1171	933.28	139.679	-0.137813	0.551053
CPS0B_RS01940	n.d.	FIG00494342: hypothetical protein	163	286	48	208	92	58	77	74	165.755	34.0648	68.0874	13.7263	1.28758	2.56355e-05
CPS0B_RS01945	Cofactors, Vitamins, Prosthetic Groups, Pigments	Menaquinone via futalosine step 4	163	313	51	220	200	173	142	160	174.622	36.4232	153.596	30.628	0.184425	0.554054
CPS0B_RS01950	n.d.	DNA polymerase III alpha subunit (EC 2.7.7.7)	151	305	65	207	219	208	183	156	174.87	22.614	172.841	29.1268	0.0165829	0.925362
CPS0B_RS01955	n.d.	FIG00494280: hypothetical protein	183	397	104	156	332	364	395	429	206.06	34.0996	341.302	47.6075	-0.727127	0.00248397
CPS0B_RS01960	n.d.	FIG00493996: hypothetical protein	104	139	40	68	129	160	170	167	87.879	13.5586	139.93	16.0927	-0.669851	0.00526702
CPS0B_RS01965	n.d.	HAD superfamily hydrolase/phosphatase	370	990	196	581	211	206	396	194	504.978	88.1492	219.248	40.3614	1.20535	1.38785e-05
CPS0B_RS01970	Fatty Acids, Lipids, and Isoprenoids	Enoyl-[acyl-carrier-protein] reductase [NADH] (EC 1.3.1.9)	263	362	105	481	756	1003	1100	882	304.948	100.77	830.682	67.8454	-1.44604	3.32669e-06
CPS0B_RS01975	n.d.	FIG00493902: hypothetical protein	673	1869	307	1252	284	170	454	164	950.915	242.212	232.892	72.6197	2.02912	5.36707e-08
CPS0B_RS01980	predicted T3SS Effector	FIG00494556: hypothetical protein	639	1715	397	1108	863	541	1187	612	932.565	165.677	704.73	150.806	0.404254	0.200866
CPS0B_RS01985	Protein Metabolism; RNA Metabolism	Ribosomal large subunit pseudouridine synthase C (EC 4.2.1.70)	131	213	45	203	186	347	440	257	143.417	35.6698	268.05	55.9163	-0.906218	0.00513197
CPS0B_RS01990	DNA Metabolism	A/G-specific adenine glycosylase (EC 3.2.2.-)	237	514	147	325	294	291	400	266	305.189	34.4037	277.072	12.2483	0.138923	0.53288
CPS0B_RS01995	Nucleosides and Nucleotides	MazG protein domain	78	105	39	77	76	93	111	78	77.7324	8.81527	79.2551	4.29399	-0.0183785	0.843196
CPS0B_RS02000	n.d.	FIG00493909: hypothetical protein	128	221	59	127	106	114	129	124	132.327	2.91267	105.88	9.71517	0.316474	0.114864
CPS0B_RS02005	n.d.	FIG00493867: hypothetical protein	329	437	133	222	410	392	457	418	282.984	42.0425	375.871	29.0466	-0.409931	0.0593641
CPS0B_RS02010	predicted T3SS Effector	hypothetical protein	489	630	274	243	427	1192	1732	1038	438.377	137.029	946.614	310.811	-1.11243	0.00815036
CPS0B_RS02015	predicted T3SS Effector	FIG00494198: hypothetical protein	2108	1924	1626	488	1833	5368	7916	3862	1876.62	1170.64	4066.12	1450.96	-1.11518	0.0608534
CPS0B_RS02020	predicted Inclusion Membrane Protein	FIG00494399: hypothetical protein	248	435	81	318	240	410	592	330	257.048	45.59	341.537	71.473	-0.412228	0.18042
CPS0B_RS02025	n.d.	serine/threonine protein phosphatase, putative	442	625	271	293	595	883	845	864	436.583	115.686	711.894	114.028	-0.704244	0.0142063
CPS0B_RS02030	Amino Acids and Derivatives; Miscellaneous; RNA Metabolism	Cysteine desulfurase (EC 2.8.1.7)	251	578	155	400	262	312	379	260	342.212	49.4891	268.464	13.4097	0.351763	0.11721
CPS0B_RS02035	n.d.	Hemolysin	184	229	51	211	114	95	118	110	164.941	36.5668	98.1809	10.834	0.751612	0.00742166
CPS0B_RS02040	n.d.	Hemolysins and related proteins containing CBS domains	354	548	141	443	291	233	308	233	367.303	45.7465	238.219	24.8935	0.624818	0.00552319
CPS0B_RS02045	n.d.	FIG00493863: hypothetical protein	105	156	71	125	159	148	155	205	122.74	24.4238	151.077	31.3406	-0.29589	0.297725
CPS0B_RS02050	Nucleosides and Nucleotides	Deoxycytidine triphosphate deaminase (EC 3.5.4.13)	334	446	211	215	939	1108	1015	1199	327.765	96.4872	960.415	153.204	-1.54934	2.08032e-07
CPS0B_RS02055	DNA Metabolism	Holliday junction DNA helicase RuvB	951	1428	586	531	1376	2206	1911	2088	928.274	278.084	1696.76	325.385	-0.87079	0.00771679
CPS0B_RS02060	n.d.	FIG00494127: hypothetical protein	496	606	286	354	671	977	945	890	471.639	117.353	776.774	104.915	-0.719128	0.00764461
CPS0B_RS02065	Carbohydrates	Glycogen debranching enzyme (EC 3.2.1.-)	710	1209	366	819	685	916	835	855	782.505	46.3482	737.641	99.4547	0.0853915	0.690906
CPS0B_RS02070	n.d.	FIG00493912: hypothetical protein	497	619	312	132	924	1255	1186	1006	431.798	203.627	974.915	106.005	-1.17437	0.00898179
CPS0B_RS02075	n.d.	hypothetical protein	41	64	4	64	16	5	19	6	38.9227	18.837	10.0872	4.59933	1.96347	0.000620998
CPS0B_RS02080	DNA Metabolism	Single-stranded DNA-binding protein	275	518	154	323	600	613	611	605	319.025	23.5522	546.496	55.8163	-0.775345	4.12723e-05
CPS0B_RS02085	Carbohydrates; Protein Metabolism	Cytosol aminopeptidase PepA (EC 3.4.11.1)	646	1051	398	504	1252	1203	1187	1289	679.474	140.981	1113.31	146.649	-0.71297	0.00491454
CPS0B_RS02090	DNA Metabolism; Miscellaneous	Ku domain protein	23183	27852	11060	4506	9929	19466	21670	18079	17597.4	7924.04	15234	3252.74	0.208035	0.702375
CPS0B_RS02095	n.d.	FIG00494248: hypothetical protein	712	1026	365	522	349	531	528	516	678.704	112.859	428.748	67.7053	0.662434	0.00636492
CPS0B_RS02100	n.d.	SAM-dependent methytransferase	218	361	100	260	124	133	213	119	233.918	15.4122	129.056	15.3432	0.859137	6.74349e-05
CPS0B_RS02105	n.d.	FIG00494669: hypothetical protein	155	227	60	219	404	606	820	530	164.27	32.2165	517.011	75.6164	-1.65647	2.29576e-10
CPS0B_RS02110	n.d.	FIG00494569: hypothetical protein	594	1067	289	489	219	320	462	283	603.311	65.1357	280.575	43.9181	1.10159	1.06511e-06
CPS0B_RS02115	n.d.	FIG00493843: hypothetical protein	611	798	314	263	174	203	204	157	523.052	165.744	164.682	13.5062	1.66434	4.77743e-07
CPS0B_RS02120	Cofactors, Vitamins, Prosthetic Groups, Pigments; RNA Metabolism	Hypothetical radical SAM family enzyme, NOT coproporphyrinogen III oxidase, oxygen-independent	188	456	55	264	84	53	177	75	216.345	58.2896	83.8441	28.3361	1.36257	0.000585571
CPS0B_RS02125	n.d.	FIG00494315: hypothetical protein	248	244	149	136	341	374	336	329	219.735	80.6637	310.657	36.2386	-0.499411	0.147394
CPS0B_RS02130	Carbohydrates	2-oxoglutarate dehydrogenase E1 component (EC 1.2.4.2)	1156	1733	757	810	1209	1516	1505	1564	1195.13	324.991	1298.41	168.084	-0.11928	0.696454
CPS0B_RS02135	Carbohydrates	Dihydrolipoamide succinyltransferase component (E2) of 2-oxoglutarate dehydrogenase complex (EC 2.3.1.61)	805	1235	489	572	658	812	757	788	817.099	189.701	676.906	84.5855	0.27118	0.33539
CPS0B_RS02140	n.d.	COG1496: Uncharacterized conserved protein	95	187	56	135	132	110	144	80	118.995	13.7499	103.623	16.6407	0.194378	0.490044
CPS0B_RS02145	Fatty Acids, Lipids, and Isoprenoids	1-hydroxy-2-methyl-2-(E)-butenyl 4-diphosphate synthase (EC 1.17.7.1)	475	838	263	665	1073	1295	1506	1230	568.072	68.6185	1134.61	66.6884	-0.998729	8.56126e-08
CPS0B_RS02150	predicted Inclusion Membrane Protein	FIG00494440: hypothetical protein	1976	2520	1155	758	589	957	1165	814	1737.21	665.179	774.531	117.729	1.16433	0.00248502
CPS0B_RS02155	predicted Inclusion Membrane Protein; predicted T3SS ef	FIG00494588: hypothetical protein	220	473	89	191	107	173	275	135	227.675	35.5142	149.208	34.7288	0.613721	0.0369886
CPS0B_RS02160	predicted Inclusion Membrane Protein; predicted T3SS Effector	Inclusion membrane protein A	6563	6751	4558	1281	2345	9014	10042	6414	5613.71	3249.11	6022.96	2205.2	-0.101453	0.879844
CPS0B_RS02165	Respiration	Ferredoxin	119	110	58	103	373	501	446	416	140.966	24.2554	388.58	48.0459	-1.46407	3.19294e-08
CPS0B_RS02175	T3SS Apparatus	Flagellar biosynthesis protein FlhA	1197	1629	577	677	876	1291	1138	1271	1054.55	240.231	1026.07	183.059	0.0402123	0.903503
CPS0B_RS02180	RNA Metabolism	RNA polymerase sigma factor for flagellar operon	1364	1459	803	375	711	1263	1350	1041	1121.78	528.526	962.734	165.69	0.220465	0.663967
CPS0B_RS02185	predicted Inclusion Membrane Protein	hypothetical protein	2240	2469	1455	427	1423	4357	5969	3597	1881.83	1025.48	3310.84	1118.92	-0.815	0.169952
CPS0B_RS02190	Protein Metabolism	Tyrosyl-tRNA synthetase (EC 6.1.1.1)	836	1379	516	770	616	807	898	764	912.812	152.172	685.81	61.4924	0.412406	0.0541278
CPS0B_RS02195	Carbohydrates	6-phosphogluconate dehydrogenase, decarboxylating (EC 1.1.1.44)	653	1084	347	538	408	500	581	480	666.282	86.9587	437.652	29.249	0.604591	0.00143766
CPS0B_RS02200	Protein Metabolism	Translation elongation factor LepA	261	477	81	472	378	258	342	299	306.141	100.945	287.723	48.2118	0.0874628	0.80832
CPS0B_RS02205	predicted Inclusion Membrane Protein	FIG00494114: hypothetical protein	220	665	46	508	67	63	208	65	313.703	150.021	85.2193	37.7776	1.88523	0.000430788
CPS0B_RS02210	n.d.	ADP/ATP Translocase, NTT1	2663	2951	1953	1172	7043	13014	15117	12660	2534.99	1197.28	10541	2147.76	-2.05595	1.06511e-06
CPS0B_RS02215	n.d.	FIG00493911: hypothetical protein	255	310	132	88	638	717	690	722	209.761	78.5142	622.221	72.4674	-1.56653	2.32132e-05
CPS0B_RS02220	n.d.	Manganese ABC transporter, periplasmic-binding protein SitA	325	918	223	535	700	644	739	624	485.855	84.5656	606.743	46.5199	-0.32074	0.202075
CPS0B_RS02225	n.d.	Zinc ABC transporter, ATP-binding protein ZnuC	196	542	128	372	316	251	419	275	300.195	60.3627	279.285	30.31	0.104697	0.72713
CPS0B_RS02230	n.d.	Manganese ABC transporter, inner membrane permease protein SitC	431	1101	272	628	370	284	622	274	592.406	83.1466	337.683	76.1435	0.808574	0.00525451
CPS0B_RS02235	n.d.	Manganese ABC transporter, inner membrane permease protein SitD	241	479	141	276	125	72	283	75	284.992	25.6537	118.044	54.2018	1.27218	0.00163313
CPS0B_RS02240	Fatty Acids, Lipids, and Isoprenoids	1-deoxy-D-xylulose 5-phosphate reductoisomerase (EC 1.1.1.267)	252	561	59	372	273	221	336	218	278.684	88.2933	232.647	23.4966	0.259935	0.473971
CPS0B_RS02245	n.d.	Membrane-associated zinc metalloprotease	603	1598	337	659	696	553	924	513	756.974	130.279	593.009	81.3584	0.352261	0.17987
CPS0B_RS02250	n.d.	FIG00493514: hypothetical protein	2522	3124	1369	705	656	1513	1520	1147	2076.92	874.469	1062.36	261.696	0.967717	0.0350872
CPS0B_RS02255	DNA Metabolism	DNA recombination and repair protein RecF	151	421	29	167	128	139	163	141	162.055	64.5412	127.393	6.95981	0.351165	0.372928
CPS0B_RS02260	n.d.	DNA polymerase III beta subunit (EC 2.7.7.7)	286	338	111	266	563	728	763	609	255.672	31.2541	592.359	45.7035	-1.20945	6.55025e-10
CPS0B_RS02265	Protein Metabolism	tmRNA-binding protein SmpB	308	593	176	296	257	425	560	374	344.445	39.2357	353.787	60.6182	-0.0413408	0.872283
CPS0B_RS02270	Miscellaneous	Thiamin biosynthesis lipoprotein ApbE	222	482	72	276	147	151	186	135	241.707	47.8587	137.644	3.1077	0.810339	0.00105657
CPS0B_RS02275	Carbohydrates; Cofactors, Vitamins, Prosthetic Groups, Pigments	Methylenetetrahydrofolate dehydrogenase (NADP+) (EC 1.5.1.5) / Methenyltetrahydrofolate cyclohydrolase (EC 3.5.4.9)	171	306	45	228	171	131	153	124	174.285	43.4478	130.327	19.9218	0.420576	0.177414
CPS0B_RS02280	n.d.	LtuB protein	18136	18649	10602	2466	10995	36760	41038	30029	14115.2	7870.42	25868.8	8677.04	-0.873995	0.164443
CPS0B_RS02285	predicted T3SS Effector	FIG00494197: hypothetical protein	10292	11054	6655	2219	3896	13105	14500	9383	8650.79	4621.36	8872.97	3011.09	-0.0365551	0.948809
CPS0B_RS02290	n.d.	FIG00494168: hypothetical protein	1556	1665	1129	374	629	1706	2297	1313	1385.93	782.734	1283.72	401.481	0.110282	0.860723
CPS0B_RS02295	n.d.	Phospholipase D endonuclease superfamily	248	433	54	287	152	138	178	102	233.624	61.5748	126.518	15.9857	0.88168	0.0059267
CPS0B_RS02300	Cofactors, Vitamins, Prosthetic Groups, Pigments	UbiD family decarboxylase	203	381	66	307	146	141	237	112	225.965	53.9544	139.101	22.2342	0.701238	0.0218314
CPS0B_RS02305	Protein Metabolism	LSU ribosomal protein L28p	77	87	48	26	591	810	978	696	66.7697	29.9316	678.754	63.062	-3.34118	1.16694e-19
CPS0B_RS02310	Carbohydrates	4-alpha-glucanotransferase (amylomaltase) (EC 2.4.1.25)	678	1208	292	468	433	552	521	484	642.772	99.0778	445.319	46.5378	0.531013	0.0185677
CPS0B_RS02315	T3SS Apparatus	Scc1 protein (Type III secretion chaperone)	215	223	127	77	191	316	245	261	180.57	78.4156	226.987	45.2721	-0.326703	0.443898
CPS0B_RS02320	predicted Inclusion Membrane Protein; T3SS Apparatus	Inclusion membrane protein-5	1092	1264	670	469	1221	2004	1504	1991	971.092	382.832	1513.7	367.996	-0.640822	0.115464
CPS0B_RS02325	T3SS Apparatus	Low Calcium Response D (Type III secretion inner membrane protein SctV)	1326	1457	774	677	1186	1768	1875	1733	1172.51	409.424	1458.91	211.336	-0.314777	0.383023
CPS0B_RS02330	T3SS Apparatus	Type III secretion inner membrane protein (YscU,SpaS,EscU,HrcU,SsaU, homologous to flagellar export components)	411	386	225	141	607	1012	895	831	327.454	142.594	745.153	128.717	-1.18795	0.00371527
CPS0B_RS02335	Protein Metabolism	GTP-binding and nucleic acid-binding protein YchF	315	714	200	575	393	299	433	304	449.472	85.8311	318.804	37.5326	0.493159	0.0656136
CPS0B_RS02340	Cofactors, Vitamins, Prosthetic Groups, Pigments; ot T3SS Effector	Riboflavin kinase (EC 2.7.1.26) / FMN adenylyltransferase (EC 2.7.7.2)	205	450	83	354	130	83	155	70	258.569	61.5612	96.7061	23.1627	1.4169	2.56355e-05
CPS0B_RS02345	Cofactors, Vitamins, Prosthetic Groups, Pigments; RNA Metabolism	tRNA pseudouridine synthase B (EC 4.2.1.70)	115	212	39	191	115	106	165	114	132.696	35.8151	110.616	8.26284	0.260867	0.384178
CPS0B_RS02350	Protein Metabolism	Ribosome-binding factor A	45	63	8	47	111	80	72	76	37.7104	11.1911	77.297	18.7387	-1.01886	0.00655623
CPS0B_RS02355	Protein Metabolism	Translation initiation factor 2	375	639	131	487	1341	1061	1241	1085	392.191	64.0896	1064.43	140.816	-1.44057	4.3127e-09
CPS0B_RS02360	RNA Metabolism	Transcription termination protein NusA	259	420	141	345	1676	1836	2161	1788	298.273	36.2152	1662.56	64.8665	-2.4804	1.70457e-44
CPS0B_RS02365	Protein Metabolism	SSU ribosomal protein S1p	467	742	210	691	3774	4655	5193	4396	528.192	92.9868	4010.63	281.179	-2.92535	1.70457e-44
CPS0B_RS02370	Nucleosides and Nucleotides; Sulfur Metabolism	Thioredoxin reductase (EC 1.8.1.9)	220	533	109	360	258	263	387	242	291.25	52.1406	253.627	17.5221	0.196191	0.436143
CPS0B_RS02375	Fatty Acids, Lipids, and Isoprenoids	Holo-[acyl-carrier protein] synthase (EC 2.7.8.7)	72	126	9	124	48	56	76	38	74.5036	35.3031	47.8216	6.53724	0.643856	0.161129
CPS0B_RS02380	predicted Inclusion Membrane Protein	Inclusion membrane protein A	35	66	15	24	70	101	122	86	33.6537	5.69828	83.5366	9.26833	-1.30485	2.70909e-06
CPS0B_RS02385	Protein Metabolism	Prolipoprotein diacylglyceryl transferase (EC 2.4.99.-)	251	597	129	404	214	121	298	96	331.492	54.6474	159.027	53.3471	1.0578	0.00401251
CPS0B_RS02390	n.d.	Inner membrane protein translocase component YidC, long form / Inner membrane protein translocase component YidC, short form OxaI-like	506	1130	239	593	777	560	854	623	588.642	60.3186	628.234	81.1608	-0.0924969	0.713185
CPS0B_RS02395	n.d.	Chromosomal replication initiator protein DnaA	336	599	188	328	572	800	852	786	367.509	36.9331	670.04	84.3296	-0.864455	7.55954e-06
CPS0B_RS02400	predicted Inclusion Membrane Protein	FIG00494539: hypothetical protein	47	123	12	121	31	15	26	25	68.5233	33.6911	21.9495	5.83071	1.64909	0.000585571
CPS0B_RS02405	Carbohydrates	Glycogen phosphorylase (EC 2.4.1.1)	604	1324	332	793	387	467	531	461	746.911	69.6702	411.131	30.4426	0.86197	1.97534e-06
CPS0B_RS02410	Carbohydrates; Cofactors, Vitamins, Prosthetic Groups, Pigments	Dihydrolipoamide acetyltransferase component of pyruvate dehydrogenase complex (EC 2.3.1.12)	283	525	84	433	429	544	644	504	310.85	82.7901	470.268	32.6754	-0.595746	0.0428394
CPS0B_RS02415	Carbohydrates	Pyruvate dehydrogenase E1 component beta subunit (EC 1.2.4.1)	183	355	78	281	309	410	477	291	216.96	38.6091	327.863	35.0572	-0.596001	0.0168791
CPS0B_RS02420	Carbohydrates	Pyruvate dehydrogenase E1 component alpha subunit (EC 1.2.4.1)	222	368	106	298	411	564	808	509	249.102	28.6407	502.03	67.149	-1.01154	6.89969e-06
CPS0B_RS02425	n.d.	FIG00494226: hypothetical protein	348	838	94	665	359	223	478	240	440.19	161.785	286.241	62.736	0.621488	0.133732
CPS0B_RS02430	Cell Wall and Capsule	UDP-3-O-[3-hydroxymyristoyl] glucosamine N-acyltransferase (EC 2.3.1.191)	192	291	95	212	410	317	366	408	201.474	15.1857	339.69	58.0986	-0.758339	0.00148059
CPS0B_RS02435	Stress Response	Outer membrane protein H precursor	218	295	161	69	690	568	561	589	209.408	103.348	545.612	89.3158	-1.3854	0.0022059
CPS0B_RS02440	n.d.	Outer membrane protein assembly factor YaeT precursor	552	851	234	522	1173	954	863	855	537.047	19.6711	872.734	170.876	-0.70106	0.00383056
CPS0B_RS02445	DNA Metabolism	Recombination protein RecR	100	306	29	209	124	71	126	81	142.118	56.3003	89.7766	19.3534	0.657894	0.115251
CPS0B_RS02450	Fatty Acids, Lipids, and Isoprenoids	3-oxoacyl-[acyl-carrier-protein] synthase, KASIII (EC 2.3.1.180)	281	868	184	524	701	520	593	492	442.129	93.4073	520.132	90.0855	-0.234465	0.466786
CPS0B_RS02455	Fatty Acids, Lipids, and Isoprenoids	Malonyl CoA-acyl carrier protein transacylase (EC 2.3.1.39)	122	287	58	208	355	201	238	236	160.965	32.1085	234.645	64.3516	-0.5456	0.1164
CPS0B_RS02460	Fatty Acids, Lipids, and Isoprenoids	3-oxoacyl-[acyl-carrier protein] reductase (EC 1.1.1.100)	306	501	161	369	541	433	638	395	340.121	28.6789	445.804	52.6964	-0.391509	0.0732969
CPS0B_RS02465	Fatty Acids, Lipids, and Isoprenoids	Acyl carrier protein	140	267	43	174	260	231	312	193	145.429	27.7528	221.152	21.5538	-0.607993	0.0249024
CPS0B_RS02470	Stress Response	transcriptional regulator, Crp/Fnr family	37	63	6	41	74	49	58	69	32.989	10.6631	56.8472	12.6065	-0.788496	0.0512338
CPS0B_RS02475	n.d.	amino acid transporter	509	1006	218	506	913	1599	2129	1210	536.477	42.9259	1274.2	254.415	-1.24906	3.44199e-07
CPS0B_RS02480	predicted Inclusion Membrane Protein	Inclusion membrane protein-30	95	171	28	101	257	375	438	313	92.1087	15.5269	305.129	33.9529	-1.7291	1.37068e-13
CPS0B_RS02485	predicted Inclusion Membrane Protein; predicted T3SS Effector	Inclusion membrane protein-29	141	196	42	146	289	462	576	384	127.155	20.0239	375.436	56.478	-1.56206	3.39979e-10
CPS0B_RS02490	n.d.	Na-dependent Transporter	233	412	64	335	142	110	237	105	244.45	64.4892	129.466	28.5837	0.91951	0.00769307
CPS0B_RS02495	n.d.	Proton/glutamate symport protein @ Sodium/glutamate symport protein	227	399	75	316	150	140	283	173	242.26	49.4825	163.163	28.8053	0.570135	0.0512365
CPS0B_RS02500	predicted Inclusion Membrane Protein	Inclusion membrane protein-18	310	819	150	547	249	201	390	206	428.877	93.9075	229.356	37.5314	0.90563	0.00231508
CPS0B_RS02505	n.d.	FIG00494154: hypothetical protein	622	1305	259	980	594	465	771	455	755.337	145.936	505.414	64.2906	0.580193	0.0313295
CPS0B_RS02510	Membrane Transport	Mg/Co/Ni transporter MgtE / CBS domain	490	1098	251	629	724	680	901	662	595.594	58.5405	660.13	26.286	-0.147154	0.46628
CPS0B_RS02515	predicted Inclusion Membrane Protein	FIG00494152: hypothetical protein	296	692	93	470	177	135	274	103	354.161	96.6391	150.184	37.5371	1.23879	0.000664089
CPS0B_RS02520	n.d.	amino acid antiporter	395	560	196	320	506	413	577	434	379.24	49.4956	430.667	37.8282	-0.18549	0.401826
CPS0B_RS02525	Carbohydrates	Fructose-bisphosphate aldolase class I (EC 4.1.2.13)	298	450	157	282	600	587	572	539	305.811	32.1427	517.472	56.9948	-0.756633	0.000178289
CPS0B_RS02530	predicted Inclusion Membrane Protein; predicted T3SS Effector	hypothetical protein	2248	2613	1396	807	1362	3077	4269	2447	1969.69	849.719	2414.44	660.674	-0.29323	0.548924
CPS0B_RS02535	Amino Acids and Derivatives	Methionine ABC transporter ATP-binding protein	259	485	128	332	212	243	366	181	297.536	22.4376	219.068	31.6035	0.444381	0.0541635
CPS0B_RS02540	Amino Acids and Derivatives	Methionine ABC transporter permease protein	177	386	84	239	85	94	230	81	212.783	24.0981	104.606	35.9259	1.02046	0.00215748
CPS0B_RS02545	Amino Acids and Derivatives	Methionine ABC transporter substrate-binding protein	96	169	43	137	109	110	169	103	109.703	15.5882	108.111	9.09478	0.0264722	0.924455
CPS0B_RS02550	predicted Inclusion Membrane Protein	hypothetical protein	142	282	105	244	165	151	189	152	201.016	41.0612	146.783	8.41424	0.451379	0.0906566
CPS0B_RS02555	n.d.	Zn-ribbon-containing, possibly RNA-binding protein and truncated derivatives	183	313	45	230	208	219	228	190	178.956	44.7345	189.16	13.1956	-0.0784266	0.846016
CPS0B_RS02560	DNA Metabolism; Virulence, Disease and Defense	DNA gyrase subunit B (EC 5.99.1.3)	792	1522	381	856	1691	1476	1546	1542	869.225	36.8482	1411.64	180.986	-0.700312	0.000371828
CPS0B_RS02565	DNA Metabolism; Virulence, Disease and Defense	DNA gyrase subunit A (EC 5.99.1.3)	644	1149	321	555	1797	1516	1439	1550	663.57	64.1671	1428.97	238.139	-1.10575	1.63351e-06
CPS0B_RS02570	Nucleosides and Nucleotides	Thymidylate kinase (EC 2.7.4.9)	77	134	33	76	148	152	134	139	78.2592	2.31458	129.397	17.3849	-0.725825	0.00233559
CPS0B_RS02575	n.d.	DNA polymerase III delta prime subunit (EC 2.7.7.7)	175	462	42	273	183	141	185	160	208.888	72.7106	150.202	18.1003	0.47854	0.202412
CPS0B_RS02580	n.d.	serine esterase, putative	188	573	59	405	160	117	161	110	272.442	105.986	122.563	18.51	1.14495	0.00348556
CPS0B_RS02585	n.d.	TsaC protein (YrdC domain) required for threonylcarbamoyladenosine t(6)A37 modification in tRNA	173	298	32	295	123	89	134	70	183.38	75.6897	92.3993	17.9921	0.992138	0.0202167
CPS0B_RS02590	n.d.	Microsomal dipeptidase (EC 3.4.13.19)	190	360	47	264	73	39	122	43	197.732	54.9202	60.0014	20.8642	1.72247	2.93506e-05
CPS0B_RS02595	predicted Inclusion Membrane Protein	FIG00494106: hypothetical protein	3770	4560	2188	1183	3777	10628	13386	9134	3200.62	1359.99	8020.34	2465.57	-1.32508	0.00561073
CPS0B_RS02600	predicted Inclusion Membrane Protein	FIG00494349: hypothetical protein	175	464	111	264	314	474	600	371	245.736	37.1584	385.676	53.8074	-0.649943	0.00888657
CPS0B_RS02605	n.d.	FIG00494302: hypothetical protein	294	436	182	182	227	485	590	386	291.173	81.0893	368.265	86.46	-0.338687	0.33841
CPS0B_RS02610	n.d.	Menaquinone via futalosine polyprenyltransferase (MenA homolog)	120	247	65	206	133	94	114	75	157.786	29.0939	93.489	20.1758	0.764622	0.0126113
CPS0B_RS02615	Cofactors, Vitamins, Prosthetic Groups, Pigments	UbiX family decarboxylase associated with menaquinone via futalosine	55	93	12	73	43	35	42	28	53.7529	15.8379	33.1227	4.99503	0.710493	0.0337546
CPS0B_RS02620	n.d.	Uncharacterized membrane protein Bsu2508 (YqfU)	137	282	57	158	177	110	182	114	165.673	15.0448	130.098	25.7199	0.352672	0.200473
CPS0B_RS02635	Nucleosides and Nucleotides	5-nucleotidase SurE (EC 3.1.3.5)	721	1113	398	448	465	778	1013	673	693.949	159.558	641.212	110.626	0.114611	0.730528
CPS0B_RS02640	RNA Metabolism	tRNA(Cytosine32)-2-thiocytidine synthetase	154	407	51	234	138	122	187	104	190.198	51.7843	121.607	13.9554	0.639118	0.039485
CPS0B_RS02645	n.d.	Protein export cytoplasm protein SecA ATPase RNA helicase (TC 3.A.5.1.1)	171	243	64	153	277	401	501	370	174.773	11.6744	341.424	41.2412	-0.962417	2.35247e-06
CPS0B_RS02660	n.d.	FIG00493943: hypothetical protein	748	1236	463	367	207	399	479	321	737.278	236.651	307.644	62.6098	1.25873	0.000508691
CPS0B_RS02665	n.d.	FIG00494038: hypothetical protein	632	1122	389	437	172	228	276	224	664.497	154.261	199.372	19.6124	1.73841	1.88944e-11
CPS0B_RS02670	predicted T3SS Effector	FIG00494337: hypothetical protein	389	511	267	209	129	182	203	161	381.84	142.551	149.561	15.2156	1.34861	9.96513e-05
CPS0B_RS02675	Protein Metabolism; RNA Metabolism	Ribosomal protein S12p Asp88 (E. coli) methylthiotransferase	331	857	121	592	257	203	375	174	435.251	123.639	221.276	41.2492	0.976969	0.00426147
CPS0B_RS02680	Protein Metabolism	LSU ribosomal protein L33p @ LSU ribosomal protein L33p, zinc-independent	53	69	16	61	492	444	438	352	48.7673	9.40853	388.455	57.1294	-2.9852	3.34127e-29
CPS0B_RS02685	Cell Wall and Capsule	Lipoprotein releasing system transmembrane protein LolE	322	541	70	382	244	230	320	196	302.433	80.877	219.163	17.0982	0.463618	0.142036
CPS0B_RS02690	Cell Wall and Capsule	Lipoprotein releasing system ATP-binding protein LolD	174	491	43	267	118	98	142	91	212.078	75.2657	99.7327	9.89328	1.08406	0.00326344
CPS0B_RS02695	predicted Inclusion Membrane Protein	FIG00494614: hypothetical protein	277	618	131	453	118	63	273	73	355.039	64.5736	111.94	53.4657	1.66432	0.00011089
CPS0B_RS02700	Protein Metabolism	LSU ribosomal protein L13p (L13Ae)	156	166	70	84	1199	1681	1567	1410	126.375	33.2622	1307.3	158.06	-3.37476	2.06503e-37
CPS0B_RS02705	Protein Metabolism	SSU ribosomal protein S9p (S16e)	96	206	42	152	599	750	934	693	118.609	21.8581	658.37	44.3778	-2.46713	5.55361e-29
CPS0B_RS02710	n.d.	NLP/P60 family protein	185	460	73	398	92	86	192	100	260.547	87.4622	102.061	22.7407	1.35548	0.000255533
CPS0B_RS02715	Nucleosides and Nucleotides	Adenylate kinase (EC 2.7.4.3)	149	339	65	203	119	132	204	128	178.511	25.7556	128.084	12.6681	0.483816	0.0427455
CPS0B_RS02720	predicted Inclusion Membrane Protein; predicted T3SS Effector	FIG00494596: hypothetical protein	263	702	99	564	176	243	381	184	374.569	128.673	213.634	41.2939	0.80928	0.0275353
CPS0B_RS02725	predicted Inclusion Membrane Protein	FIG00494325: hypothetical protein	71	89	27	76	63	58	93	41	66.4794	8.55282	55.8908	9.90754	0.237039	0.433821
CPS0B_RS02730	predicted Inclusion Membrane Protein; predicted T3SS Effector	hypothetical protein	444	634	278	280	620	1303	1842	1053	439.089	124.815	1043.61	270.046	-1.24983	0.000380442
CPS0B_RS02735	Carbohydrates	6-phosphogluconolactonase (EC 3.1.1.31), eukaryotic type	193	405	54	350	140	96	148	116	231.273	79.2042	111.907	16.216	1.04439	0.00363622
CPS0B_RS02740	Carbohydrates	Glucose-6-phosphate 1-dehydrogenase (EC 1.1.1.49)	310	527	118	493	417	432	516	382	352.585	81.8167	388.882	10.7535	-0.140102	0.632468
CPS0B_RS02745	Membrane Transport	Oligopeptide ABC transporter, periplasmic oligopeptide-binding protein OppA (TC 3.A.1.5.1)	595	965	274	517	521	636	676	555	586.74	40.544	532.046	33.7049	0.141934	0.416846
CPS0B_RS02750	Cell Division and Cell Cycle	TsaD/Kae1/Qri7 protein, required for threonylcarbamoyladenosine t(6)A37 formation in tRNA	285	564	157	500	345	363	415	381	375.519	74.0833	336.45	24.4253	0.162271	0.54975
CPS0B_RS02755	Amino Acids and Derivatives	Arginine pathway regulatory protein ArgR, repressor of arg regulon	101	225	35	132	110	132	140	111	113.742	21.9946	109.822	6.56844	0.0515303	0.784021
CPS0B_RS02760	n.d.	ABC Amino Acid Transporter Permease	165	269	88	149	77	90	127	70	171.125	18.3467	79.8803	8.76569	1.09592	1.12027e-06
CPS0B_RS02765	n.d.	Amino acid ABC transporter, ATP-binding protein	175	387	85	235	96	101	143	94	211.961	23.4279	95.8447	5.11667	1.14296	8.94141e-08
CPS0B_RS02770	n.d.	FIG00493922: hypothetical protein	675	1146	486	510	279	491	510	351	752.495	211.968	359.194	62.0681	1.06675	0.000430788
CPS0B_RS02775	n.d.	FIG00494107: hypothetical protein	1743	2300	782	1090	507	705	887	534	1518.46	284.172	578.27	68.6201	1.39303	6.91359e-09
CPS0B_RS02780	n.d.	Ribonuclease BN (EC 3.1.-.-)	973	1269	475	532	265	507	605	442	847.493	207.937	398.959	80.6333	1.08597	0.00055574
CPS0B_RS02785	n.d.	FIG00599458: hypothetical protein	154	399	70	350	151	82	148	77	229.31	75.5061	102.09	27.9367	1.16678	0.00259832
CPS0B_RS02790	predicted Inclusion Membrane Protein; predicted T3SS Effector	Inclusion membrane protein A	216	392	67	295	136	69	159	92	228.489	48.7588	101.114	25.012	1.17468	0.000508691
CPS0B_RS02795	Carbohydrates	Ribulose-phosphate 3-epimerase (EC 5.1.3.1)	182	278	75	272	368	361	422	358	200.985	40.7812	337.474	17.9055	-0.745553	0.00243006
CPS0B_RS02800	Protein Metabolism	Translation elongation factor P-related protein	185	267	111	168	333	428	399	453	193.779	34.9841	362.44	57.8659	-0.899933	0.000186892
CPS0B_RS02805	Fatty Acids, Lipids, and Isoprenoids; Plasticity Zone	Biotin carboxyl carrier protein of acetyl-CoA carboxylase	159	214	71	112	274	336	326	356	142.177	21.193	290.128	40.9627	-1.03016	9.32354e-06
CPS0B_RS02810	Fatty Acids, Lipids, and Isoprenoids; Plasticity Zone	Biotin carboxylase of acetyl-CoA carboxylase (EC 6.3.4.14)	675	1077	398	509	914	1049	838	1129	692.189	138.194	891.104	173.776	-0.364653	0.202075
CPS0B_RS02815	Plasticity Zone	FIG00494594: hypothetical protein	422	918	142	427	425	607	717	503	437.674	79.3175	496.756	52.2633	-0.182315	0.501433
CPS0B_RS02820	Plasticity Zone	FIG00493819: hypothetical protein	308	948	97	465	281	351	437	294	397.227	130.536	300.943	20.4359	0.399376	0.242944
CPS0B_RS02825	Plasticity Zone; predicted Inclusion Membrane Protein	FIG00493889: hypothetical protein	3000	3967	1628	898	988	3212	4009	2715	2523.69	1011.99	2367.96	798.082	0.0920428	0.869462
CPS0B_RS02830	Plasticity Zone	hypothetical protein	883	932	597	328	819	2374	3524	1979	789.514	375.761	1870.05	641.041	-1.24311	0.0125143
CPS0B_RS02835	Plasticity Zone; predicted T3SS Effector	MAC/perforin family protein	126	342	36	255	78	110	235	76	169.998	64.5589	106.178	38.3244	0.68147	0.136194
CPS0B_RS02840	Plasticity Zone	FIG00494277: hypothetical protein	320	797	231	470	520	881	1181	718	454.031	71.4913	720.139	133.123	-0.665305	0.0130169
CPS0B_RS02845	Plasticity Zone; predicted T3SS Effector	FIG00494277: hypothetical protein	342	627	204	331	902	2087	2542	1668	383.095	49.4906	1568.36	401.806	-2.03351	2.53201e-12
CPS0B_RS02850	Plasticity Zone; predicted T3SS Effector	FIG00494277: hypothetical protein	1861	2116	1381	576	3855	10324	12681	8293	1727.82	914.228	7637.28	2240.74	-2.1439	2.16392e-05
CPS0B_RS02860	Plasticity Zone	hypothetical protein	3275	3335	2009	681	2467	7713	11234	5741	2657.36	1410.05	5821.15	2111.3	-1.13147	0.0488907
CPS0B_RS02865	Plasticity Zone	MAC/perforin family protein	529	1195	197	688	299	545	743	467	605.1	106.449	447.673	93.2234	0.433436	0.144576
CPS0B_RS02870	Plasticity Zone	FIG00494493: hypothetical protein	63	164	22	127	28	25	51	25	86.0566	28.8589	28.1024	5.41979	1.61891	1.93447e-05
CPS0B_RS02875	Plasticity Zone	FIG00494044: hypothetical protein	318	960	113	458	163	86	245	86	408.853	119.743	126.211	42.514	1.69868	2.9006e-05
CPS0B_RS02880	Plasticity Zone	GMP synthase [glutamine-hydrolyzing] (EC 6.3.5.2)	267	615	133	375	149	76	197	78	333.202	41.9057	109.615	34.2472	1.59802	2.21898e-06
CPS0B_RS02885	Plasticity Zone	Inosine-5'-monophosphate dehydrogenase (EC 1.1.1.205) guab	294	995	236	543	381	186	372	218	498.954	110.838	258.362	71.1521	0.951669	0.00750504
CPS0B_RS02890	n.d.	FIG00494005: hypothetical protein	303	994	183	565	143	105	292	109	476.907	112.192	139.803	44.3362	1.76856	1.18801e-06
CPS0B_RS02895	predicted Inclusion Membrane Protein	FIG00494240: hypothetical protein	94	241	6	146	63	23	46	13	101.626	52.1409	32.5302	17.5056	1.62803	0.0134138
CPS0B_RS02900	n.d.	FIG00494319: hypothetical protein	196	376	51	186	544	384	731	426	184.041	39.7812	460.367	73.6593	-1.32193	8.64073e-06
CPS0B_RS02905	predicted Inclusion Membrane Protein	FIG00494565: hypothetical protein	595	671	426	363	438	1256	2217	966	588.178	232.401	1036.66	415.172	-0.818528	0.0854914
CPS0B_RS02910	predicted Inclusion Membrane Protein	FIG00494565: hypothetical protein	248	356	84	226	232	441	784	331	223.198	21.9979	382.502	123.465	-0.780301	0.0194709
CPS0B_RS02915	RNA Metabolism	Putative preQ0 transporter	200	520	39	237	89	116	232	74	213.283	78.3728	109.217	35.958	0.966525	0.0289175
CPS0B_RS02920	RNA Metabolism	tRNA-guanine transglycosylase (EC 2.4.2.29)	184	358	54	229	171	92	190	117	190.88	39.4462	126.783	28.7533	0.588744	0.0722752
CPS0B_RS02925	RNA Metabolism	FIG00493821: hypothetical protein	79	199	15	103	47	51	63	44	85.4415	31.1749	45.4785	1.22892	0.917538	0.0122895
CPS0B_RS02930	n.d.	FIG00494177: hypothetical protein	78	222	23	82	42	61	78	48	87.8259	28.6043	50.2368	6.50158	0.815575	0.0154039
CPS0B_RS02935	n.d.	FIG00494054: hypothetical protein	214	394	123	191	151	255	365	183	233.234	31.4492	206.886	45.2583	0.170699	0.580874
CPS0B_RS02940	n.d.	Disulfide bond Oxidoreductase	256	501	138	218	159	215	192	230	275.704	36.7729	179.027	32.9747	0.624709	0.0119203
CPS0B_RS02945	n.d.	disulfide bond chaperone	597	1172	366	340	569	770	695	708	625.36	175.927	614.498	83.8075	0.0256175	0.94468
CPS0B_RS02950	n.d.	Nucleoside-diphosphate-sugar epimerases	397	572	263	295	196	292	291	290	412.914	111.593	238.416	37.6474	0.79518	0.0067891
CPS0B_RS02955	predicted Inclusion Membrane Protein	Inclusion membrane protein-16	231	552	135	311	233	201	276	171	299.098	34.844	195.696	20.2974	0.609292	0.00709777
CPS0B_RS02960	n.d.	ABC transporter, ATP-binding protein	121	170	67	95	227	259	363	204	142.495	21.6727	231.379	23.1707	-0.702002	0.00293747
CPS0B_RS02975	Nucleosides and Nucleotides	5'-methylthioadenosine nucleosidase-related protein	1030	1381	667	451	506	1049	1260	796	1056.77	373.975	787.87	178.755	0.423708	0.30025
CPS0B_RS02980	n.d.	FIG00493895: hypothetical protein	21894	26824	14059	3490	6091	16294	17949	13655	18537.2	10021	11807.4	3381.19	0.650765	0.28363
CPS0B_RS02985	Cell Wall and Capsule	3-deoxy-manno-octulosonate cytidylyltransferase (EC 2.7.7.38)	406	540	222	283	919	1377	1410	1278	384.213	83.1314	1108.4	152.459	-1.52878	7.07975e-10
CPS0B_RS02990	Nucleosides and Nucleotides	CTP synthase (EC 6.3.4.2)	458	528	232	410	805	1235	1535	1234	433.867	74.971	1060.87	162.163	-1.28966	1.77189e-07
CPS0B_RS02995	n.d.	FIG00493132: hypothetical protein	93	126	36	86	125	162	173	152	85.4094	6.8106	136.322	12.3479	-0.678072	0.00165638
CPS0B_RS03000	Membrane Transport	Oligopeptide ABC transporter, periplasmic oligopeptide-binding protein OppA (TC 3.A.1.5.1)	181	519	47	230	205	219	298	164	210.947	72.2141	195.177	19.903	0.113769	0.748919
CPS0B_RS03005	Membrane Transport	Oligopeptide ABC transporter, periplasmic oligopeptide-binding protein OppA (TC 3.A.1.5.1)	229	663	60	182	220	136	229	128	240.314	96.6561	158.754	34.7117	0.594008	0.137975
CPS0B_RS03010	Membrane Transport	Oligopeptide ABC transporter, periplasmic oligopeptide-binding protein OppA (TC 3.A.1.5.1)	299	710	91	164	351	397	472	327	278.375	98.8546	343.15	14.2761	-0.303124	0.414975
CPS0B_RS03015	Membrane Transport	Oligopeptide transport system permease protein OppB (TC 3.A.1.5.1)	163	274	61	163	196	297	413	218	159.748	11.125	244.883	43.3084	-0.61471	0.0118444
CPS0B_RS03020	Membrane Transport	Oligopeptide transport system permease protein OppC (TC 3.A.1.5.1)	146	272	48	174	130	114	158	120	150.553	23.7492	116.284	7.31484	0.380424	0.10799
CPS0B_RS03025	Membrane Transport	Oligopeptide transport system permease protein OppB (TC 3.A.1.5.1)	75	125	12	89	50	41	65	35	67.8719	22.7833	42.1825	5.85554	0.695145	0.0569978
CPS0B_RS03030	Membrane Transport; predicted T3SS Effector	Oligopeptide transport ATP-binding protein OppF (TC 3.A.1.5.1)	97	268	25	91	105	88	109	79	103.157	36.7018	85.2145	9.19972	0.27711	0.419843
CPS0B_RS03035	n.d.	FIG00493887: hypothetical protein	515	688	360	302	655	979	784	992	517.403	186.476	767.874	163.907	-0.570942	0.115493
CPS0B_RS03040	n.d.	2-oxoglutarate/malate translocator	574	772	350	377	531	730	672	652	558.942	152.666	578.279	74.3065	-0.0482212	0.866717
CPS0B_RS03045	Carbohydrates; predicted T3SS Effector	Pyrophosphate-dependent fructose 6-phosphate-1-kinase (EC 2.7.1.90)	502	772	141	450	299	291	326	276	441.373	69.4255	266.946	17.1934	0.723939	0.00115768
CPS0B_RS03050	n.d.	(predicted acyltransferase family)	189	260	88	129	113	146	128	106	170.832	28.1291	110.266	14.0536	0.636493	0.0115814
CPS0B_RS03055	Carbohydrates	Pyrophosphate-dependent fructose 6-phosphate-1-kinase (EC 2.7.1.90)	486	758	151	610	293	273	283	250	481.621	91.4655	247.133	25.7305	0.964522	0.0001668
CPS0B_RS03070	Cell Wall and Capsule	Lipid IVA 3-deoxy-D-manno-octulosonic acid transferase (EC 2.4.99.12) [often with (EC 2.4.99.13) also]	353	743	236	564	357	257	476	275	530.169	76.1729	301.443	46.766	0.816229	0.0019911
CPS0B_RS03075	Protein Metabolism	Leucyl-tRNA synthetase (EC 6.1.1.4)	725	1530	433	1145	1160	996	1387	1012	956.275	137.49	1014.41	71.323	-0.0849751	0.724148
CPS0B_RS03080	n.d.	possible hydrolase	213	333	100	320	308	351	433	290	243.692	44.1597	305.947	14.0633	-0.326651	0.174893
CPS0B_RS03085	n.d.	Monooxygenase	418	687	175	429	653	826	931	761	420.542	11.9278	704.694	49.7325	-0.743803	1.59524e-06
CPS0B_RS03090	predicted T3SS Effector	Inclusion membrane protein-14	4359	5700	2844	2332	5113	12978	15714	10123	4188.97	1478.2	9551.86	2671.2	-1.1892	0.00288729
CPS0B_RS03095	DNA Metabolism	DNA ligase (EC 6.5.1.2)	574	1314	380	879	508	512	670	522	786.645	111.389	491.925	15.4987	0.677705	0.00109836
CPS0B_RS03100	n.d.	Serine/threonine kinase	666	1478	334	864	920	1062	1159	941	805.621	80.1643	909.925	43.7394	-0.175087	0.362324
CPS0B_RS03105	predicted Inclusion Membrane Protein	FIG00494341: hypothetical protein	297	632	204	473	254	204	344	191	408.532	65.7841	219.083	29.6026	0.90117	0.000508691
CPS0B_RS03110	predicted Inclusion Membrane Protein	hypothetical protein	105	321	94	247	223	139	229	160	191.991	49.5763	167.897	30.458	0.192645	0.603152
CPS0B_RS03115	predicted Inclusion Membrane Protein	FIG00494571: hypothetical protein	144	215	70	93	498	1123	1685	882	133.045	24.4192	902.392	266.161	-2.7617	7.30071e-17
CPS0B_RS03120	n.d.	FIG00494480: hypothetical protein	484	613	360	206	1803	4203	4739	3342	473.459	217.878	3080.16	773.866	-2.70302	2.4466e-10
CPS0B_RS03125	n.d.	FIG00494300: hypothetical protein	413	1030	207	627	434	625	901	524	540.102	86.6524	542.371	84.4644	-0.00533344	0.987818
CPS0B_RS03135	Polymorphic Membrane Protein; predicted T3SS Effector	outer membrane protein 5	966	1127	594	360	419	707	837	600	847.105	356.189	563.451	90.7917	0.589227	0.160223
CPS0B_RS03140	Polymorphic Membrane Protein	outer membrane protein 5	2136	2388	1153	837	942	1534	1272	1459	1777.41	665.453	1167.31	240.985	0.606639	0.12495
CPS0B_RS03145	Polymorphic Membrane Protein	outer membrane protein 5	1471	1696	808	508	924	1329	1298	1275	1222.27	487.463	1077.3	153.318	0.182226	0.677983
CPS0B_RS03150	Polymorphic Membrane Protein	outer membrane protein 5	340	360	175	226	150	226	276	215	298.756	75.6535	191.281	26.1326	0.646573	0.0288934
CPS0B_RS03155	Protein Metabolism	ClpB protein	592	1397	304	834	708	597	885	670	749.65	95.3669	636.49	50.5057	0.237864	0.292721
CPS0B_RS03160	n.d.	ABC transporter, periplasmic substrate-binding protein, putative	145	365	61	271	119	115	138	130	196.561	52.0321	112.461	9.96085	0.814697	0.00631437
CPS0B_RS03165	Amino Acids and Derivatives	Methionine ABC transporter ATP-binding protein	259	743	190	466	221	199	253	209	405.974	77.3238	197.151	12.7245	1.04328	4.5332e-05
CPS0B_RS03170	n.d.	ABC transporter, permease protein, putative	321	736	246	366	300	234	335	249	426.871	85.6575	249.573	25.8666	0.772308	0.00224621
CPS0B_RS03175	Cofactors, Vitamins, Prosthetic Groups, Pigments	Glutamate-1-semialdehyde aminotransferase (EC 5.4.3.8)	285	799	191	398	206	142	302	141	404.399	67.7099	173.353	37.3764	1.22358	3.88619e-05
CPS0B_RS03180	predicted Inclusion Membrane Protein	transcriptional regulator, putative	116	216	74	110	103	96	128	85	132.573	21.6264	91.4982	5.73205	0.547488	0.0268319
CPS0B_RS03185	n.d.	FIG00494004: hypothetical protein	71	88	37	63	80	82	114	86	68.6354	11.1814	80.2728	3.94121	-0.213404	0.316799
CPS0B_RS03190	Carbohydrates	Ribose 5-phosphate isomerase A (EC 5.3.1.6)	319	958	193	478	212	173	443	170	458.951	86.9157	215.059	63.9235	1.09416	0.00109995
CPS0B_RS03195	n.d.	hypothetical protein	104	365	27	245	61	46	80	56	160.208	73.8078	53.9016	6.60177	1.56704	0.000430788
CPS0B_RS03200	n.d.	FIG00494498: hypothetical protein	358	1015	183	614	93	32	306	33	506.805	107.988	95.2636	76.0983	2.41599	9.11085e-05
CPS0B_RS03205	n.d.	FIG00494498: hypothetical protein	275	713	177	423	126	31	282	67	387.226	57.8387	106.982	64.6386	1.85472	0.000535815
CPS0B_RS03210	n.d.	FIG00494409: hypothetical protein	502	1659	239	953	121	35	410	58	760.168	216.88	128.304	101.161	2.56986	4.17732e-05
CPS0B_RS03215	n.d.	ACR family	135	230	22	201	49	27	33	19	133.58	51.8109	28.9723	10.571	2.20811	2.35468e-06
CPS0B_RS03220	predicted T3SS Effector	Oligoendopeptidase F (EC 3.4.24.-)	400	971	83	639	615	369	452	405	461.023	169.761	417.625	102.313	0.141264	0.751098
CPS0B_RS03225	Protein Metabolism	Heat shock protein 60 family co-chaperone GroES	663	737	388	226	4605	8786	9455	8317	559.372	239.096	6883.83	1444.56	-3.62233	2.47289e-19
CPS0B_RS03230	Protein Metabolism	Heat shock protein 60 family chaperone GroEL	1997	2513	1169	779	13219	21847	28587	22027	1754.8	670.664	18827.3	3436.67	-3.42326	2.86644e-20
CPS0B_RS03235	n.d.	FIG00494022: hypothetical protein	154	415	45	194	162	145	192	120	183.494	52.138	137.526	13.2907	0.407175	0.19494
CPS0B_RS03245	Amino Acids and Derivatives	Glutamate synthase [NADPH] large chain (EC 1.4.1.13)	333	604	109	287	885	749	812	689	339.517	44.4216	705.58	90.592	-1.05413	3.3356e-06
CPS0B_RS03250	Cofactors, Vitamins, Prosthetic Groups, Pigments	Biotin--protein ligase (EC 6.3.4.9, EC 6.3.4.10, EC 6.3.4.11, EC 6.3.4.15)	485	849	319	285	396	989	1557	773	506.77	151.333	796.829	265.346	-0.652594	0.115464
CPS0B_RS03255	n.d.	Cationic Amino Acid Transporter	967	1347	658	643	1144	3369	4191	2698	989.205	310.092	2471.76	782.323	-1.32164	0.00097179
CPS0B_RS03260	DNA Metabolism	RecD-like DNA helicase YrrC	451	960	100	579	337	342	492	310	466.738	138.596	326.957	20.4253	0.514132	0.129796
CPS0B_RS03265	Protein Metabolism	Methionyl-tRNA synthetase (EC 6.1.1.10)	407	1069	270	784	479	343	620	346	620.072	125.685	395.025	63.8384	0.650416	0.0269166
CPS0B_RS03270	n.d.	FIG00493824: hypothetical protein	33	46	12	29	107	121	135	106	29.6799	2.52347	104.471	4.05929	-1.79355	6.04784e-14
CPS0B_RS03275	Nucleosides and Nucleotides	Guanylate kinase (EC 2.7.4.8)	182	511	136	324	476	399	459	406	284.103	53.4409	391.33	44.1431	-0.461278	0.0864226
CPS0B_RS03280	RNA Metabolism	Ribonuclease HII (EC 3.1.26.4)	120	358	72	201	377	330	390	323	177.358	34.7139	318.353	28.0452	-0.845277	0.00126554
CPS0B_RS03285	Protein Metabolism	LSU ribosomal protein L19p	154	337	79	218	691	690	683	657	191.209	21.897	612.354	62.8361	-1.67996	1.04912e-15
CPS0B_RS03290	Protein Metabolism; RNA Metabolism	tRNA (Guanine37-N1) -methyltransferase (EC 2.1.1.31)	355	1051	192	583	1413	1510	1497	1349	508.662	104.919	1294.42	110.322	-1.3461	9.14652e-08
CPS0B_RS03295	Protein Metabolism	SSU ribosomal protein S16p	66	87	32	50	311	327	359	252	61.0579	9.45119	278.357	21.8251	-2.1882	1.61359e-23
CPS0B_RS03300	Membrane Transport; predicted T3SS Effector; Protein Metabolis	Signal recognition particle, subunit Ffh SRP54 (TC 3.A.5.1.1)	272	683	145	482	1275	1369	1605	1322	378.941	74.484	1242.08	43.4011	-1.7124	1.11535e-13
CPS0B_RS03305	Protein Metabolism	Protein-N(5)-glutamine methyltransferase PrmC, methylates polypeptide chain release factors RF1 and RF2	209	588	115	348	105	70	238	72	297.104	57.0083	103.516	42.136	1.51388	0.00011089
CPS0B_RS03310	Protein Metabolism	Peptide chain release factor 1	284	831	151	509	597	589	682	611	414.856	92.2322	555.041	37.0533	-0.419376	0.126829
CPS0B_RS03315	Protein Metabolism	LSU ribosomal protein L31p	100	273	46	160	681	677	771	538	134.142	28.3743	594.621	47.2027	-2.15066	9.36401e-18
CPS0B_RS03320	n.d.	FIG00494320: hypothetical protein	187	303	50	215	169	173	192	147	177.446	36.3176	152.063	8.91255	0.219678	0.386391
CPS0B_RS03325	Protein Metabolism	Signal peptidase I (EC 3.4.21.89)	366	777	140	550	401	285	403	289	432.054	84.9383	308.446	46.1288	0.488101	0.0837717
CPS0B_RS03330	Protein Metabolism	Isoleucyl-tRNA synthetase (EC 6.1.1.5)	919	2575	474	1808	1155	1160	1703	1158	1357.95	336.943	1144.04	65.5179	0.247396	0.407501
CPS0B_RS03335	n.d.	hypothetical protein	98	151	64	122	172	418	444	315	115.467	20.2807	295.233	76.8417	-1.35908	1.6404e-05
CPS0B_RS03340	Phosphorus Metabolism	Predicted ATPase related to phosphate starvation-inducible protein PhoH	372	802	180	478	352	522	714	547	441.533	42.1259	469.603	75.526	-0.0886144	0.733175
CPS0B_RS03345	predicted T3SS Effector	FIG00493908: hypothetical protein	1080	1325	577	512	4163	7990	8203	7347	935.923	295.027	6128.1	1282.64	-2.71084	6.71915e-16
CPS0B_RS03350	n.d.	FIG00493997: hypothetical protein	610	705	313	261	1544	2068	2329	2113	507.553	170.336	1791.49	210.936	-1.81786	3.6181e-08
CPS0B_RS03355	Cell Wall and Capsule	alpha-rhamnosidase-like protein	260	707	152	493	148	92	239	91	386.254	81.7067	123.915	36.4808	1.63826	3.38583e-06
CPS0B_RS03360	Respiration	Cytochrome d ubiquinol oxidase subunit II (EC 1.10.3.-)	239	463	143	338	256	212	291	192	299.005	35.4432	211.744	21.9449	0.496081	0.0291032
CPS0B_RS03365	Respiration	Cytochrome d ubiquinol oxidase subunit I (EC 1.10.3.-)	452	929	283	519	492	396	584	428	549.964	63.86	423.229	38.477	0.378774	0.0749468
CPS0B_RS03370	Cell Division and Cell Cycle	Diadenylate cyclase spyDAC; Bacterial checkpoint controller DisA with nucleotide-binding domain	139	207	44	142	153	135	155	88	128.419	16.6235	118.431	21.0615	0.117357	0.66834
CPS0B_RS03375	n.d.	FIG00493852: hypothetical protein	169	251	55	194	199	186	246	177	162.334	24.5309	179.737	7.93416	-0.152003	0.585484
CPS0B_RS03380	Cell Wall and Capsule	Lipid A biosynthesis lauroyl acyltransferase (EC 2.3.1.-)	178	321	42	276	122	79	118	91	188.948	61.5242	91.9967	15.8743	1.03868	0.00409383
CPS0B_RS03385	Carbohydrates	Pyruvate kinase (EC 2.7.1.40)	532	1210	311	633	628	611	773	596	658.283	70.1199	581.013	17.6539	0.179549	0.353677
CPS0B_RS03390	DNA Metabolism	Excinuclease ABC subunit A	1194	2360	342	1592	519	385	713	345	1266.61	293.071	431.471	80.2739	1.55566	9.71815e-07
CPS0B_RS03395	n.d.	Serine/threonine-protein kinase PknD (EC 2.7.11.1)	693	1954	398	1103	416	249	777	298	982.181	175.69	375.937	124.502	1.38499	0.000109575
CPS0B_RS03400	Protein Metabolism	Valyl-tRNA synthetase (EC 6.1.1.9)	689	1888	406	1117	750	584	894	573	979.176	168.074	622.284	72.1732	0.654394	0.0104723
CPS0B_RS03405	n.d.	FIG00493950: hypothetical protein	133	341	93	233	293	211	222	258	198.118	34.8593	223.799	45.8621	-0.177998	0.591467
CPS0B_RS03410	Respiration	V-type ATP synthase subunit K (EC 3.6.3.14)	115	207	73	107	360	310	313	299	129.615	21.7293	289.506	40.3637	-1.15754	1.55022e-06
CPS0B_RS03415	Respiration	V-type ATP synthase subunit I (EC 3.6.3.14)	367	842	190	510	408	317	541	322	460.142	53.733	351.031	45.0571	0.390163	0.103888
CPS0B_RS03420	Respiration	V-type ATP synthase subunit D (EC 3.6.3.14)	111	304	35	229	127	97	169	124	153.136	56.187	114.741	14.23	0.411898	0.272515
CPS0B_RS03425	Respiration	V-type ATP synthase subunit B (EC 3.6.3.14)	372	804	189	492	528	423	662	424	450.481	42.9903	451.799	47.6842	-0.00639777	0.991436
CPS0B_RS03430	Respiration	V-type ATP synthase subunit A (EC 3.6.3.14)	645	1548	378	802	965	875	1115	930	819.8	96.9037	868.333	55.7252	-0.0820711	0.704079
CPS0B_RS03435	Respiration	V-type ATP synthase subunit C (EC 3.6.3.14)	218	460	126	326	252	253	322	223	280.497	34.9332	233.2	8.26476	0.265097	0.219704
CPS0B_RS03440	Respiration	V-type ATP synthase subunit E (EC 3.6.3.14)	422	948	267	564	824	937	1206	840	547.613	63.985	842.399	31.9461	-0.619644	0.000844984
CPS0B_RS03445	n.d.	FIG00494102: hypothetical protein	158	296	34	107	190	267	296	281	132.304	39.679	230.077	33.1295	-0.801096	0.0149828
CPS0B_RS03450	n.d.	FIG00494192: hypothetical protein	309	547	165	208	480	647	721	616	309.022	59.8415	547.422	54.7878	-0.823934	0.000597517
CPS0B_RS03455	Carbohydrates	Transaldolase (EC 2.2.1.2)	1433	1867	883	498	2687	4111	4347	4058	1278.19	531.435	3379.17	523.626	-1.40271	0.00055574
CPS0B_RS03460	RNA Metabolism; Virulence, Disease and Defense	DNA-directed RNA polymerase beta' subunit (EC 2.7.7.6)	1166	2607	651	1610	4255	3366	3559	3646	1475.56	155.765	3355.83	539.036	-1.18505	3.57225e-07
CPS0B_RS03465	RNA Metabolism; Virulence, Disease and Defense	DNA-directed RNA polymerase beta subunit (EC 2.7.7.6)	1186	3130	617	1885	5812	4914	5143	5486	1611.51	284.864	4829.29	709.449	-1.58287	4.69675e-10
CPS0B_RS03470	Protein Metabolism	LSU ribosomal protein L7/L12 (P1/P2)	100	131	57	44	1515	1527	1726	1469	89.0676	30.5316	1395.21	74.6668	-3.97032	8.54674e-40
CPS0B_RS03475	Protein Metabolism	LSU ribosomal protein L10p (P0)	79	167	48	93	1148	1383	1728	1350	96.5892	10.0654	1243.3	78.7986	-3.6797	8.58216e-94
CPS0B_RS03480	Protein Metabolism	LSU ribosomal protein L1p (L10Ae)	193	398	171	210	2472	3681	4231	3361	260.304	74.1428	3039.45	376.926	-3.54701	4.81395e-42
CPS0B_RS03485	Protein Metabolism	LSU ribosomal protein L11p (L12e)	102	172	42	80	934	1399	1808	1193	96.582	9.71671	1170.68	158.575	-3.59361	1.8884e-62
CPS0B_RS03490	RNA Metabolism	Transcription antitermination protein NusG	211	460	135	321	1253	2044	1958	1806	282.482	38.5824	1570.54	255.77	-2.47792	1.09143e-27
CPS0B_RS03495	n.d.	Preprotein translocase subunit SecE (TC 3.A.5.1.1)	28	48	11	57	258	377	453	463	82.3509	12.3322	344.824	70.9331	-2.0729	9.81809e-09
CPS0B_RS03505	Protein Metabolism; Virulence, Disease and Defense	Translation elongation factor Tu	516	903	330	493	4779	6218	7463	6337	651.282	97.8249	5502.33	564.381	-3.07923	2.45733e-59
CPS0B_RS03515	Protein Metabolism	Translation initiation factor 1	151	509	100	248	1114	2061	2185	1936	292.548	52.6727	1613.44	323.105	-2.46077	2.38639e-19
CPS0B_RS03520	n.d.	putative iron-sulfur cluster assembly scaffold protein from Chlamydia	197	294	96	188	329	555	734	455	197.651	14.9776	452.803	81.4744	-1.19401	3.6555e-07
CPS0B_RS03525	Miscellaneous	Cysteine desulfurase CsdA-CsdE, sulfur acceptor protein CsdE	77	137	28	114	82	98	138	99	101.346	17.5162	91.966	8.12417	0.13465	0.598609
CPS0B_RS03535	Cofactors, Vitamins, Prosthetic Groups, Pigments	Substrate-specific component BioY of biotin ECF transporter	237	611	153	313	252	412	665	367	320.277	46.2694	367.497	83.3621	-0.197708	0.519793
CPS0B_RS03540	predicted T3SS Effector	FIG00494649: hypothetical protein	1138	1485	601	536	1018	3301	4156	2522	994.892	302.552	2376.18	808.547	-1.25577	0.00337652
CPS0B_RS03545	n.d.	FIG00494223: hypothetical protein	135	189	55	136	162	197	289	149	129.305	9.27021	174.253	24.2044	-0.431716	0.0649736
CPS0B_RS03550	n.d.	FIG00494636: hypothetical protein	391	1058	281	701	273	146	363	174	599.259	110.492	210.238	55.5989	1.51217	6.14778e-06
CPS0B_RS03555	n.d.	FIG00493980: hypothetical protein	186	450	31	441	133	70	182	75	246.624	129.71	100.773	30.0597	1.29016	0.0154039
CPS0B_RS03560	Amino Acids and Derivatives	4-hydroxy-tetrahydrodipicolinate synthase (EC 4.3.3.7)	219	663	84	355	102	58	183	44	295.444	84.1659	83.0769	35.1296	1.82953	3.80212e-05
CPS0B_RS03565	Amino Acids and Derivatives	Aspartokinase (EC 2.7.2.4)	231	533	133	356	169	101	249	104	306.575	41.5458	136.156	37.0618	1.17463	0.000260124
CPS0B_RS03570	Amino Acids and Derivatives	Aspartate-semialdehyde dehydrogenase (EC 1.2.1.11)	276	684	191	500	390	213	294	226	410.619	75.6271	254.057	69.6835	0.69431	0.0349407
CPS0B_RS03575	Amino Acids and Derivatives	4-hydroxy-tetrahydrodipicolinate reductase (EC 1.17.1.8)	218	499	115	302	152	146	236	102	274.115	31.1102	139.115	25.1572	0.979091	0.00020246
CPS0B_RS03580	n.d.	Phenylalanine-4-hydroxylase (EC 1.14.16.1)	145	219	48	177	131	165	236	135	142.987	23.6773	146.118	17.4074	-0.0299532	0.933459
CPS0B_RS03585	RNA Metabolism	Putative preQ0 transporter	144	252	81	211	77	69	111	50	175.02	24.5836	67.3639	11.6997	1.38512	5.17076e-07
CPS0B_RS03590	predicted T3SS Effector	FIG00494525: hypothetical protein	385	519	247	266	351	756	1250	696	385.33	109.259	657.624	198.865	-0.773229	0.0398727
CPS0B_RS03595	n.d.	Short-chain dehydrogenase/reductase SDR	171	322	46	216	87	99	164	86	174.219	40.2395	95.1387	14.3101	0.873088	0.00358565
CPS0B_RS03600	Cofactors, Vitamins, Prosthetic Groups, Pigments	Biotin synthase (EC 2.8.1.6)	182	289	90	341	210	70	107	89	228.732	64.1454	109.331	53.162	1.07102	0.0174867
CPS0B_RS03605	Cofactors, Vitamins, Prosthetic Groups, Pigments	8-amino-7-oxononanoate synthase (EC 2.3.1.47)	128	267	45	256	79	30	70	35	164.41	55.4894	47.8589	18.101	1.77259	3.79597e-05
CPS0B_RS03610	Cofactors, Vitamins, Prosthetic Groups, Pigments	Dethiobiotin synthetase (EC 6.3.3.3)	78	132	15	117	41	16	43	12	78.5539	28.2923	24.6893	11.1335	1.65992	0.000747589
CPS0B_RS03615	Cofactors, Vitamins, Prosthetic Groups, Pigments	Adenosylmethionine-8-amino-7-oxononanoate aminotransferase (EC 2.6.1.62)	267	514	70	436	99	33	124	32	297.935	94.9784	62.8393	30.0811	2.24189	6.06653e-06
CPS0B_RS03620	n.d.	FIG00494217: hypothetical protein	158	361	24	231	101	17	81	23	168.256	67.1278	49.5674	31.4734	1.74846	0.00488254
CPS0B_RS03625	Amino Acids and Derivatives; predicted T3SS Effector	5-Enolpyruvylshikimate-3-phosphate synthase (EC 2.5.1.19)	172	328	63	255	68	14	89	14	194.925	38.9812	40.006	25.1113	2.2854	4.97672e-05
CPS0B_RS03630	Amino Acids and Derivatives	Shikimate kinase I (EC 2.7.1.71)	103	151	24	217	37	15	48	17	118.508	58.3223	25.6085	9.79056	2.19438	1.38785e-05
CPS0B_RS03635	Amino Acids and Derivatives	Chorismate synthase (EC 4.2.3.5)	147	255	59	256	111	53	106	45	175.362	46.119	70.0932	24.3612	1.32193	0.000723977
CPS0B_RS03640	Amino Acids and Derivatives	3-dehydroquinate synthase (EC 4.2.3.4)	163	321	80	197	137	68	137	85	186.29	11.1212	95.3511	24.6337	0.969303	0.0010261
CPS0B_RS03645	Amino Acids and Derivatives; Metabolism of Aromatic Compounds	3-dehydroquinate dehydratase I (EC 4.2.1.10) / Shikimate 5-dehydrogenase I alpha (EC 1.1.1.25)	225	520	42	287	110	51	125	44	234.191	81.3413	72.6937	26.4493	1.68054	0.000282287
CPS0B_RS03650	n.d.	FIG00494150: hypothetical protein	92	213	31	182	51	23	66	25	120.116	40.2828	36.1675	12.5681	1.73697	5.77901e-05
CPS0B_RS03655	n.d.	FIG00494313: hypothetical protein	1864	2160	1003	635	2479	3916	3026	3658	1536.5	606.158	2941.12	623.065	-0.937129	0.0220455
CPS0B_RS03660	Amino Acids and Derivatives	Arginine decarboxylase (EC 4.1.1.19)	1421	1565	800	365	1944	2625	1804	2403	1148.38	531.208	1988.07	422.731	-0.792195	0.0959109
CPS0B_RS03665	Amino Acids and Derivatives	Arginine/ornithine antiporter ArcD	2849	2674	1530	735	1900	2828	2480	2831	2190.98	1044.97	2251.86	420.82	-0.0396173	0.933459
CPS0B_RS03670	Cofactors, Vitamins, Prosthetic Groups, Pigments	Glycine oxidase ThiO (EC 1.4.3.19)	774	864	445	313	818	1185	1246	1108	661.652	257.318	968.653	121.431	-0.549665	0.147036
CPS0B_RS03675	n.d.	FIG00494120: hypothetical protein	529	901	245	532	367	455	725	352	547.481	9.42509	413.293	71.2588	0.405399	0.0713475
CPS0B_RS03680	Carbohydrates	Malate dehydrogenase (EC 1.1.1.37)	1444	1963	953	806	1413	2511	2813	2077	1413.74	483.839	1939.71	335.8	-0.456275	0.198899
CPS0B_RS03685	n.d.	LtuA Protein	1195	1874	941	315	1031	3189	3830	2787	1203.79	626.651	2357.54	764.964	-0.969728	0.0818319
CPS0B_RS03690	Carbohydrates	Glucose-6-phosphate isomerase (EC 5.3.1.9)	4642	5927	3198	1463	2109	4982	5495	4361	4273.79	2034.57	3717.7	959.201	0.20106	0.702375
CPS0B_RS03695	n.d.	integrase/recombinase XerD	179	253	69	202	113	127	138	93	175.142	19.2002	104.73	8.8323	0.736966	0.000800893
CPS0B_RS03700	n.d.	FIG00494187: hypothetical protein	1718	1662	1240	419	878	2798	3557	2271	1507.16	870.348	2056.42	689.84	-0.448161	0.459888
CPS0B_RS03710	predicted T3SS Effector	FIG00494045: hypothetical protein	272	915	74	380	493	251	329	245	348.255	136.664	299.298	99.5578	0.218942	0.63975
CPS0B_RS03715	T3SS Apparatus	type III secretion chaperone	40	56	3	43	16	12	22	17	31.5183	13.9706	14.8706	2.18143	1.09311	0.0115705
CPS0B_RS03720	predicted T3SS Effector	FIG00494002: hypothetical protein	232	598	97	309	289	139	179	166	284.461	54.3529	176.445	59.2538	0.690316	0.052879
CPS0B_RS03725	predicted T3SS Effector	FIG00494057: hypothetical protein	298	630	68	403	460	215	288	207	314.042	93.6632	266.21	100.251	0.239338	0.599487
CPS0B_RS03730	n.d.	FIG00494178: hypothetical protein	155	442	112	303	84	48	163	31	247.755	51.2039	69.4954	33.3754	1.84567	5.7296e-05
CPS0B_RS03735	Fatty Acids, Lipids, and Isoprenoids	4-hydroxy-3-methylbut-2-enyl diphosphate reductase (EC 1.17.1.2)	241	638	127	377	217	186	333	159	327.135	56.278	196.073	33.0467	0.738437	0.00806061
CPS0B_RS03740	n.d.	FIG00494310: hypothetical protein	1285	2396	629	1197	3102	2681	4748	2701	1356.2	98.9171	2908.88	373.822	-1.10117	5.23263e-08
CPS0B_RS03745	n.d.	Na+/H+ antiporter NhaD type	499	1414	344	835	685	869	965	752	751.035	132.615	726.455	47.1065	0.0488434	0.857931
CPS0B_RS03750	n.d.	Sulfate permease	324	471	138	459	382	321	361	308	350.237	63.785	308.556	36.6473	0.179748	0.502697
CPS0B_RS03755	Carbohydrates	Fumarate hydratase class II (EC 4.2.1.2)	677	1612	354	949	554	586	756	523	861.845	108.59	536.218	13.3343	0.685455	0.000532986
CPS0B_RS03760	n.d.	ABC transporter, permease protein, putative	296	692	60	457	167	69	175	55	332.263	120.046	102.873	43.0516	1.68854	0.000626483
CPS0B_RS03765	n.d.	FIG00494421: hypothetical protein	169	251	71	245	156	90	96	82	184.37	35.1266	96.6486	30.6607	0.923649	0.00670389
CPS0B_RS03770	n.d.	Multiple antibiotic resistance protein marC	135	269	58	177	80	30	62	39	153.655	17.3339	47.583	17.8331	1.68182	1.9457e-06
CPS0B_RS03775	Protein Metabolism	Methionine aminopeptidase (EC 3.4.11.18)	213	413	62	320	189	166	197	160	234.487	61.7538	159.536	13.738	0.548437	0.0632346
CPS0B_RS03780	predicted Inclusion Membrane Protein	Inclusion membrane protein-50	386	738	193	478	407	488	553	430	442.712	27.6619	417.429	19.4935	0.0872593	0.63733
CPS0B_RS03785	n.d.	FIG00494166: hypothetical protein	122	154	67	46	165	138	127	168	104.384	38.4214	136.181	27.8468	-0.387023	0.340973
CPS0B_RS03790	n.d.	FIG00493952: hypothetical protein	7732	7655	4507	1314	1468	3336	3230	2329	6032.55	3273.51	2276.87	559.66	1.40574	0.0101728
CPS0B_RS03795	n.d.	FIG00494357: hypothetical protein	2977	3519	1653	558	503	1189	1351	1024	2376.73	1161.12	890.497	229.432	1.41726	0.00742166
CPS0B_RS03800	n.d.	FIG00494338: hypothetical protein	3244	3589	1898	651	597	1660	1750	1222	2617.91	1323.65	1141.6	335.726	1.1969	0.026518
CPS0B_RS03805	n.d.	FIG00494161: hypothetical protein	823	886	411	281	607	942	1197	869	650.321	251.177	794.879	116.712	-0.290515	0.485632
CPS0B_RS03810	n.d.	CT845 hypothetical protein	62	167	29	140	40	22	82	20	93.5176	29.8828	34.9811	15.9589	1.42531	0.00241774
CPS0B_RS03815	RNA Metabolism	tRNA-specific adenosine-34 deaminase (EC 3.5.4.-)	56	145	36	66	39	16	94	15	73.6545	11.7094	34.4153	21.408	1.12199	0.0369281
CPS0B_RS03820	Protein Metabolism	SSU ribosomal protein S15p (S13e)	226	251	112	83	885	1067	1108	826	180.76	65.9622	865.087	64.6025	-2.25671	4.18124e-11
CPS0B_RS03825	RNA Metabolism	Polyribonucleotide nucleotidyltransferase (EC 2.7.7.8)	517	603	252	541	1619	2004	2327	1839	505.231	78.4616	1729.28	103.274	-1.77558	2.65448e-18
CPS0B_RS03830	Cofactors, Vitamins, Prosthetic Groups, Pigments	Cell division protein FtsH (EC 3.4.24.-)	5325	6278	2940	1757	2806	5058	5098	4645	4433.23	1795.62	3902.68	751.128	0.1837	0.690139
CPS0B_RS03835	Cofactors, Vitamins, Prosthetic Groups, Pigments; RNA Metabolism	tRNA(Ile)-lysidine synthetase (EC 6.3.4.19)	338	753	139	538	234	189	319	180	417.551	84.643	203.435	26.5357	1.04202	0.00016892
CPS0B_RS03840	n.d.	CT839 hypothetical protein	190	380	60	283	144	225	267	201	212.952	51.16	184.509	25.6503	0.203328	0.492707
CPS0B_RS03845	n.d.	FIG00494024: hypothetical protein	175	265	42	206	85	87	118	61	161.761	39.2562	77.3485	9.73921	1.07306	0.00046888
CPS0B_RS03850	n.d.	FIG00494093: hypothetical protein	11756	14681	5993	3528	2298	5030	3953	4194	9542.93	3746.07	3447.94	915.742	1.46868	0.000731827
CPS0B_RS03860	Protein Metabolism	Phenylalanyl-tRNA synthetase alpha chain (EC 6.1.1.20)	154	395	61	265	655	818	1051	776	326.503	50.9583	729.369	54.2942	-1.15663	1.31909e-05
CPS0B_RS03865	Protein Metabolism; Virulence, Disease and Defense	LSU ribosomal protein L20p	87	136	28	68	542	690	742	657	76.2836	10.0673	586.29	51.6832	-2.94683	5.03406e-48
CPS0B_RS03870	Protein Metabolism; Virulence, Disease and Defense	LSU ribosomal protein L35p	38	80	26	41	371	539	540	460	47.0954	7.67507	424.732	49.995	-3.17673	1.74527e-45
CPS0B_RS03875	Protein Metabolism; Virulence, Disease and Defense	Translation initiation factor 3	164	323	77	202	1878	2835	2869	2175	186.441	13.1615	2162.08	269.459	-3.53899	1.07225e-78
CPS0B_RS03880	RNA Metabolism	Transcription termination protein NusB	95	141	22	102	168	168	204	157	84.4164	19.6268	155.341	4.38018	-0.883807	0.00103258
CPS0B_RS03885	Cell Wall and Capsule	UDP-N-acetylenolpyruvoylglucosamine reductase (EC 1.1.1.158)	223	494	77	349	222	254	287	232	265.258	63.6386	221.616	8.94149	0.255433	0.352421
CPS0B_RS03890	Virulence, Disease and Defense	putative rRNA methylase	169	447	106	307	90	134	172	116	249.77	47.0054	112.464	14.8219	1.15843	1.98862e-05
CPS0B_RS03900	Nucleosides and Nucleotides	Ribonucleotide reductase of class Ia (aerobic), beta subunit (EC 1.17.4.1)	1316	1696	787	635	3299	6673	7367	7520	1202.93	411.953	5503.96	1474.32	-2.19384	5.6959e-09
CPS0B_RS03905	Nucleosides and Nucleotides	Ribonucleotide reductase of class Ia (aerobic), alpha subunit (EC 1.17.4.1)	2958	4018	1894	1565	6385	11716	13379	12034	2840.78	969.143	9611.52	2053.48	-1.75844	8.04204e-07
CPS0B_RS03910	Fatty Acids, Lipids, and Isoprenoids	CDP-diacylglycerol--serine O-phosphatidyltransferase (EC 2.7.8.8)	228	308	140	258	280	401	484	398	250.43	46.1646	345.762	44.0535	-0.468844	0.0556435
CPS0B_RS03915	DNA Metabolism	DNA recombination protein RmuC	347	665	85	501	276	212	320	209	366.614	106.932	226.223	26.953	0.699457	0.0372695
CPS0B_RS03920	n.d.	Metalloprotease, insulinase family	483	885	199	731	523	234	415	323	558.128	101.948	337.79	101.786	0.723242	0.03448
CPS0B_RS03925	n.d.	Catalyzes the cleavage of p-aminobenzoyl-glutamate to p-aminobenzoate and glutamate, subunit A	238	488	100	486	289	173	257	181	316.159	98.7816	202.218	44.5899	0.645569	0.0706986
CPS0B_RS03930	Stress Response	HtrA protease/chaperone protein	528	968	332	584	702	690	821	674	619.69	79.6845	644.897	28.3031	-0.0570309	0.758802
CPS0B_RS03935	Carbohydrates; predicted T3SS Effector	Succinyl-CoA ligase [ADP-forming] alpha chain (EC 6.2.1.5)	430	426	255	187	368	528	477	422	367.086	149.706	400.613	52.1123	-0.127822	0.749201
CPS0B_RS03940	Carbohydrates	Succinyl-CoA ligase [ADP-forming] beta chain (EC 6.2.1.5)	994	1330	665	500	853	1306	1053	1242	960.984	358.123	1000.88	199.228	-0.0588336	0.881719
CPS0B_RS03945	Membrane Transport; Protein Metabolism	Signal recognition particle receptor protein FtsY (=alpha subunit) (TC 3.A.5.1.1)	207	238	89	321	149	102	132	89	221.737	61.4784	105.994	21.595	1.0665	0.00169241
CPS0B_RS03950	n.d.	FIG005935: membrane protein	465	584	295	196	846	1351	1728	1294	424.996	168.612	1147.51	185.1	-1.43359	0.000166775
CPS0B_RS03955	n.d.	Aromatic amino acid transport protein	500	1001	335	562	723	766	983	718	613.566	90.704	707.955	8.38087	-0.205511	0.295547
CPS0B_RS03960	Cell Wall and Capsule	Glucosamine--fructose-6-phosphate aminotransferase [isomerizing] (EC 2.6.1.16)	621	1413	347	813	1058	959	1161	961	778.406	78.7999	926.347	63.5562	-0.251242	0.209123
CPS0B_RS03965	Cell Wall and Capsule	Phosphoglucosamine mutase (EC 5.4.2.10)	542	1261	396	958	402	275	539	256	799.511	149.005	323.819	67.3027	1.30401	1.47257e-05
CPS0B_RS03970	RNA Metabolism	Poly(A) polymerase (EC 2.7.7.19)	413	488	247	302	482	645	588	493	397.024	105.652	493.011	57.2616	-0.312449	0.271675
CPS0B_RS03975	Cell Wall and Capsule	Lipid-A-disaccharide synthase (EC 2.4.1.182)	404	588	155	451	252	180	283	196	396.213	39.601	203.049	27.238	0.964021	2.68373e-05
CPS0B_RS03980	predicted Inclusion Membrane Protein	FIG00494695: hypothetical protein	210	628	63	499	191	135	240	175	312.759	133.858	164.711	22.9059	0.923697	0.0267453
CPS0B_RS03985	predicted Inclusion Membrane Protein	FIG00494513: hypothetical protein	264	806	59	566	145	58	156	45	368.663	165.156	88.9827	38.8908	2.05174	0.000150995
CPS0B_RS03990	n.d.	hypothetical protein	5	1	1	1	1	0	0	0	2.2599	1.71669	0.248683	0.402563	Inf	0.0353416
CPS0B_RS03995	n.d.	FIG00493822: hypothetical protein	179	426	52	378	80	14	125	14	236.89	92.8135	49.6955	34.6037	2.24489	0.000721257
CPS0B_RS04000	predicted Inclusion Membrane Protein; predicted T3SS Effector	FIG00494414: hypothetical protein	701	1808	254	1380	1328	863	1414	1115	951.706	302.942	1056.26	169.524	-0.149576	0.702375
CPS0B_RS04005	predicted Inclusion Membrane Protein; predicted T3SS Effector	FIG00494414: hypothetical protein	255	793	67	532	582	347	529	374	360.179	149.715	411.345	88.535	-0.191141	0.698069
CPS0B_RS04010	predicted Inclusion Membrane Protein	FIG00494414: hypothetical protein	905	2583	286	1915	487	421	811	455	1277.06	481.63	476.389	73.1488	1.42373	0.00022642
CPS0B_RS04015	predicted Inclusion Membrane Protein	FIG00494426: hypothetical protein	363	1117	147	742	261	278	354	237	536.067	172.933	250.383	9.49416	1.1003	0.000828873
CPS0B_RS04020	predicted Inclusion Membrane Protein	FIG00493833: hypothetical protein	474	1498	163	1018	224	205	523	176	702.245	262.567	241.567	81.0329	1.53646	0.000384605
CPS0B_RS04025	n.d.	hypothetical protein	18	28	5	12	19	29	60	22	14.7868	2.97072	27.7134	9.51632	-0.900464	0.0365301
CPS0B_RS04030	predicted T3SS Effector	FIG00494610: hypothetical protein	289	784	58	364	112	119	192	72	319.588	119.733	107.677	23.8178	1.56704	0.000175234
CPS0B_RS04035	n.d.	FIG00494085: hypothetical protein	1831	2274	891	1218	1112	2881	4098	2212	1631.25	327.975	2219.75	698.698	-0.444803	0.237117
CPS0B_RS04040	predicted T3SS Effector	FIG00493832: hypothetical protein	352	818	105	405	226	316	326	266	377.943	88.8083	251.984	25.4838	0.584963	0.03448
CPS0B_RS04045	Polymorphic Membrane Protein	polymorphic membrane protein D family	1710	4478	910	2662	2445	1071	1934	1464	2315.4	386.269	1561.77	483.973	0.567618	0.103888
CPS0B_RS04050	Fatty Acids, Lipids, and Isoprenoids	Phosphate:acyl-ACP acyltransferase PlsX	322	919	229	625	334	318	525	335	511.604	104.973	333.01	32.5465	0.620622	0.0231132
CPS0B_RS04055	Protein Metabolism	LSU ribosomal protein L32p	13	7	3	7	45	72	63	56	7.8953	3.2496	52.5865	8.4582	-2.72792	5.99707e-12
CPS0B_RS04060	n.d.	FIG00494327: hypothetical protein	105	267	37	161	355	628	806	581	129.706	32.4023	519.46	98.9209	-1.99722	1.08144e-10
CPS0B_RS04065	RNA Metabolism	Cytoplasmic axial filament protein CafA and Ribonuclease G (EC 3.1.4.-)	380	611	169	402	614	1122	1258	927	388.891	11.0036	862.343	156.75	-1.14792	3.19956e-07
CPS0B_RS04070	Fatty Acids, Lipids, and Isoprenoids	Glycerol-3-phosphate acyltransferase (EC 2.3.1.15)	325	456	87	378	296	372	437	368	298.806	64.8114	327.243	27.1805	-0.129145	0.669841
CPS0B_RS04075	DNA Metabolism	Protease III precursor (EC 3.4.24.55)	499	1161	130	752	376	319	575	296	570.819	172.948	343.579	52.3385	0.731082	0.037533
CPS0B_RS04080	n.d.	putative membrane protein	468	1088	258	610	254	213	350	174	587.485	62.4749	218.116	33.8073	1.42903	1.81044e-09
CPS0B_RS04085	n.d.	FIG00494535: hypothetical protein	334	290	227	84	892	1168	823	1113	279.541	160.092	905.662	190.434	-1.69408	0.000785785
CPS0B_RS04090	Fatty Acids, Lipids, and Isoprenoids	4-diphosphocytidyl-2-C-methyl-D-erythritol kinase (EC 2.7.1.148)	171	440	70	295	305	237	348	235	225.888	55.5305	250.531	28.2262	-0.151365	0.668776
CPS0B_RS04095	Protein Metabolism	LSU ribosomal protein L9p	97	132	45	74	495	423	615	392	89.3555	11.955	427.114	38.5332	-2.26236	9.92192e-26
CPS0B_RS04100	Protein Metabolism	SSU ribosomal protein S18p @ SSU ribosomal protein S18p, zinc-independent	102	92	37	45	483	553	574	500	72.6388	22.8248	471.711	31.3516	-2.69282	5.72507e-21
CPS0B_RS04105	Protein Metabolism	SSU ribosomal protein S6p	139	219	52	139	832	843	909	804	133.984	8.90774	759.302	52.2251	-2.50187	1.38411e-45
CPS0B_RS04110	Dormancy and Sporulation; Protein Metabolism	Peptidyl-tRNA hydrolase (EC 3.1.1.29)	201	357	136	221	931	1040	1143	1068	239.228	40.3027	935.4	75.6685	-1.96796	5.80843e-24
CPS0B_RS04115	Protein Metabolism	LSU ribosomal protein L25p	294	542	132	369	1225	1699	1631	1485	327.662	26.3652	1347.83	157.23	-2.03905	6.66257e-29
CPS0B_RS04125	Carbohydrates	Glycogen synthase, ADP-glucose transglucosylase (EC 2.4.1.21)	255	499	97	332	171	127	155	145	281.186	40.1203	134.871	20.2726	1.05761	2.45431e-05
CPS0B_RS04130	Fatty Acids, Lipids, and Isoprenoids	CDP-diacylglycerol--glycerol-3-phosphate 3-phosphatidyltransferase (EC 2.7.8.5)	148	279	99	186	185	95	171	120	183.91	26.381	128.123	31.7396	0.523562	0.0949477
CPS0B_RS04135	n.d.	hypothetical protein	24	27	5	31	5	6	14	4	21.0355	7.26437	6.16193	2.35855	1.80735	0.000326982
CPS0B_RS04140	Protein Metabolism	Glycyl-tRNA synthetase alpha chain (EC 6.1.1.14) / Glycyl-tRNA synthetase beta chain (EC 6.1.1.14)	757	1391	325	1219	560	304	542	348	901.458	183.103	392.377	93.183	1.20067	0.000136344
CPS0B_RS04145	n.d.	FIG00494273: hypothetical protein	258	513	139	384	534	736	992	761	321.02	40.6951	666.282	88.0639	-1.05295	2.96143e-06
CPS0B_RS04150	n.d.	FIG00494090: hypothetical protein	315	625	151	394	833	1737	2153	1404	362.088	26.4092	1336.54	307.692	-1.88494	1.31458e-12
CPS0B_RS04155	n.d.	FIG00494468: hypothetical protein	500	768	342	335	642	1853	2393	1636	524.02	156.494	1415.75	447.87	-1.43418	0.000324123
CPS0B_RS04160	n.d.	FIG00494500: hypothetical protein	1119	1384	685	394	964	2917	4121	2388	985.617	413.25	2237.78	764.756	-1.18255	0.0149091
CPS0B_RS04165	Cell Division and Cell Cycle	DNA primase (EC 2.7.7.-)	456	1016	191	650	408	387	518	338	545.925	88.2747	366.306	22.5638	0.577057	0.0124448
CPS0B_RS04170	DNA Metabolism	DNA mismatch repair protein MutS	411	868	125	630	511	356	432	383	469.513	122.833	379.811	67.7004	0.306661	0.36818
CPS0B_RS04175	DNA Metabolism	Excinuclease ABC subunit C	277	508	81	478	184	155	199	141	316.521	101.581	151.612	14.9581	1.06041	0.00132082
CPS0B_RS04180	predicted Inclusion Membrane Protein	[leader (60) peptide-periplasmic]	136	302	68	154	188	204	268	154	158.694	15.0338	179.584	16.0969	-0.17897	0.456512
CPS0B_RS04185	Protein Metabolism	SSU ribosomal protein S14p (S29e) @ SSU ribosomal protein S14p (S29e), zinc-independent	227	339	150	156	1991	3109	4310	3033	234.465	65.9199	2727.11	461.176	-3.54273	1.60165e-35
CPS0B_RS04190	Protein Metabolism	LSU ribosomal protein L36p	65	94	31	40	556	1016	1158	848	58.7487	11.4846	786.457	143.85	-3.73574	1.23204e-43
CPS0B_RS04195	RNA Metabolism	Ribonuclease P protein component (EC 3.1.26.5)	136	175	58	145	519	566	628	528	131.418	14.4772	500.395	23.0831	-1.93236	2.21606e-24
CPS0B_RS04200	n.d.	putative disulfide bond isomerase	1931	2565	1069	912	3300	5041	5159	5081	1723.39	544.059	4138.31	682.869	-1.26401	0.000156455
CPS0B_RS04205	Protein Metabolism	Cysteinyl-tRNA synthetase (EC 6.1.1.16)	310	550	95	595	228	159	306	153	369.2	134.552	186.277	35.7533	0.988318	0.0087808
CPS0B_RS04210	Protein Metabolism	Lysyl-tRNA synthetase (class II) (EC 6.1.1.6)	451	943	217	695	462	407	505	407	559.648	85.6564	398.452	29.405	0.492658	0.0302285
CPS0B_RS04215	n.d.	Thioredoxin Disulfide Isomerase	905	1321	445	439	1330	2129	2000	2144	797.235	212.697	1698.15	326.294	-1.09118	0.000635873
CPS0B_RS04220	n.d.	FIG00494159: hypothetical protein	82	256	21	142	52	25	55	26	108.239	41.8616	35.0572	10.7031	1.6256	0.000268248
CPS0B_RS04225	n.d.	Helicase PriA essential for oriC/DnaA-independent DNA replication	473	919	103	798	246	110	252	105	523.803	193.337	158.123	55.506	1.72964	0.000154032
CPS0B_RS04230	Cofactors, Vitamins, Prosthetic Groups, Pigments	8-amino-7-oxononanoate synthase (EC 2.3.1.47)	234	459	122	337	151	126	237	110	285.029	33.1086	136.498	25.0781	1.06736	5.27582e-05
CPS0B_RS04235	n.d.	Acylglycerophosphoethanolamine acyltransferase	699	1357	448	751	495	547	784	506	831.004	113.837	513.913	35.4407	0.69308	0.000491969
CPS0B_RS04240	n.d.	SnGlycerol-3-P acyltransferase	545	628	258	237	385	677	874	521	441.971	137.843	536.092	102.72	-0.278187	0.452074
CPS0B_RS04245	n.d.	3'(2'),5'-bisphosphate nucleotidase (EC 3.1.3.7)	240	332	107	232	234	221	296	178	231.96	17.5718	205.844	18.4526	0.17148	0.449567
CPS0B_RS04250	n.d.	Leucine dehydrogenase (EC 1.4.1.9)	374	1069	318	562	1059	1585	2043	1561	581.869	122.253	1376.07	199.484	-1.24139	3.96303e-06
CPS0B_RS04255	Phosphorus Metabolism	Inorganic pyrophosphatase (EC 3.6.1.1)	137	217	43	296	237	190	257	185	168.207	73.5917	194.064	20.3257	-0.207595	0.6378
CPS0B_RS04260	n.d.	MutT/Nudix family protein	84	148	53	90	233	189	221	187	97.0322	13.5552	186.622	22.9038	-0.946982	4.35488e-05
CPS0B_RS04265	Fatty Acids, Lipids, and Isoprenoids	3-oxoacyl-[acyl-carrier-protein] synthase, KASII (EC 2.3.1.179)	304	644	205	418	682	658	769	575	398.677	54.1009	599.167	36.78	-0.586167	0.00416572
CPS0B_RS04270	n.d.	Iojap protein	126	268	71	159	746	906	881	867	153.902	13.1841	762.032	80.8902	-2.30686	2.39896e-34
CPS0B_RS04275	n.d.	FIG00494003: hypothetical protein	114	218	44	195	175	150	200	148	137.189	34.4326	150.129	11.2783	-0.130787	0.705552
CPS0B_RS04280	n.d.	FIG00494170: hypothetical protein	649	1342	331	937	2099	1537	1379	1693	797.481	94	1532.12	357.016	-0.942765	0.000916331
CPS0B_RS04285	Cofactors, Vitamins, Prosthetic Groups, Pigments	Menaquinone via futalosine step 3	197	298	108	262	192	119	167	102	223.921	31.5377	130.156	32.067	0.784987	0.00929106
CPS0B_RS04290	RNA Metabolism	tRNA dimethylallyltransferase (EC 2.5.1.75)	268	498	108	334	153	96	207	103	291.088	31.0477	122.991	26.9515	1.24236	9.50121e-06
CPS0B_RS04295	n.d.	anti sigma b factor antagonist RsbV	118	197	69	136	157	121	126	111	134.022	14.6895	116.436	20.9593	0.208108	0.480583
CPS0B_RS04300	n.d.	FIG00493958: hypothetical protein	94	251	13	87	62	59	113	35	92.0168	41.886	58.1434	16.6104	0.665581	0.169319
CPS0B_RS04305	Virulence, Disease and Defense	Periplasmic divalent cation tolerance protein cutA	55	97	9	167	15	1	18	3	76.6883	52.8692	8.03125	5.79014	3.26679	1.72662e-05
CPS0B_RS04310	n.d.	FIG00494077: hypothetical protein	266	300	160	198	504	430	423	366	254.939	70.1362	388.885	61.9696	-0.609273	0.0431388
CPS0B_RS04315	Cell Wall and Capsule	UDP-N-acetylmuramate--alanine ligase (EC 6.3.2.8) / D-alanine--D-alanine ligase (EC 6.3.2.4)	768	1635	338	1275	637	385	532	436	963.089	195.259	449.066	97.1454	1.10082	0.000264235
CPS0B_RS04320	Cell Wall and Capsule	UDP-N-acetylglucosamine--N-acetylmuramyl-(pentapeptide) pyrophosphoryl-undecaprenol N-acetylglucosamine transferase (EC 2.4.1.227)	198	378	98	258	138	76	122	66	229.714	18.6379	90.0139	25.9682	1.35364	8.69199e-06
CPS0B_RS04325	Cell Division and Cell Cycle	Cell division protein FtsW	349	792	239	557	218	172	253	166	487.476	75.7209	179.972	20.061	1.43592	2.72531e-09
CPS0B_RS04330	Cell Wall and Capsule	Membrane-bound lytic murein transglycosylase D precursor (EC 3.2.1.-)	173	379	85	218	369	313	317	267	205.884	19.3875	285.438	43.9313	-0.468318	0.0541278
CPS0B_RS04335	Cell Wall and Capsule	UDP-N-acetylmuramoylalanine--D-glutamate ligase (EC 6.3.2.9)	529	1101	332	748	902	705	644	781	682.107	82.3376	690.854	143.176	-0.018914	0.946854
CPS0B_RS04340	Cell Wall and Capsule	Phospho-N-acetylmuramoyl-pentapeptide-transferase (EC 2.7.8.13)	231	332	134	240	178	127	279	121	246.883	36.4365	153.915	35.73	0.681581	0.0229296
CPS0B_RS04345	Cell Wall and Capsule	UDP-N-acetylmuramoylalanyl-D-glutamyl-2,6-diaminopimelate--D-alanyl-D-alanine ligase (EC 6.3.2.10)	349	820	202	541	774	671	863	677	466.825	64.5903	667.088	49.0627	-0.514264	0.0199639
CPS0B_RS04355	Protein Metabolism	Heat shock protein 60 family chaperone GroEL	457	807	208	553	395	365	428	377	508.525	31.8548	350.789	26.3751	0.536195	0.00348449
CPS0B_RS04360	n.d.	FIG00493981: hypothetical protein	109	242	25	142	62	53	82	39	115.32	34.405	51.9894	8.66706	1.14505	0.00110201
CPS0B_RS04365	n.d.	FIG00494027: hypothetical protein	205	220	125	103	412	505	367	455	183.051	68.4678	393.874	73.3666	-1.10635	0.00224583
CPS0B_RS04370	Protein Metabolism	Translation elongation factor P	309	669	97	511	895	681	607	698	366.736	103.082	656.807	144.32	-0.840113	0.017318
CPS0B_RS04375	Nucleosides and Nucleotides	AMP nucleosidase (EC 3.2.2.4)	259	548	69	397	191	167	199	147	290.525	85.2784	157.492	15.5233	0.890255	0.00669006
CPS0B_RS04380	Carbohydrates	Transketolase (EC 2.2.1.1)	451	1072	333	834	746	591	777	629	680.113	134.224	614.582	65.6568	0.144948	0.61562
CPS0B_RS04385	Protein Metabolism	Alanyl-tRNA synthetase (EC 6.1.1.7)	649	1283	213	1269	795	511	723	498	806.885	279.473	567.152	115.175	0.50922	0.177366
CPS0B_RS04390	RNA Metabolism	Transcription-repair coupling factor	493	867	143	916	340	139	309	144	573.702	207.248	208.032	77.1652	1.46447	0.000909361
CPS0B_RS04395	Cofactors, Vitamins, Prosthetic Groups, Pigments	Uroporphyrinogen III decarboxylase (EC 4.1.1.37)	229	529	41	333	104	31	137	31	247.783	92.0582	65.8142	34.1785	1.9098	0.000637005
CPS0B_RS04400	Cofactors, Vitamins, Prosthetic Groups, Pigments; predicted T3SS Effector	Coproporphyrinogen III oxidase, oxygen-independent (EC 1.3.99.22)	421	808	125	937	176	77	187	103	541.383	234.292	120.725	35.9641	2.16062	1.10481e-06
CPS0B_RS04405	Cofactors, Vitamins, Prosthetic Groups, Pigments	Protoporphyrinogen IX oxidase, aerobic, HemY (EC 1.3.3.4)	224	575	75	458	108	44	129	43	304.576	106.355	71.1303	28.1799	2.10292	5.0588e-06
CPS0B_RS04410	n.d.	CHLTR possible phosphoprotein	812	2078	396	1651	429	239	573	281	1170.63	312.808	334.827	83.9238	1.80551	3.13163e-07
CPS0B_RS04415	n.d.	Histone-Like Developmental Protein	2813	2426	1510	303	3881	4980	3607	4236	2022.29	1187.06	3776.09	689.521	-0.901076	0.140956
CPS0B_RS04420	n.d.	RNA methyltransferase, TrmA family	213	393	65	283	146	117	144	130	223.677	46.7387	120.742	14.2625	0.888492	0.00115934
CPS0B_RS04425	n.d.	Preprotein translocase subunit YajC (TC 3.A.5.1.1)	297	502	112	337	749	632	612	674	302.193	27.9968	604.65	99.3051	-1.00239	2.91021e-05
CPS0B_RS04430	Respiration	Na(+)-translocating NADH-quinone reductase subunit F (EC 1.6.5.-)	334	426	114	424	629	580	543	588	323.508	66.0201	529.539	77.3033	-0.709999	0.0104151
CPS0B_RS04435	predicted T3SS Effector	FIG00494438: hypothetical protein	486	1201	308	1044	212	129	355	119	748.364	187.428	176.492	58.4388	2.08746	3.48407e-08
CPS0B_RS04460	Cell Division and Cell Cycle	Cell division protein FtsK	747	1207	283	864	701	840	1020	751	776.156	75.324	733.934	33.0824	0.0802766	0.670177
CPS0B_RS04465	n.d.	Metal dependent hydrolase	116	154	25	124	58	65	113	53	99.1205	25.6529	62.8386	11.5087	0.652077	0.0430053
CPS0B_RS04470	n.d.	SET domain protein	149	219	98	188	97	115	124	101	174.976	33.4083	97.3833	5.32811	0.851298	0.000713875
CPS0B_RS04475	n.d.	Phospholipid-binding protein	1063	1468	694	490	965	1804	1890	1721	1013.57	380.486	1411.92	292.455	-0.477682	0.2271
CPS0B_RS04480	n.d.	sodium/alanine symporter family protein	3438	3605	2163	1132	2911	6610	8142	5485	2942.43	1380.8	5046.52	1272.79	-0.778629	0.100262
CPS0B_RS04485	n.d.	FIG00493854: hypothetical protein	7114	7703	5068	1790	9763	28375	38247	23811	6317.94	3472.87	21661.6	7014.59	-1.77763	0.00111
CPS0B_RS04490	n.d.	FIG00494385: hypothetical protein	429	590	249	409	366	458	490	438	445.15	75.0757	390.703	33.5657	0.186637	0.436947
CPS0B_RS04495	Cofactors, Vitamins, Prosthetic Groups, Pigments	6,7-dimethyl-8-ribityllumazine synthase (EC 2.5.1.78)	103	234	81	185	225	199	194	202	155.065	31.8502	185.466	26.6781	-0.255257	0.379581
CPS0B_RS04500	Cofactors, Vitamins, Prosthetic Groups, Pigments	3,4-dihydroxy-2-butanone 4-phosphate synthase (EC 4.1.99.12) / GTP cyclohydrolase II (EC 3.5.4.25)	369	621	300	486	680	628	762	593	482.784	120.868	594.983	36.0746	-0.300866	0.260782
CPS0B_RS04505	Cofactors, Vitamins, Prosthetic Groups, Pigments	Diaminohydroxyphosphoribosylaminopyrimidine deaminase (EC 3.5.4.26) / 5-amino-6-(5-phosphoribosylamino)uracil reductase (EC 1.1.1.193)	267	397	118	390	151	112	263	92	295.381	55.013	133.857	38.7209	1.13848	0.000733218
CPS0B_RS04510	Protein Metabolism	Seryl-tRNA synthetase (EC 6.1.1.11)	332	625	116	447	443	403	441	378	360.308	63.3577	373.91	35.6223	-0.0550414	0.869462
CPS0B_RS04515	predicted Inclusion Membrane Protein	Inclusion membrane protein-47	217	282	67	276	197	147	176	160	207.136	46.3474	153.353	23.1813	0.436099	0.141985
CPS0B_RS04520	Membrane Transport; predicted T3SS Effector; Virulence, Disease and Defense	Lead, cadmium, zinc and mercury transporting ATPase (EC 3.6.3.3) (EC 3.6.3.5); Copper-translocating P-type ATPase (EC 3.6.3.4)	535	916	297	848	418	226	364	239	661.317	116.608	280.111	72.6324	1.23922	6.93802e-05
CPS0B_RS04525	n.d.	Rod Shape Protein	335	771	205	588	178	169	278	128	469.447	82.8184	164.836	27.1159	1.50712	3.48407e-08
CPS0B_RS04530	Cofactors, Vitamins, Prosthetic Groups, Pigments	Biotin--protein ligase (EC 6.3.4.9, EC 6.3.4.10, EC 6.3.4.11, EC 6.3.4.15)	90	144	26	120	69	27	41	42	90.4347	20.7467	40.9874	15.5326	1.1343	0.0035217
CPS0B_RS04535	n.d.	FIG00494020: hypothetical protein	219	418	104	336	205	217	320	178	264.527	41.6659	202.205	20.4415	0.391637	0.115225
CPS0B_RS04540	n.d.	Pseudouridine synthase family protein	204	394	162	290	545	744	896	629	277.903	58.5549	621.07	56.7604	-1.15951	1.15407e-06
CPS0B_RS04545	Carbohydrates; Miscellaneous	Phosphoglycerate mutase (EC 5.4.2.1)	131	226	37	212	197	163	133	152	143.193	43.87	147.001	31.6683	-0.039801	0.946854
CPS0B_RS04550	predicted T3SS Effector	nitrogen fixation protein	268	495	100	436	198	194	309	203	312.187	74.3522	199.292	17.2272	0.648778	0.0192699
CPS0B_RS04555	n.d.	NifU-related protein	156	263	41	265	108	80	109	104	171.068	59.1517	90.2007	13.1083	0.925999	0.0093072
CPS0B_RS04560	n.d.	Flagellar M-Ring Protein	406	540	182	215	376	505	479	519	344.323	80.0535	421.23	64.7427	-0.291412	0.327065
CPS0B_RS04565	predicted T3SS Effector	FIG00494164: hypothetical protein	152	226	59	142	146	188	173	199	143.109	8.18763	158.718	25.939	-0.153012	0.557736
CPS0B_RS04570	n.d.	Flagellum-specific ATP synthase FliI	354	568	110	401	135	133	178	144	342.168	53.3024	131.306	6.87497	1.38443	6.82654e-10
CPS0B_RS04575	n.d.	FIG00494388: hypothetical protein	138	262	75	51	106	141	151	150	130.742	45.5437	122.307	16.864	0.102686	0.836524
CPS0B_RS04580	Cell Wall and Capsule; predicted T3SS Effector	N-acetylglucosamine-1-phosphate uridyltransferase eukaryotic (EC 2.7.7.23)	427	593	230	420	385	457	506	426	437.205	57.2725	395.287	22.946	0.145781	0.507134
CPS0B_RS04585	Fatty Acids, Lipids, and Isoprenoids	Glycerol-3-phosphate dehydrogenase [NAD(P)+] (EC 1.1.1.94)	215	235	132	160	146	151	181	148	206.417	60.0525	139.602	4.55171	0.557218	0.0613787
CPS0B_RS04590	n.d.	major outer membrane protein, putative	1377	1596	818	444	1540	2384	1912	2216	1172.08	509.677	1808.54	356.654	-0.62622	0.153999
CPS0B_RS04595	n.d.	FIG00493892: hypothetical protein	4657	4267	2315	1049	1267	2798	2365	2182	3421.94	1649.21	1909.65	477.622	0.841267	0.0906566
CPS0B_RS04600	n.d.	FIG00494195: hypothetical protein	6008	6544	3029	1738	1448	3077	2922	2567	4695.1	1955.45	2213.9	512.537	1.08447	0.0136821
CPS0B_RS04605	Carbohydrates	Phosphoenolpyruvate carboxykinase [GTP] (EC 4.1.1.32)	661	1570	483	781	1088	1010	1092	1087	881.021	155.799	962.803	104.466	-0.128394	0.614914
CPS0B_RS04610	Cell Division and Cell Cycle	Rod shape-determining protein MreB	321	504	202	244	768	878	953	875	335.591	76.4515	776.566	59.5851	-1.20945	3.287e-07
CPS0B_RS04615	n.d.	FIG00899436: hypothetical protein	1358	2500	833	1672	2492	2102	2297	2333	1627.06	181.951	2082	278.561	-0.355756	0.10799
CPS0B_RS04625	predicted T3SS Effector	Cell division trigger factor (EC 5.2.1.8)	249	485	95	524	948	633	473	595	331.768	115.009	609.405	194.928	-0.875259	0.0342111
CPS0B_RS04630	Protein Metabolism	ATP-dependent Clp protease proteolytic subunit (EC 3.4.21.92)	356	538	160	404	999	718	672	734	367.027	26.5547	711.763	163.22	-0.956097	0.000421932
CPS0B_RS04635	Protein Metabolism	ATP-dependent Clp protease ATP-binding subunit ClpX	380	641	117	561	1056	676	562	716	404.809	100.824	691.687	210.489	-0.77285	0.0387479
CPS0B_RS04640	RNA Metabolism	tRNA nucleotidyltransferase (EC 2.7.7.21) (EC 2.7.7.25)	328	466	116	398	360	346	324	373	322.538	50.1909	317.488	47.634	0.0270513	0.921705
CPS0B_RS04645	Protein Metabolism	GTP-binding protein EngA	295	622	76	436	691	1056	1261	909	324.984	94.4506	862.906	111.847	-1.40892	1.38785e-05
CPS0B_RS04650	n.d.	FIG00494112: hypothetical protein	182	333	82	158	112	154	145	96	184.179	15.3797	112.564	16.6081	0.703383	0.00156558
CPS0B_RS04655	n.d.	Protein export cytoplasm protein SecA ATPase RNA helicase (TC 3.A.5.1.1)	1162	2184	774	1348	2297	2189	2367	2226	1412.4	207.229	2040.23	185.781	-0.530829	0.01051
CPS0B_RS04660	n.d.	FIG00494172: hypothetical protein	424	600	295	368	827	873	962	901	460.805	121.964	798.069	62.043	-0.791622	0.00219743
CPS0B_RS04665	Fatty Acids, Lipids, and Isoprenoids	Phosphatidylserine decarboxylase (EC 4.1.1.65)	299	744	163	475	248	138	345	148	403.54	63.6846	192.599	53.6373	1.06575	0.00126554
CPS0B_RS04670	Protein Metabolism; RNA Metabolism	GTPase and tRNA-U34 5-formylation enzyme TrmE	274	485	66	401	208	156	246	116	284.128	85.6117	160.525	32.1791	0.81883	0.0233838
CPS0B_RS04675	DNA Metabolism	Endonuclease III (EC 4.2.99.18)	203	533	51	329	90	47	170	36	246.296	84.8292	73.2739	34.6087	1.75269	0.000492143
CPS0B_RS04680	n.d.	Branched-chain amino acid transport system carrier protein	276	285	148	266	498	339	315	357	265.849	57.4879	344.699	87.0409	-0.37517	0.272515
CPS0B_RS04685	n.d.	SWI/SNF family helicase_1	678	1378	202	938	493	375	478	329	738.078	172.13	375.13	57.744	0.97673	0.00122416
CPS0B_RS04690	predicted Inclusion Membrane Protein	FIG00493826: hypothetical protein	398	634	225	341	777	960	940	931	412.977	61.3666	808.287	89.2634	-0.968214	2.43798e-06
CPS0B_RS04695	Carbohydrates	Dihydrolipoamide dehydrogenase of pyruvate dehydrogenase complex (EC 1.8.1.4)	354	538	135	417	605	603	592	610	355.759	40.1711	543.165	62.7572	-0.609075	0.00532692
CPS0B_RS04700	Cofactors, Vitamins, Prosthetic Groups, Pigments	Lipoate synthase	261	428	79	355	338	339	344	312	267.66	59.6194	299.45	26.9471	-0.157912	0.605563
CPS0B_RS04705	T3SS Apparatus	Type III secretion protein SctJ	1863	1767	1040	470	2433	3470	3386	3333	1455.05	711.891	2818.28	396.278	-0.953652	0.0395182
CPS0B_RS04710	n.d.	CT560 hypothetical protein	638	966	348	467	763	1175	1042	1115	626.863	114.509	916.425	162.553	-0.546882	0.0323838
CPS0B_RS04715	T3SS Apparatus	Type III secretion translocase SctL	1397	1514	748	472	1938	2796	2377	2415	1132.49	459.454	2134.54	327.681	-0.915362	0.0221838
CPS0B_RS04720	T3SS Apparatus	Type III secretion inner membrane protein SctR	415	714	301	421	383	567	454	621	492.768	108.812	456.836	108.52	0.109393	0.749201
CPS0B_RS04725	predicted Inclusion Membrane Protein; T3SS Apparatus	Type III secretion inner membrane protein (YscS,homologous to flagellar export components)	102	138	54	93	102	122	95	113	101.479	14.3054	97.6912	16.4545	0.0435016	0.890544
CPS0B_RS04730	T3SS Apparatus	Type III secretion inner membrane protein SctT	270	370	131	282	129	166	189	141	271.768	27.0593	138.539	9.3385	0.968522	1.14338e-06
CPS0B_RS04735	predicted Inclusion Membrane Protein; predicted T3SS Effector; T3SS Apparatus	Inclusion membrane protein-45	3449	3953	1696	697	1542	2624	2917	2336	2624.25	1199.52	2079.01	342.385	0.335878	0.519152
CPS0B_RS04740	n.d.	CT566 hypothetical protein	230	398	109	323	183	185	343	188	263.81	33.9157	196.256	31.4953	0.429684	0.0954879
CPS0B_RS04745	n.d.	CT567 hypothetical protein	161	295	99	200	130	198	221	116	193.276	22.0125	145.889	26.0478	0.402632	0.1194
CPS0B_RS04750	n.d.	CT568 hypothetical protein	130	258	78	250	141	167	208	152	180.599	41.9869	147.941	6.60005	0.290393	0.313903
CPS0B_RS04755	n.d.	predicted OMP [leader (16) peptide]	149	208	107	176	237	322	407	247	175.301	42.233	266.567	29.5855	-0.609485	0.0209851
CPS0B_RS04760	n.d.	General secretion pathway protein F / Type II secretory pathway, component PulF / Type IV fimbrial assembly protein PilC	344	844	273	575	397	569	780	487	554.843	97.864	489.144	66.6313	0.182653	0.522884
CPS0B_RS04770	n.d.	General secretion pathway protein D	616	1249	376	867	1245	2419	3138	1894	813.363	90.7959	1893.66	416.373	-1.22011	6.14778e-06
CPS0B_RS04775	n.d.	FIG00494291: hypothetical protein	538	1028	417	510	1516	3479	4382	3005	660.354	167.433	2698.61	696.782	-2.03189	6.55169e-10
CPS0B_RS04780	n.d.	hypothetical protein	45	94	14	46	12	14	35	14	45.555	8.5644	16.0217	5.44436	1.52356	5.27582e-05
CPS0B_RS04785	Protein Metabolism	Xaa-Pro aminopeptidase (EC 3.4.11.9)	326	739	245	579	268	153	321	137	482.471	93.9282	193.811	53.3675	1.31298	0.00011089
CPS0B_RS04790	DNA Metabolism	DNA mismatch repair protein MutL	593	1251	293	814	444	444	908	436	716.365	75.6298	484.334	102.221	0.564953	0.0318515
CPS0B_RS04795	T3SS Apparatus	Low Calcium Response Protein H	31655	31661	20018	7260	6891	27402	33515	20787	26108.4	13890.6	19117.9	7182.95	0.44956	0.466786
CPS0B_RS04800	n.d.	FIG00494163: hypothetical protein	27489	22695	19027	5460	5108	22436	26284	15269	22650.8	13971.1	14882.3	5902.53	0.606006	0.359662
CPS0B_RS04805	predicted T3SS Effector	FIG00494088: hypothetical protein	29497	31667	21854	5473	7654	25339	31730	19811	26130	15687.4	18277	6261.6	0.515678	0.425015
CPS0B_RS04810	Phages, Prophages, Transposable elements, Plasmids; predicted T3SS Effector	Phage tail fiber protein	25600	25481	16724	4362	5232	17381	18314	12283	21011.1	12123.6	11574.4	3883.63	0.860257	0.157851
CPS0B_RS04815	RNA Metabolism	Permease of the drug/metabolite transporter (DMT) superfamily	607	956	496	530	338	514	778	342	716.758	233.864	426.769	97.1593	0.747737	0.0307477
CPS0B_RS04820	Protein Metabolism	Threonyl-tRNA synthetase (EC 6.1.1.3)	2823	3285	1624	1585	2023	3298	3812	3123	2547.43	794.532	2706.42	433.303	-0.0873629	0.808528
CPS0B_RS04825	Cell Division and Cell Cycle	Chromosome (plasmid) partitioning protein ParA / Sporulation initiation inhibitor protein Soj	234	268	131	174	200	210	242	178	219.357	53.129	184.864	7.87358	0.243406	0.40799
CPS0B_RS04830	n.d.	Virulence plasmid protein pGP6-D	192	196	49	127	148	138	165	103	139.391	33.1915	123.343	14.2378	0.176427	0.551053
CPS0B_RS04835	n.d.	FIG00493973: hypothetical protein	115	182	67	121	359	255	260	288	126.005	15.6835	264.397	55.9967	-1.06711	8.4539e-05
CPS0B_RS04840	Protein Metabolism	Tryptophanyl-tRNA synthetase (EC 6.1.1.2)	338	499	193	316	702	532	536	624	352.54	52.0485	544.315	106.503	-0.623938	0.017834
CPS0B_RS04845	DNA Metabolism	Excinuclease ABC subunit B	324	608	102	438	278	148	235	175	345.476	71.2961	188.33	47.4402	0.875864	0.00748549
CPS0B_RS04850	Carbohydrates	Enolase (EC 4.2.1.11)	522	799	201	739	856	651	577	675	558.252	106.004	629.242	139.347	-0.172795	0.607139
CPS0B_RS04855	Stress Response	Serine phosphatase RsbU, regulator of sigma subunit	416	724	140	603	238	225	323	219	450.412	97.5374	222.66	11.5602	1.01288	9.14665e-05
CPS0B_RS04860	n.d.	putative sigma regulatory protein-pp2c phosphatase	517	1030	166	572	228	177	268	197	529.784	88.1034	193.856	19.8978	1.44994	2.86451e-09
CPS0B_RS04865	n.d.	FIG00494175: hypothetical protein	51	136	45	105	49	60	57	65	86.0245	20.3125	51.945	8.04924	0.725825	0.0223984
CPS0B_RS04870	Respiration	Hypothetical succinate dehydrogenase membrane anhor protein	1163	1725	516	1019	1098	1416	1208	1333	1113.44	76.032	1137.31	170.516	-0.0307787	0.890419
CPS0B_RS04875	Carbohydrates; Cofactors, Vitamins, Prosthetic Groups, Pigments; Respiration	Succinate dehydrogenase iron-sulfur protein (EC 1.3.99.1)	267	725	217	416	310	251	299	225	407.721	78.3535	243.373	31.8046	0.747613	0.00577876
CPS0B_RS04880	Carbohydrates; Respiration	Succinate dehydrogenase flavoprotein subunit (EC 1.3.99.1)	611	1517	448	839	597	402	569	443	855.17	139.431	451.512	74.5177	0.919602	0.000448155
CPS0B_RS04885	Respiration	Succinate dehydrogenase cytochrome b558 subunit	393	891	292	578	321	190	383	205	549.103	90.9857	243.249	53.5199	1.17585	7.73328e-05
CPS0B_RS04890	DNA Metabolism	Putative deoxyribonuclease YcfH	236	531	171	371	171	64	226	81	332.783	54.8831	118.521	46.8821	1.48456	0.000247795
CPS0B_RS04895	Protein Metabolism; Respiration	Cytochrome c-type biogenesis protein DsbD, protein-disulfide reductase (EC 1.8.1.8)	3367	3630	2263	1219	3410	9615	13022	7320	3006.46	1424.89	7196.3	2326.54	-1.25935	0.0100587
CPS0B_RS04900	Membrane Transport	MotA/TolQ/ExbB proton channel family protein	219	297	114	270	156	130	175	115	234.863	34.0066	128.298	13.6912	0.876517	0.000394758
CPS0B_RS04905	Membrane Transport	Biopolymer transport protein ExbD/TolR	41	75	22	57	63	70	67	62	48.9431	5.35949	58.8075	5.50546	-0.267933	0.33236
CPS0B_RS04910	Membrane Transport	Putative TolA protein involved in Tol transport system in Chlamydia	157	564	52	174	129	86	135	85	200.122	81.9181	97.0254	17.1683	1.04394	0.00655623
CPS0B_RS04915	Membrane Transport	tolB protein precursor, periplasmic protein involved in the tonb-independent uptake of group A colicins	355	515	124	450	328	363	433	353	354.752	61.1804	328.817	12.2352	0.109731	0.643896
CPS0B_RS04920	Membrane Transport	18K peptidoglycan-associated outer membrane lipoprotein; Peptidoglycan-associated lipoprotein precursor; Outer membrane protein P6; OmpA/MotB precursor	293	322	163	148	487	589	491	589	254.166	84.8588	486.8	80.3093	-0.939093	0.00533072
CPS0B_RS04925	n.d.	N-Acetylmuramoyl-L-Ala Amidase	283	775	166	202	434	678	507	758	336.08	96.064	537.347	146.18	-0.676461	0.0600246
CPS0B_RS04930	n.d.	FIG00493962: hypothetical protein	109	109	62	80	127	207	212	144	100.049	28.2517	152.243	23.508	-0.604071	0.0402672
CPS0B_RS04935	Stress Response; Sulfur Metabolism	Alkyl hydroperoxide reductase subunit C-like protein	121	197	65	152	832	680	699	710	203.532	13.7668	660.948	102.398	-1.69608	1.70463e-14
CPS0B_RS04945	Protein Metabolism	Heat shock protein 60 family chaperone GroEL	783	1421	460	938	794	1164	1001	1080	934.825	88.3419	905.584	151.817	0.0454553	0.857931
CPS0B_RS04950	n.d.	alternate gene name: yzbB	302	864	122	552	166	90	222	94	419.184	118.071	125.5	35.8208	1.73353	4.73094e-06
CPS0B_RS04955	Nucleosides and Nucleotides	Nucleoside 5-triphosphatase RdgB (dHAPTP, dITP, XTP-specific) (EC 3.6.1.15)	147	206	31	207	129	90	117	92	139.617	47.3055	96.2592	16.2068	0.544321	0.143106
CPS0B_RS04960	n.d.	FIG00493937: hypothetical protein	130	163	86	85	283	422	241	378	128.477	41.526	301.129	81.4053	-1.23362	0.000651249
CPS0B_RS04965	DNA Metabolism	Uracil-DNA glycosylase, family 1	184	468	84	297	111	58	138	79	241.897	48.2629	85.381	20.5546	1.50947	4.67106e-06
CPS0B_RS04970	DNA Metabolism	ATP-dependent DNA helicase UvrD/PcrA	526	978	131	893	494	385	419	366	586.489	203.649	375.562	60.33	0.640168	0.0852348
CPS0B_RS04975	RNA Metabolism	RNA polymerase sigma-54 factor RpoN	348	671	103	467	164	154	192	156	369.232	82.1137	148.731	7.45403	1.30831	1.12027e-06
CPS0B_RS04980	predicted Inclusion Membrane Protein	Inclusion membrane protein-52	385	948	221	630	224	255	383	245	529.039	84.037	243.357	22.7856	1.12231	1.93131e-06
CPS0B_RS04985	DNA Metabolism	DNA topoisomerase I (EC 5.99.1.2)	1008	1367	534	763	863	874	737	801	963.675	173.588	741.201	112.45	0.37956	0.149279
CPS0B_RS04990	RNA Metabolism	tRNA dihydrouridine synthase B (EC 1.-.-.-)	310	804	221	533	426	772	1176	675	462.984	80.4865	661.011	155.993	-0.513638	0.102138
CPS0B_RS04995	n.d.	Cell division protein YlmG/Ycf19 (putative), YggT family	47	93	26	56	77	122	208	97	55.2284	3.90224	108.66	27.5807	-0.986825	0.00118413
CPS0B_RS05000	n.d.	FIG00494350: hypothetical protein	519	839	247	421	802	1836	2203	1606	508.226	51.5479	1409.1	356.785	-1.47177	4.25954e-07
CPS0B_RS05005	n.d.	transcriptional activator Trip230 protein	111	333	23	243	92	175	239	131	154.375	71.6338	138.255	31.857	0.158262	0.744918
CPS0B_RS05010	predicted T3SS Effector	Phophatidylinositol-4-phosphate 5-kinase (EC 2.7.1.68)	484	811	137	770	494	719	885	576	522.174	157.438	587.941	70.427	-0.171766	0.634978
CPS0B_RS05015	Carbohydrates; Cofactors, Vitamins, Prosthetic Groups, Pigments	5-formyltetrahydrofolate cyclo-ligase (EC 6.3.3.2)	89	123	19	66	39	34	68	31	69.2414	16.7684	37.4706	7.48544	0.899071	0.00642779
CPS0B_RS05020	n.d.	hypothetical protein	80	128	28	35	311	224	188	198	64.8293	17.7959	210.376	56.1485	-1.69188	4.82403e-06
CPS0B_RS05025	DNA Metabolism	RecA protein	882	1185	437	690	1177	930	776	899	830.208	124.341	862.763	193.661	-0.0562492	0.860259
CPS0B_RS05030	Cofactors, Vitamins, Prosthetic Groups, Pigments	PqqC-like protein	86	145	25	108	320	297	321	271	85.927	17.5687	271.376	25.142	-1.65588	4.65122e-11
CPS0B_RS05035	Cofactors, Vitamins, Prosthetic Groups, Pigments	Alternative Folylglutamate Synthase	129	208	59	191	164	97	144	84	146.956	25.1434	109.631	28.6582	0.418313	0.198972
CPS0B_RS05040	Cofactors, Vitamins, Prosthetic Groups, Pigments	Dihydrofolate reductase (EC 1.5.1.3)	179	246	79	205	109	65	131	68	180.471	19.2704	82.4945	18.4524	1.1343	9.11085e-05
CPS0B_RS05045	Cofactors, Vitamins, Prosthetic Groups, Pigments	2-amino-4-hydroxy-6-hydroxymethyldihydropteridine pyrophosphokinase (EC 2.7.6.3) / Dihydropteroate synthase (EC 2.5.1.15)	422	1064	244	809	467	317	478	309	614.928	131.438	350.831	60.5723	0.809115	0.00631437
CPS0B_RS05050	Cofactors, Vitamins, Prosthetic Groups, Pigments	Dihydroneopterin aldolase (EC 4.1.2.25)	36	42	12	25	58	41	44	25	28.8222	4.727	37.8469	11.1389	-0.389947	0.313903
CPS0B_RS05055	Cell Division and Cell Cycle; RNA Metabolism	RNA polymerase sigma factor RpoD	701	1346	346	893	1669	1557	1706	1570	808.701	58.9545	1460.89	132.146	-0.852745	3.61912e-06
CPS0B_RS05060	predicted Inclusion Membrane Protein	hypothetical protein	504	839	252	512	512	889	967	831	530.421	26.2921	707.358	126.557	-0.415718	0.063371
CPS0B_RS05065	Protein Metabolism	SSU ribosomal protein S20p	65	72	27	17	855	1526	1927	1234	47.2696	18.8238	1211.57	227.872	-4.68859	8.07263e-35
CPS0B_RS05070	n.d.	hypothetical protein	230	400	92	388	1535	2617	4103	2633	271.151	67.0792	2368.29	537.623	-3.1273	3.95547e-24
CPS0B_RS05075	DNA Metabolism	Exodeoxyribonuclease V alpha chain (EC 3.1.11.5)	417	931	145	648	244	219	405	184	496.515	117.429	229.633	42.3939	1.11161	0.000383391
CPS0B_RS05080	n.d.	CT651 hypothetical protein	469	913	171	624	331	359	605	310	515.685	83.2779	350.325	53.032	0.560016	0.0313295
CPS0B_RS05085	n.d.	transcriptional regulator	514	608	309	265	494	606	407	562	466.795	160.934	470.19	100.603	-0.00923821	0.967691
CPS0B_RS05090	Cell Wall and Capsule	Glucosamine-1-phosphate N-acetyltransferase (EC 2.3.1.157)	306	458	190	277	381	338	316	287	326.392	61.9641	298.67	47.2663	0.124726	0.675252
CPS0B_RS05095	Fatty Acids, Lipids, and Isoprenoids	Octaprenyl diphosphate synthase (EC 2.5.1.90) / Dimethylallyltransferase (EC 2.5.1.1) / (2E,6E)-farnesyl diphosphate synthase (EC 2.5.1.10) / Geranylgeranyl diphosphate synthase (EC 2.5.1.29)	196	277	87	200	153	142	84	102	192.803	13.5266	110.155	31.4112	0.811097	0.0104829
CPS0B_RS05105	n.d.	FIG00494013: hypothetical protein	54	76	19	49	148	131	113	126	70.349	4.39079	117.639	20.957	-0.75336	0.00483328
CPS0B_RS05110	Cofactors, Vitamins, Prosthetic Groups, Pigments	Thymidylate synthase thyX (EC 2.1.1.-)	871	1237	448	806	716	764	618	733	871.121	99.7047	641.401	105.269	0.442348	0.0639909
