# Supplementary material for: Virulence-related comparative transcriptomics of infectious and non-infectious chlamydial particles
Source: BMC Genomics. 2018 Aug 2;19:575. doi: 10.1186/s12864-018-4961-x (PMC6090853; doi:10.1186/s12864-018-4961-x)
Supplement: Supplementary file 4 — Table S3. Gene expression in C. abortus EBs and RBs. (XLS 261 kb) [file 12864_2018_4961_MOESM4_ESM.xls]

## Sheet: C. abortus
Table S3. Gene expression in C.abortus EBs and RBs
Up-regulated in EBs
Up-regulated in RBs
Locus tag	Category	Product	Raw counts RB_1	Raw counts RB_2	Raw counts RB_3	Raw counts EB_1	Raw counts EB_2	Raw counts EB_3	Norm. Mean Expression RB	SD Mean Expression RB	Norm. Mean Expression EB	SD Mean Expression EB	Log2-fold Change	padj
CAB_RS00005	Cofactors, Vitamins, Prosthetic Groups, Pigments	Porphobilinogen synthase (EC 4.2.1.24)	336	222	226	44	48	229	126.448	20.4112	171.388	79.3107	-0.440573	0.175146
CAB_RS00010	Respiration	Na(+)-translocating NADH-quinone reductase subunit A (EC 1.6.5.-)	2287	2076	1770	298	245	489	996.243	74.1919	678.653	107.087	0.552734	0.00116172
CAB_RS00015	n.d.	Protein CPn_0742/CP_0003/CPj0742/CpB0770	4116	2554	1487	1551	557	1630	1300.61	534.753	2487.55	1298.6	-0.935366	0.0278483
CAB_RS00020	RNA Metabolism	Transcription elongation factor GreA	4575	4281	5066	1144	1084	2250	2276.87	298.876	2886.34	293.733	-0.341937	0.0871241
CAB_RS00030	Amino Acids and Derivatives	Aspartate aminotransferase (EC 2.6.1.1)	2905	2789	2844	626	545	1202	1393.63	87.9127	1521.6	128.754	-0.126738	0.48451
CAB_RS00035	n.d.	FIG00493188: hypothetical protein	544	458	369	66	70	281	221.96	27.8342	231.338	79.5769	-0.0573332	0.793644
CAB_RS00040	DNA Metabolism	Exodeoxyribonuclease V beta chain (EC 3.1.11.5)	1539	1232	936	100	132	312	598.585	104.727	332.326	66.9558	0.851373	8.13845e-05
CAB_RS00045	DNA Metabolism	Exodeoxyribonuclease V gamma chain (EC 3.1.11.5)	1214	1054	836	113	145	429	502.893	62.1457	400.611	101.739	0.326956	0.184687
CAB_RS00050	n.d.	Efflux Protein	1829	1614	1675	204	205	699	833.506	26.4779	639.453	142.611	0.384231	0.0604531
CAB_RS00055	Miscellaneous	Rhodanese domain protein UPF0176, Firmicutes subgroup	2180	2299	2547	516	429	977	1151.71	171.168	1229.36	105.124	-0.0933442	0.676007
CAB_RS00060	Protein Metabolism	SSU ribosomal protein S4p (S9e)	7532	6019	8888	2414	2262	3714	3668.29	807.583	5672.2	1251.72	-0.628864	0.0288621
CAB_RS00065	DNA Metabolism	Endonuclease IV (EC 3.1.21.2)	650	623	498	130	97	295	287.864	29.9721	317.591	30.8186	-0.142958	0.448713
CAB_RS00070	n.d.	Virulence factor mviN	1912	1581	1689	227	266	697	842.666	34.9417	717.493	117.407	0.23356	0.209061
CAB_RS00075	n.d.	CHLPN 76 kDa Homolog_2 (CT623)	5456	4877	5867	1667	1432	2831	2646.61	329.527	3892.35	572.281	-0.556154	0.00947666
CAB_RS00080	predicted T3SS Effector	CHLPN 76 kDa Homolog_1 (CT622)	3823	2116	1590	1027	452	1109	1200.52	455.831	1739.08	776.849	-0.534022	0.171249
CAB_RS00085	n.d.	FIG00493885: hypothetical protein	8733	5236	3418	2092	856	2085	2773.75	1071.16	3413.48	1694.29	-0.299073	0.541685
CAB_RS00090	n.d.	FIG00494286: hypothetical protein	10862	5464	4598	1343	731	1717	3331.92	1327.26	2511.41	814.088	0.408126	0.29216
CAB_RS00095	n.d.	FIG00494470: hypothetical protein	993	550	364	108	58	187	303.469	129.319	219.833	54.5197	0.461814	0.192493
CAB_RS00100	Cell Wall and Capsule	Lipopolysaccharide ABC transporter, ATP-binding protein LptB	969	644	656	84	105	236	366.032	57.699	263.521	45.187	0.471306	0.0238685
CAB_RS00105	n.d.	FIG00493849: hypothetical protein	683	571	529	85	71	217	289.29	15.9643	224.185	21.3981	0.367571	0.0502799
CAB_RS00110	Cell Wall and Capsule	2-Keto-3-deoxy-D-manno-octulosonate-8-phosphate synthase (EC 2.5.1.55)	1380	1238	1146	407	307	795	612.06	19.3723	948.544	83.4905	-0.632876	2.12954e-06
CAB_RS00120	n.d.	KH domain RNA binding protein YlqC	4809	3209	2606	1495	995	1654	1707.06	406.098	2873.33	973.568	-0.751095	0.0184209
CAB_RS00125	RNA Metabolism; Protein Metabolism	Ribosomal large subunit pseudouridine synthase D (EC 4.2.1.70)	2861	2878	1675	259	363	595	1201.18	306.549	800.039	221.405	0.586164	0.0327443
CAB_RS00130	n.d.	FIG00493995: hypothetical protein	184	147	99	22	27	67	69.2966	16.2137	70.5099	12.2061	-0.0412227	0.935708
CAB_RS00135	n.d.	FIG00494423: hypothetical protein	975	809	507	215	156	399	369.265	94.0703	487.104	56.0185	-0.400301	0.104963
CAB_RS00140	DNA Metabolism; Virulence, Disease and Defense	Topoisomerase IV subunit A (EC 5.99.1.-)	1016	860	799	99	94	272	434.21	20.7578	279.403	28.8455	0.63743	9.78117e-05
CAB_RS00145	DNA Metabolism; Virulence, Disease and Defense	Topoisomerase IV subunit B (EC 5.99.1.-)	2184	1613	1576	224	276	579	869.114	91.3098	679.676	114.917	0.353821	0.0525383
CAB_RS00150	Cofactors, Vitamins, Prosthetic Groups, Pigments	Glutamyl-tRNA reductase (EC 1.2.1.70)	5520	3536	4542	431	539	1087	2201.08	354.631	1305.17	236.992	0.754109	0.000511653
CAB_RS00155	T3SS Apparatus	FIG042683: Type III secretion	6230	3815	3011	439	327	768	2090.72	627.18	985.021	128.013	1.086	1.61287e-05
CAB_RS00160	n.d.	FIG016943: Forkhead domain protein	21944	13749	11951	1838	1753	3129	7648.25	1901.05	4463.27	792.147	0.777069	0.00642661
CAB_RS00165	T3SS Apparatus	FIG016943: Type III secretion	8217	5568	3917	466	302	974	2839.06	822.984	1062.35	164.817	1.4186	3.76594e-08
CAB_RS00170	n.d.	FIG00493859: hypothetical protein	10394	6208	5275	726	500	1467	3504.78	1004.91	1664.46	204.898	1.07476	2.7201e-05
CAB_RS00175	T3SS Apparatus	FIG016921: Type III secretion protein	14354	7831	8062	827	636	1908	4847.94	1350.99	2050.65	176.68	1.24106	6.30035e-07
CAB_RS00180	T3SS Apparatus	FIG016647: Type III secretion protein	19479	9895	10334	1261	1294	2092	6350.56	2032.66	3129.79	692.327	1.02082	0.00106911
CAB_RS00185	T3SS Apparatus	Type III secretion cytoplasmic ATP synthase (EC 3.6.3.14, YscN,SpaL,MxiB,HrcN,EscN)	12798	7343	7244	1179	1376	2147	4393.19	1140.65	3160.08	782.652	0.475282	0.120311
CAB_RS00190	T3SS Apparatus	FIG016940: Type III secretion protein	18013	10300	8526	2049	2153	3423	5890.29	1905.89	5143.47	1178.87	0.195657	0.616242
CAB_RS00195	T3SS Apparatus	FIG046930: Type III secretion protein	22986	11007	12069	1925	1304	2846	7358.88	2528.7	3994.7	862.264	0.881314	0.0072381
CAB_RS00200	T3SS Apparatus	Type III secretion inner membrane protein (YscQ,homologous to flagellar export components)	8311	5596	4706	595	633	1178	2993.44	653.262	1571.23	250.261	0.929909	7.02412e-05
CAB_RS00205	T3SS Apparatus	FIG047302: Type III secretion S/T Protein Kinase	3614	2798	2063	272	224	717	1366.32	278.464	722.897	86.6719	0.91789	1.00637e-05
CAB_RS00210	T3SS Apparatus	Type III secretion protein SctC	17375	13563	11183	1968	1943	3267	6805.14	995.14	4811.21	980.633	0.500258	0.0598707
CAB_RS00220	Protein Metabolism	Putative ATP:guanido phosphotransferase YacI (EC 2.7.3.-)	3667	2853	2122	238	229	520	1393.67	275.218	623.624	37.5395	1.15961	7.94904e-10
CAB_RS00225	n.d.	FIG00493978: hypothetical protein	4880	2930	2609	345	311	581	1670.86	444.514	817.874	133.701	1.03054	1.61287e-05
CAB_RS00240	Protein Metabolism	Ribosome recycling factor	1335	1321	1532	199	210	442	685.799	98.0604	542.136	59.3988	0.339916	0.0594844
CAB_RS00245	n.d.	Uridine monophosphate kinase (EC 2.7.4.22)	3644	3559	4753	640	561	1274	1962.24	433.614	1576.51	104.746	0.315142	0.163023
CAB_RS00250	Protein Metabolism	Translation elongation factor Ts	5931	4300	7443	1274	1092	2003	2890.45	853.237	2911.22	541.16	-0.0104453	0.979388
CAB_RS00255	Protein Metabolism	SSU ribosomal protein S2p (SAe)	3688	4224	4320	938	732	1791	2007.02	315.668	2194.1	189.126	-0.128523	0.588557
CAB_RS00265	n.d.	major outer membrane protein, porin	135437	98289	103333	24750	17873	40010	54564.9	5346.16	53735.8	9030.71	0.0220869	0.930901
CAB_RS00270	Cell Division and Cell Cycle	Penicillin-binding protein PBP2	2244	1416	1406	259	351	1105	815.427	160.943	982.657	300.768	-0.270391	0.354522
CAB_RS00275	n.d.	type III secretion chaperone, putative	8415	4002	3529	503	500	1104	2536.44	1060.42	1335.43	103.661	0.925715	0.00231209
CAB_RS00280	Miscellaneous; RNA Metabolism	Iron-sulfur cluster assembly protein SufB	3785	3678	4087	809	684	1458	1888.87	210.298	1910.38	216.113	-0.0159499	0.949673
CAB_RS00285	Miscellaneous; RNA Metabolism	Iron-sulfur cluster assembly ATPase protein SufC	2676	2383	2735	387	246	879	1272.04	120.426	904.303	163.753	0.492704	0.0110012
CAB_RS00290	Miscellaneous; RNA Metabolism	Iron-sulfur cluster assembly protein SufD	2860	2971	3160	409	329	998	1472.11	179.99	1048.9	91.8429	0.488763	0.00466292
CAB_RS00295	Amino Acids and Derivatives; Miscellaneous; RNA Metabolism	Cysteine desulfurase (EC 2.8.1.7), SufS subfamily	1893	1725	1887	257	245	624	898.284	66.9605	694.998	30.6882	0.369702	0.00968321
CAB_RS00300	n.d.	FIG00494008: hypothetical protein	412	452	262	31	27	98	182.914	47.3221	90.0164	19.0276	1.02385	0.000790013
CAB_RS00305	n.d.	FIG00494375: hypothetical protein	996	1233	684	142	94	335	474.667	139.474	340.184	58.6144	0.482393	0.0769661
CAB_RS00310	Cell Division and Cell Cycle	Chromosome (plasmid) partitioning protein ParB / Stage 0 sporulation protein J	1364	978	1280	183	170	457	588.664	83.3426	495.391	26.285	0.250839	0.182385
CAB_RS00315	Membrane Transport	Dipeptide transport ATP-binding protein DppF (TC 3.A.1.5.2)	535	587	512	63	36	239	267.067	29.9554	179.819	85.6573	0.568843	0.103476
CAB_RS00320	Membrane Transport; predicted T3SS Effector	Dipeptide transport ATP-binding protein DppD (TC 3.A.1.5.2)	579	641	519	103	97	262	283.965	36.5738	281.924	17.5174	0.0101958	0.992584
CAB_RS00325	Phosphorus Metabolism	Phosphate transport regulator (distant homolog of PhoU)	4222	3091	3575	382	279	867	1766.37	170.104	927.441	100.725	0.929844	7.80047e-09
CAB_RS00330	Phosphorus Metabolism	Probable low-affinity inorganic phosphate transporter	1725	1465	1575	146	128	525	775.597	34.2213	448.929	130.741	0.789341	0.000353363
CAB_RS00335	Carbohydrates	Phosphoglycerate kinase (EC 2.7.2.3)	2375	1778	1621	256	239	595	933.217	114.644	677.282	19.1199	0.462721	0.00333606
CAB_RS00340	predicted T3SS Effector	FIG00494241: hypothetical protein	13844	5982	5125	2814	1364	2508	3953.81	1935.57	4684.63	2265.15	-0.244736	0.656933
CAB_RS00345	n.d.	CPj0676	3947	2220	1501	678	214	789	1221.28	499.932	1087.95	581.717	0.166385	0.838633
CAB_RS00350	n.d.	FIG00494028: hypothetical protein	1160	845	619	115	97	332	422.137	99.3538	318.851	52.8067	0.403687	0.115048
CAB_RS00355	n.d.	Nol1/Nop2/Sun family protein	125	116	96	29	32	81	54.7529	4.80725	86.6769	10.6129	-0.661584	0.0152256
CAB_RS00365	n.d.	FIG00494190: hypothetical protein	207	154	175	32	27	109	86.9706	7.59435	95.0615	25.6001	-0.126912	0.587018
CAB_RS00370	Cell Wall and Capsule; Protein Metabolism	D-alanyl-D-alanine carboxypeptidase (EC 3.4.16.4)	2481	1833	1748	295	226	609	980.138	110.886	703.376	50.3791	0.479257	0.00247497
CAB_RS00380	Stress Response	Serine-protein kinase RsbW (EC 2.7.11.1)	1078	979	660	121	100	329	439.697	86.3696	325.749	44.5658	0.432632	0.0601263
CAB_RS00385	n.d.	FIG00493915: hypothetical protein	952	889	698	152	93	300	412.24	47.2071	334.438	60.2677	0.302796	0.142347
CAB_RS00390	n.d.	FIG00493894: hypothetical protein	1730	1852	1724	323	252	648	867.535	86.837	767.385	53.451	0.178468	0.290493
CAB_RS00395	n.d.	probable outer membrane leader peptide (omp) CT546	6407	3070	2693	1296	589	1351	1936.13	803.57	2194.16	983.882	-0.180485	0.705199
CAB_RS00400	n.d.	DNA polymerase III alpha subunit (EC 2.7.7.7)	4551	4022	3997	559	535	1435	2045.61	15.5677	1543.33	103.097	0.407068	0.00449139
CAB_RS00405	n.d.	Hexose phosphate uptake regulatory protein UhpC	5759	5216	6127	1317	1069	2368	2793.82	320.052	3064.74	339.203	-0.133555	0.564411
CAB_RS00410	n.d.	FIG00494392: hypothetical protein	160	191	159	33	24	92	83.4989	12.9163	86.5342	17.7396	-0.0679041	0.795475
CAB_RS00415	Protein Metabolism	Histidyl-tRNA synthetase (EC 6.1.1.21)	5424	4713	5252	1463	1110	2777	2508.32	174.229	3385.15	321.145	-0.432618	0.0128632
CAB_RS00420	Protein Metabolism	Aspartyl-tRNA synthetase (EC 6.1.1.12) @ Aspartyl-tRNA(Asn) synthetase (EC 6.1.1.23)	2856	2704	2946	617	521	1296	1389.48	123.306	1526.44	52.2503	-0.135708	0.423638
CAB_RS00425	Protein Metabolism	FKBP-type peptidyl-prolyl cis-trans isomerase FklB (EC 5.2.1.8)	8231	6801	6560	2056	1658	3556	3504.5	150.12	4720.32	612.892	-0.429784	0.0278483
CAB_RS00430	Cofactors, Vitamins, Prosthetic Groups, Pigments; RNA Metabolism	tRNA (cytidine(34)-2'-O)-methyltransferase (EC 2.1.1.207)	388	314	358	46	52	130	172.466	12.5319	139.269	18.4203	0.307324	0.175146
CAB_RS00435	n.d.	Thioredoxin	867	957	930	231	124	374	451.01	55.6731	460.253	119.578	-0.0285064	0.921489
CAB_RS00445	n.d.	FIG00493914: hypothetical protein	2145	2185	2287	490	366	945	1082.48	113.947	1133.87	107.38	-0.0677201	0.749039
CAB_RS00450	Cell Wall and Capsule	TsaE protein, required for threonylcarbamoyladenosine t(6)A37 formation in tRNA	845	733	714	151	134	377	372.643	4.37105	402.651	24.381	-0.111604	0.461525
CAB_RS00455	n.d.	DNA polymerase III, epsilon chain	1155	869	1040	223	176	416	497.845	49.7097	519.809	48.9793	-0.0623659	0.791937
CAB_RS00460	n.d.	Cytosolic acyl-CoA thioester hydrolase family protein	2124	1448	1661	315	280	594	846.845	106.155	767.114	76.596	0.143135	0.441032
CAB_RS00465	Protein Metabolism	Apolipoprotein N-acyltransferase (EC 2.3.1.-)	1499	1396	1157	136	133	417	658.423	57.1468	404.085	65.4724	0.703732	8.13845e-05
CAB_RS00470	Cell Wall and Capsule	UDP-3-O-[3-hydroxymyristoyl] N-acetylglucosamine deacetylase (EC 3.5.1.108)	2366	2126	2518	426	339	902	1145.07	133.72	1036.57	54.0068	0.142932	0.42325
CAB_RS00475	Fatty Acids, Lipids, and Isoprenoids	3-hydroxyacyl-[acyl-carrier-protein] dehydratase, FabZ form (EC 4.2.1.59)	1546	1458	1753	381	286	772	778.393	111.944	897.187	74.2335	-0.205338	0.270774
CAB_RS00480	Cell Wall and Capsule	Acyl-[acyl-carrier-protein]--UDP-N-acetylglucosamine O-acyltransferase (EC 2.3.1.129)	2611	2217	2920	294	227	789	1266.05	208.802	772.049	121.684	0.713605	0.000356018
CAB_RS00485	Protein Metabolism	Methionyl-tRNA formyltransferase (EC 2.1.2.9)	974	910	947	109	89	296	461.882	26.9484	292.253	41.1652	0.661924	0.000137735
CAB_RS00490	n.d.	CT529 hypothetical protein	6493	4717	6799	12454	7477	10251	2933.97	555.469	21805.7	10124.5	-2.89378	1.33239e-14
CAB_RS00495	Protein Metabolism	LSU ribosomal protein L3p (L3e)	3552	4500	4310	1718	1201	2710	2031.84	388.443	3665.98	673.266	-0.851306	0.000429451
CAB_RS00500	Protein Metabolism	LSU ribosomal protein L4p (L1e)	3356	3395	4391	1151	820	1560	1829.38	394.089	2373.63	585.773	-0.376265	0.187232
CAB_RS00505	Protein Metabolism	LSU ribosomal protein L23p (L23Ae)	3464	3244	3873	500	361	969	1730.79	236.883	1146.72	121.642	0.59374	0.00091488
CAB_RS00510	Protein Metabolism	LSU ribosomal protein L2p (L8e)	6095	6342	7199	1761	1359	3521	3218.9	496.91	4164.81	309.18	-0.371704	0.079653
CAB_RS00515	Protein Metabolism	SSU ribosomal protein S19p (S15e)	1568	1780	2000	509	397	1001	878.695	167.535	1201.5	90.913	-0.450301	0.0224771
CAB_RS00520	Protein Metabolism	LSU ribosomal protein L22p (L17e)	2262	2176	2562	976	867	1264	1145.64	159.812	2156.73	617.037	-0.912419	0.000494285
CAB_RS00525	Protein Metabolism	SSU ribosomal protein S3p (S3e)	5754	6029	7406	2161	1812	3303	3150.74	630.756	4863.05	953.123	-0.626037	0.0188454
CAB_RS00530	Protein Metabolism	LSU ribosomal protein L16p (L10e)	7146	5708	7574	1792	1637	3027	3332.26	517.744	4272.63	709.403	-0.358861	0.147279
CAB_RS00535	Protein Metabolism	LSU ribosomal protein L29p (L35e)	2388	2411	2695	720	407	1251	1227.07	162.307	1486.91	335.866	-0.277269	0.240632
CAB_RS00540	Protein Metabolism	SSU ribosomal protein S17p (S11e)	1488	1242	2003	346	358	635	776.149	223.171	884.853	157.736	-0.189621	0.53081
CAB_RS00545	Protein Metabolism	LSU ribosomal protein L14p (L23e)	5100	4096	6180	1145	1460	1888	2515.14	590.409	3113.76	1055.04	-0.308211	0.383192
CAB_RS00550	Protein Metabolism	LSU ribosomal protein L24p (L26e)	3569	3156	4158	962	1249	1565	1780.5	315.481	2629.67	932.283	-0.563186	0.0687412
CAB_RS00555	Protein Metabolism	LSU ribosomal protein L5p (L11e)	3717	3341	4168	703	480	1191	1835.58	272.923	1520.28	246.483	0.272495	0.215343
CAB_RS00560	Protein Metabolism	SSU ribosomal protein S8p (S15Ae)	2460	3367	3117	533	472	1085	1472.33	328.634	1326.72	75.336	0.149609	0.556978
CAB_RS00565	Protein Metabolism	LSU ribosomal protein L6p (L9e)	3897	3687	4536	894	642	1946	1984.25	315.19	2128.26	229.152	-0.101086	0.674106
CAB_RS00570	Protein Metabolism	LSU ribosomal protein L18p (L5e)	2471	2137	2672	562	440	1096	1189.03	164.054	1324.7	102.755	-0.156244	0.426403
CAB_RS00575	Protein Metabolism	SSU ribosomal protein S5p (S2e)	5248	4977	6091	1294	906	2014	2671.13	418.338	2752.24	519.912	-0.0431005	0.895095
CAB_RS00580	Protein Metabolism	LSU ribosomal protein L15p (L27Ae)	3115	2266	3424	593	498	1054	1435.97	309.688	1391.44	166.173	0.0459333	0.869456
CAB_RS00585	n.d.	Preprotein translocase secY subunit (TC 3.A.5.1.1)	4452	4778	5511	696	616	1591	2419.3	428.173	1798.46	17.06	0.428018	0.0327443
CAB_RS00590	Protein Metabolism	SSU ribosomal protein S13p (S18e)	3954	4982	4759	1040	652	2153	2250.5	422.93	2341.69	399.944	-0.057175	0.853781
CAB_RS00595	Protein Metabolism	SSU ribosomal protein S11p (S14e)	3591	3369	3752	1243	995	1923	1750.06	169.652	2760.21	509.569	-0.657313	0.00186712
CAB_RS00600	RNA Metabolism	DNA-directed RNA polymerase alpha subunit (EC 2.7.7.6)	11011	9011	11840	2493	2390	4172	5200.26	802.756	6038.29	1134.91	-0.215559	0.45924
CAB_RS00605	Protein Metabolism	LSU ribosomal protein L17p	2443	2338	2939	467	470	933	1264.83	222.982	1210.43	150.652	0.0641303	0.791937
CAB_RS00610	Carbohydrates	NAD-dependent glyceraldehyde-3-phosphate dehydrogenase (EC 1.2.1.12)	8157	6725	7649	1341	1183	2481	3667.85	264.528	3238.8	349.79	0.179445	0.380789
CAB_RS00615	n.d.	FIG00494136: hypothetical protein	9770	8267	9115	1427	1612	2675	4421.1	255.226	3802.09	824.373	0.217614	0.403509
CAB_RS00625	n.d.	FIG00494478: hypothetical protein	11714	6342	5446	856	869	1643	3753.21	1292.76	2200.37	324.787	0.770541	0.00917091
CAB_RS00630	DNA Metabolism	Crossover junction endodeoxyribonuclease RuvC (EC 3.1.22.4)	1086	814	672	117	94	279	414.991	68.9761	297.468	22.8597	0.482648	0.0169478
CAB_RS00635	DNA Metabolism	Holliday junction DNA helicase RuvA	637	475	382	50	57	141	240.907	43.5941	151.727	20.4027	0.664962	0.00424449
CAB_RS00640	Nucleosides and Nucleotides	Nucleoside diphosphate kinase (EC 2.7.4.6)	1188	1051	1090	160	93	387	542.189	17.4809	374.419	91.4316	0.535255	0.010324
CAB_RS00645	Cofactors, Vitamins, Prosthetic Groups, Pigments	Lipoate-protein ligase A type 2	107	102	72	11	9	50	45.577	7.59173	37.1777	17.3118	0.314109	0.693627
CAB_RS00650	RNA Metabolism	tRNA uridine 5-carboxymethylaminomethyl modification enzyme GidA	2992	3031	3362	445	365	1058	1536.64	199.607	1137.44	73.8866	0.434885	0.0121441
CAB_RS00655	n.d.	Replicative DNA helicase (EC 3.6.1.-)	3035	2537	2704	324	392	748	1346.2	52.9863	942.028	171.73	0.514879	0.00301662
CAB_RS00665	n.d.	CDP-alcohol phosphatidyltransferase	1112	1116	1110	187	197	399	545.339	42.6712	502.892	61.7574	0.115698	0.496632
CAB_RS00670	n.d.	Nucleoside-triphosphate transporter, NTT2	4667	4732	4919	1245	1464	2184	2341.7	234.062	3315.92	886.956	-0.501703	0.054392
CAB_RS00675	n.d.	Protease	1627	1313	1630	272	297	653	744.722	88.1658	769.278	85.173	-0.0457432	0.844185
CAB_RS00680	DNA Metabolism	DNA polymerase I (EC 2.7.7.7)	1913	1772	1898	306	299	786	911.114	63.3569	850.96	58.6281	0.0982919	0.581387
CAB_RS00685	Cofactors, Vitamins, Prosthetic Groups, Pigments	Dephospho-CoA kinase (EC 2.7.1.24)	5580	4626	5479	859	657	1739	2555.81	244.054	2034.01	152.562	0.329568	0.0576799
CAB_RS00690	RNA Metabolism	Transcription termination factor Rho	6338	5804	6208	1267	999	2626	2993.49	190.777	3052.38	179.057	-0.0281627	0.900454
CAB_RS00695	n.d.	FIG00493861: hypothetical protein	204	145	97	13	7	42	71.5884	20.5766	33.903	13.826	1.08246	0.0186594
CAB_RS00700	n.d.	Orotate phosphoribosyltransferase (EC 2.4.2.10)	778	521	408	101	100	184	274.143	68.8145	253.412	40.5799	0.115039	0.673531
CAB_RS00705	Carbohydrates	Glucose-1-phosphate adenylyltransferase (EC 2.7.7.27)	6254	3323	2391	1012	448	1568	1904.32	800.552	1897.19	653.661	0.0053138	0.991812
CAB_RS00710	n.d.	putative phosphoesterase CT488	1042	681	524	184	86	351	360.464	98.1045	374.453	113.438	-0.0550414	0.875878
CAB_RS00715	RNA Metabolism	16S rRNA (guanine(966)-N(2))-methyltransferase (EC 2.1.1.171) ## SSU rRNA m(2)G966	550	380	290	67	42	209	196.052	47.9743	177.63	58.5489	0.138976	0.766523
CAB_RS00720	n.d.	Glutamine Binding Protein	2524	2226	1559	356	270	703	1020.63	187.505	834.011	69.554	0.291864	NA
CAB_RS00725	Cofactors, Vitamins, Prosthetic Groups, Pigments	Ferrochelatase, protoheme ferro-lyase (EC 4.99.1.1)	691	626	501	75	71	209	294.986	32.0533	212.583	23.7663	0.469862	0.0188802
CAB_RS00730	predicted Inclusion Membrane Protein	hypothetical protein	585	508	387	92	99	274	239.625	34.676	279.023	39.2442	-0.217231	0.30299
CAB_RS00735	predicted T3SS Effector	hypothetical protein	234	282	181	64	39	180	113.707	26.2617	161.11	46.2152	-0.498027	0.0759983
CAB_RS00740	predicted Inclusion Membrane Protein	hypothetical protein	398	473	595	100	100	200	241.645	64.6695	258.651	31.1761	-0.0979451	0.783799
CAB_RS00745	Membrane Transport	Oligopeptide ABC transporter, periplasmic oligopeptide-binding protein OppA (TC 3.A.1.5.1)	2605	2175	2471	503	492	1210	1180.84	85.9632	1368.05	71.0058	-0.212059	0.157445
CAB_RS00750	Membrane Transport	Oligopeptide transport system permease protein OppB (TC 3.A.1.5.1)	1152	1029	1056	137	120	400	527.261	15.7624	385.865	61.6692	0.449202	0.0114908
CAB_RS00755	Membrane Transport	Oligopeptide transport system permease protein OppC (TC 3.A.1.5.1)	1548	1331	1355	204	210	596	688.74	11.2827	605.069	78.8836	0.187569	0.291144
CAB_RS00760	n.d.	DNA methyltransferase	820	689	454	60	58	203	316.766	71.9505	184.865	41.4371	0.776958	0.00386264
CAB_RS00765	n.d.	FIG01057005: hypothetical protein	9818	6934	6451	887	828	1766	3744.33	559.845	2234	198.318	0.744951	0.000133661
CAB_RS00770	Protein Metabolism	Phenylalanyl-tRNA synthetase beta chain (EC 6.1.1.20)	3271	4420	2581	380	452	1195	1679.22	495.774	1218.34	212.088	0.463088	0.0905683
CAB_RS00775	n.d.	FIG00493629: hypothetical protein	505	410	315	98	96	317	198.741	32.5216	297.626	57.6213	-0.582544	0.00790668
CAB_RS00780	n.d.	FIG00494145: hypothetical protein	604	618	490	78	62	169	278.799	31.7456	191.191	10.0841	0.546692	0.00424449
CAB_RS00790	n.d.	FIG00494220: hypothetical protein	1500	1189	962	117	129	372	589.969	87.4376	366.814	62.81	0.684935	0.000741506
CAB_RS00795	DNA Metabolism	DNA recombination and repair protein RecO	320	290	154	81	46	123	123.211	37.9831	160.728	40.9739	-0.388402	0.276155
CAB_RS00800	predicted T3SS Effector	FIG00493812: hypothetical protein	640	538	390	272	177	292	253.404	45.642	515.467	182.205	-1.02544	0.00029829
CAB_RS00805	Protein Metabolism	Ribosomal subunit interface protein	3744	2530	1530	1678	756	1385	1248.61	441.865	2695.77	1428.44	-1.11005	0.00715391
CAB_RS00815	n.d.	2-component regulator	1987	1384	997	143	133	362	701.46	186.166	389.125	23.4124	0.849644	0.000193735
CAB_RS00820	predicted Inclusion Membrane Protein; predicted T3SS Effector	FIG00494521: hypothetical protein	1562	1144	1036	1583	968	1776	604.288	83.6359	2968.91	1025.36	-2.29736	3.22607e-18
CAB_RS00825	n.d.	sensor histidine kinase	1195	805	593	70	80	198	416.094	113.816	212.839	28.9215	0.96573	0.000106002
CAB_RS00830	n.d.	FIG00494354: hypothetical protein	686	511	346	45	51	89	248.106	64.6014	121.828	23.9402	1.02346	0.000132727
CAB_RS00840	n.d.	FIG00494461: hypothetical protein	157	119	77	24	14	82	56.7538	15.5089	65.3334	26.6908	-0.189478	0.587018
CAB_RS00845	Carbohydrates; DNA Metabolism	Phosphoglycolate phosphatase (EC 3.1.3.18)	461	480	441	74	58	238	225.723	19.2166	210.172	54.5462	0.105933	0.818921
CAB_RS00850	RNA Metabolism	tRNA pseudouridine synthase A (EC 4.2.1.70)	298	277	228	37	49	108	130.46	11.8048	120.282	23.9171	0.115477	0.676618
CAB_RS00855	Fatty Acids, Lipids, and Isoprenoids	2-C-methyl-D-erythritol 4-phosphate cytidylyltransferase (EC 2.7.7.60)	286	260	198	43	21	127	120.636	16.1886	105.512	42.2345	0.190943	0.705199
CAB_RS00860	n.d.	phosphohydrolase	932	958	873	159	180	325	451.046	35.5804	434.276	79.3439	0.0554324	0.762863
CAB_RS00865	n.d.	SWIB/MDM2 domain-containing proteins	1046	1493	1268	286	228	570	626.571	148.048	682.761	44.7477	-0.12342	0.638724
CAB_RS00870	Protein Metabolism	Peptide chain release factor 2; programmed frameshift-containing	1735	1433	1851	725	583	1247	819.116	119.667	1660.26	219.979	-1.01925	1.77484e-08
CAB_RS00875	n.d.	Amino Group Acetyl Transferase	997	930	960	133	125	300	470.927	25.213	349.201	12.387	0.4325	0.00332056
CAB_RS00885	Cofactors, Vitamins, Prosthetic Groups, Pigments; DNA Metabolism	FIG000859: hypothetical protein YebC	695	633	603	219	216	449	314.304	6.49303	567.727	57.733	-0.855126	2.28842e-09
CAB_RS00890	predicted T3SS Effector	Type IV pilus biogenesis protein PilO	15474	8039	5871	4174	1721	3832	4673.06	2003.44	6698.38	3490.07	-0.519381	0.291144
CAB_RS00895	Cell Wall and Capsule	UDP-N-acetylglucosamine 1-carboxyvinyltransferase (EC 2.5.1.7)	1847	1403	1523	368	316	736	774.295	56.3023	901.432	53.8848	-0.219194	0.152249
CAB_RS00900	Protein Metabolism	Arginyl-tRNA synthetase (EC 6.1.1.19)	802	829	599	55	61	251	362.742	56.3852	201.778	75.8297	0.845614	0.00325378
CAB_RS00905	Fatty Acids, Lipids, and Isoprenoids	1-acyl-sn-glycerol-3-phosphate acyltransferase (EC 2.3.1.51)	617	468	503	60	53	151	257.551	18.7679	160.213	10.6753	0.689299	0.00029829
CAB_RS00910	Nucleosides and Nucleotides	Cytidylate kinase (EC 2.7.4.25)	472	482	308	33	38	162	204.83	43.3659	126.766	52.1478	0.690795	0.0470975
CAB_RS00915	Fatty Acids, Lipids, and Isoprenoids	Phosphatidate cytidylyltransferase (EC 2.7.7.41)	1596	871	1198	133	150	339	590.939	136.687	388.288	47.4292	0.607101	0.00716434
CAB_RS00920	Fatty Acids, Lipids, and Isoprenoids	Undecaprenyl diphosphate synthase (EC 2.5.1.31)	867	999	980	125	106	413	466.723	69.1879	366.981	91.0903	0.347642	0.174591
CAB_RS00925	predicted Inclusion Membrane Protein	CT449 hypothetical protein	1817	1411	1487	551	603	893	764.999	46.7549	1395.96	366.858	-0.867767	8.25807e-05
CAB_RS00930	n.d.	Protein-export membrane protein SecD (TC 3.A.5.1.1)	7708	6286	6914	1275	1046	2654	3400.31	188.446	3115.44	135.792	0.126303	0.48451
CAB_RS00935	DNA Metabolism	Single-stranded-DNA-specific exonuclease RecJ (EC 3.1.-.-)	1098	849	868	159	204	497	456.406	30.1183	523.05	100.387	-0.197777	0.318449
CAB_RS00940	predicted T3SS Effector	CHLPS 43 kDa protein homolog_1	1013	1009	1172	247	212	510	523.144	76.7811	611.037	26.0035	-0.224361	0.226681
CAB_RS00945	n.d.	CHLPS Euo Protein	702	888	588	1214	744	1368	355.976	82.7979	2280.73	782.852	-2.67972	7.24038e-23
CAB_RS00950	Cofactors, Vitamins, Prosthetic Groups, Pigments; Protein Metabolism	Glutamyl-tRNA synthetase (EC 6.1.1.17) @ Glutamyl-tRNA(Gln) synthetase (EC 6.1.1.24)	3558	2769	3221	646	557	1164	1552.18	130.541	1535.87	179.273	0.0149503	0.930901
CAB_RS00955	n.d.	FIG00493828: hypothetical protein	125	107	48	145	34	208	44.975	17.5214	236.221	136.636	-2.39079	0.000637143
CAB_RS00960	n.d.	9kDa-Cysteine-Rich Lipoprotein	47573	27845	14801	20453	6198	17268	14338.6	6797.85	30081.5	19425.6	-1.06891	0.045507
CAB_RS00965	n.d.	60 kDa Cysteine-rich omp	76312	36592	33995	12219	5188	12486	23395.2	9242.19	20237.2	9640.26	0.209205	NA
CAB_RS00970	predicted Inclusion Membrane Protein	15 kDa Cysteine-Rich Protein	3065	3149	2698	2772	1751	6348	1453.33	128.263	6486.4	1209.92	-2.15829	5.73763e-25
CAB_RS00975	n.d.	Peptidase, S41 family	5772	3171	2336	577	472	1027	1797.42	703.804	1342.27	155.872	0.421206	0.179398
CAB_RS00980	predicted Inclusion Membrane Protein	CT440 hypothetical protein	38	55	31	20	27	59	20.3013	6.64924	65.7519	13.668	-1.72247	9.96076e-06
CAB_RS00985	n.d.	FIG00494460: hypothetical protein	512	359	357	80	59	187	198.362	26.0677	196.85	22.295	0.0073048	0.99205
CAB_RS00990	Protein Metabolism; Virulence, Disease and Defense	SSU ribosomal protein S12p (S23e)	2399	1967	2894	744	612	1111	1187.69	266.527	1652.82	338.272	-0.476552	0.0601263
CAB_RS00995	Protein Metabolism; Virulence, Disease and Defense	SSU ribosomal protein S7p (S5e)	5190	4550	5509	1082	864	1977	2490.08	304.403	2516.07	258.936	-0.0149862	0.949673
CAB_RS01000	Protein Metabolism; Virulence, Disease and Defense	Translation elongation factor G	16202	14431	17464	3728	3453	6187	7857.69	997.657	8892.61	1596.46	-0.178508	0.549226
CAB_RS01005	Protein Metabolism	SSU ribosomal protein S10p (S20e)	854	1091	1136	135	115	346	507.201	110.375	358.74	32.2781	0.498002	0.0271889
CAB_RS01010	n.d.	Sulfite reductase [NADPH] flavoprotein alpha-component (EC 1.8.1.2)	531	474	476	91	103	214	241.135	4.30214	259.192	35.3435	-0.103919	0.666557
CAB_RS01015	Fatty Acids, Lipids, and Isoprenoids; predicted T3SS Effector	2-C-methyl-D-erythritol 2,4-cyclodiphosphate synthase (EC 4.6.1.12)	821	733	885	120	92	327	398.475	50.3397	316.378	53.5595	0.332844	0.128484
CAB_RS01020	n.d.	FIG00494616: hypothetical protein	207	234	199	120	82	227	104.653	13.4093	268.597	35.6671	-1.35722	1.42463e-12
CAB_RS01030	Protein Metabolism	LSU ribosomal protein L21p	3597	3665	3410	830	644	1469	1742.3	129.874	1893.77	226.522	-0.120692	0.567928
CAB_RS01035	Protein Metabolism	LSU ribosomal protein L27p	832	1120	937	521	460	834	474.628	99.3447	1209.22	221.924	-1.34781	3.63792e-10
CAB_RS01040	Protein Metabolism	GTP-binding protein Obg	1214	1307	1586	439	304	763	674.715	138.487	960.823	143.737	-0.509649	0.0175136
CAB_RS01045	n.d.	hypothetical protein	135	93	119	29	36	81	56.2974	7.83363	90.554	15.2272	-0.70044	0.0169478
CAB_RS01050	n.d.	Zinc ABC transporter, ATP-binding protein ZnuC	374	406	423	71	72	189	197.149	26.8748	202.513	17.8857	-0.0432841	0.861583
CAB_RS01055	n.d.	Zinc ABC transporter, periplasmic-binding protein ZnuA	470	530	489	93	71	224	243.786	30.7399	233.695	25.121	0.0603726	0.863344
CAB_RS01065	Cofactors, Vitamins, Prosthetic Groups, Pigments	Thiamin-phosphate pyrophosphorylase (EC 2.5.1.3)	1954	1277	1398	310	194	476	747.367	113.646	634.534	139.839	0.234352	0.29761
CAB_RS01070	Cofactors, Vitamins, Prosthetic Groups, Pigments	Hydroxyethylthiazole kinase (EC 2.7.1.50)	945	689	665	120	126	278	371.635	43.4613	330.67	31.3091	0.168471	0.3696
CAB_RS01075	Polymorphic Membrane Protein	polymorphic membrane protein B Family	34756	24652	19228	2642	2765	4373	12652.4	2796.82	6605.79	1529.19	0.937517	0.00186712
CAB_RS01080	Polymorphic Membrane Protein	polymorphic membrane protein A Family	2803	2551	2587	803	578	1229	1293.95	41.9372	1715.29	329.615	-0.406371	0.0407984
CAB_RS01085	n.d.	FIG00494447: hypothetical protein	1801	677	652	1203	465	642	494.679	267.546	1724.37	1220.25	-1.80026	0.0284215
CAB_RS01090	n.d.	FIG00494141: hypothetical protein	1529	1080	660	1201	365	997	523.888	172.273	1760.94	1144.94	-1.74876	0.00801129
CAB_RS01095	n.d.	sodium/alanine symporter family protein	1564	1491	1542	344	286	651	750.383	49.2061	819.448	70.2872	-0.126973	0.474078
CAB_RS01100	Protein Metabolism	Lipoprotein signal peptidase (EC 3.4.23.36)	383	378	399	37	57	79	189.617	17.5964	116.991	42.2889	0.699491	0.00517883
CAB_RS01105	n.d.	DnaK Suppressor	1035	850	972	180	110	330	465.086	34.7515	386.295	71.4923	0.26863	0.157445
CAB_RS01110	Nucleosides and Nucleotides	Ribonucleotide reductase transcriptional regulator NrdR	7135	5157	6854	798	700	1553	3113.47	460.911	1952.67	154.399	0.672614	0.000457066
CAB_RS01115	Cofactors, Vitamins, Prosthetic Groups, Pigments	Riboflavin synthase eubacterial/eukaryotic (EC 2.5.1.9)	474	493	506	117	91	270	241.035	26.106	291.132	23.333	-0.271986	0.132405
CAB_RS01120	n.d.	SAM dependent methyltransferase	489	396	480	136	126	279	222.359	23.4217	344.738	24.0833	-0.636037	0.000250744
CAB_RS01125	n.d.	macromolecule metabolism; macromolecule synthesis, modification; rna synthesis, modification , dna transcription	266	199	230	40	37	101	112.827	10.1035	108.551	6.42971	0.0519946	0.890423
CAB_RS01130	Cell Wall and Capsule	Tetraacyldisaccharide 4'-kinase (EC 2.7.1.130)	947	735	809	345	284	606	404.486	26.8479	801.225	98.8064	-0.987447	8.12193e-11
CAB_RS01135	n.d.	Proton/glutamate symport protein @ Sodium/glutamate symport protein	857	752	744	385	306	704	382.805	0.827879	894.094	91.8959	-1.22293	4.40129e-20
CAB_RS01140	Carbohydrates	Dihydrolipoamide succinyltransferase component (E2) of 2-oxoglutarate dehydrogenase complex (EC 2.3.1.61)	849	644	748	280	240	527	364.003	31.9145	672.882	62.1045	-0.886668	4.41352e-09
CAB_RS01145	Cell Wall and Capsule	Arabinose 5-phosphate isomerase (EC 5.3.1.13)	1886	1229	1345	241	218	561	720.007	110.734	631.145	11.5126	0.190357	0.309691
CAB_RS01150	RNA Metabolism	FIG137478: Hypothetical protein	9715	8465	10125	2358	1578	3880	4620.12	521.94	5024.53	892.812	-0.121231	0.669867
CAB_RS01155	predicted Inclusion Membrane Protein; predicted T3SS Effector	FIG00494285: hypothetical protein	2288	1392	928	948	312	957	735.719	272.193	1477.9	832.32	-1.00587	0.113216
CAB_RS01160	predicted Inclusion Membrane Protein; predicted T3SS Effector	FIG00494312: hypothetical protein	86	172	67	53	28	80	53.4554	29.4892	102.95	29.0711	-0.95858	0.0308227
CAB_RS01165	n.d.	FIG00494149: hypothetical protein	110	101	40	13	26	57	40.3519	17.1151	58.0326	21.9967	-0.536053	0.307822
CAB_RS01170	Amino Acids and Derivatives; Cofactors, Vitamins, Prosthetic Groups, Pigments	Serine hydroxymethyltransferase (EC 2.1.2.1)	4548	3873	4140	946	828	1856	2044.5	84.348	2318.75	171.769	-0.181402	0.281804
CAB_RS01175	Protein Metabolism	ATP-dependent Clp protease proteolytic subunit (EC 3.4.21.92)	5096	3895	4891	827	855	1463	2258.86	271.708	2093.43	408.028	0.110112	0.674106
CAB_RS01180	Amino Acids and Derivatives	Diaminopimelate epimerase (EC 5.1.1.7)	1079	737	1035	132	193	330	463.315	81.1363	425.683	118.924	0.120159	0.656151
CAB_RS01185	n.d.	FIG047466: hypothetical protein	2036	1627	1825	424	304	799	892.286	58.8209	961.703	110.464	-0.108993	0.561992
CAB_RS01190	Cofactors, Vitamins, Prosthetic Groups, Pigments	2-heptaprenyl-1,4-naphthoquinone methyltransferase (EC 2.1.1.163)	299	307	255	40	37	118	140.334	13.6531	115.026	17.3291	0.283793	0.31406
CAB_RS01195	Cofactors, Vitamins, Prosthetic Groups, Pigments	Menaquinone via futalosine step 1	271	316	214	35	43	151	130.645	26.5022	129.133	41.5096	0.0221957	0.958461
CAB_RS01200	Cofactors, Vitamins, Prosthetic Groups, Pigments	Gene SCO4494, often clustered with other genes in menaquinone via futalosine pathway	732	875	785	85	108	278	392.106	60.1277	283.282	56.4401	0.470052	0.0375721
CAB_RS01205	n.d.	FIG00899452: hypothetical protein	2836	2588	2551	466	465	893	1298.93	29.0553	1189.49	165.975	0.127653	0.474078
CAB_RS01210	Stress Response	Anti-sigma F factor antagonist (spoIIAA-2); Anti-sigma B factor antagonist RsbV	793	866	469	80	50	183	345.322	99.4301	186.603	35.7398	0.883558	0.00132839
CAB_RS01215	Membrane Transport; Virulence, Disease and Defense	Magnesium and cobalt efflux protein CorC	674	723	659	85	137	219	336.06	33.5685	288.919	96.1394	0.217392	0.387245
CAB_RS01220	n.d.	Metal-dependent hydrolase YbeY, involved in rRNA and/or ribosome maturation and assembly	454	503	482	80	67	201	235.628	28.8485	209.936	17.8776	0.168398	0.513267
CAB_RS01225	predicted Inclusion Membrane Protein	Transporter	286	344	283	48	48	139	149.484	23.8256	140.53	17.8394	0.0796172	0.822147
CAB_RS01230	DNA Metabolism	DNA-3-methyladenine glycosylase II (EC 3.2.2.21)	322	333	244	43	53	106	146.269	21.8273	128.53	22.8018	0.178597	0.464232
CAB_RS01235	RNA Metabolism	3'-to-5' exoribonuclease RNase R	1366	1593	1171	287	358	626	674.431	117.26	830.952	182.222	-0.3021	0.203499
CAB_RS01240	Protein Metabolism	Chaperone protein DnaK	10196	8198	10313	4446	4131	5821	4678.74	586.85	10024.6	2936.81	-1.09933	0.000250744
CAB_RS01245	predicted T3SS Effector; Protein Metabolism	Heat shock protein GrpE	1441	1201	1352	907	606	1028	650.282	43.8848	1754.84	576.577	-1.43296	6.87737e-09
CAB_RS01250	Protein Metabolism	Heat-inducible transcription repressor HrcA	488	497	402	1600	582	1450	225.913	23.7275	2485.14	1404.02	-3.45885	NA
CAB_RS01255	Protein Metabolism	Prolyl-tRNA synthetase (EC 6.1.1.15), bacterial type	952	935	909	220	165	505	456.313	27.5066	540.479	52.9214	-0.243926	0.107293
CAB_RS01260	predicted T3SS Effector	FIG00494389: hypothetical protein	1253	665	539	574	217	581	391.713	148.012	922.663	476.986	-1.23548	0.0335594
CAB_RS01265	n.d.	FIG00494275: hypothetical protein	3971	2591	2433	585	304	965	1447.96	282.175	1162.66	313.024	0.316211	0.240632
CAB_RS01270	n.d.	COG1872	158	119	81	27	13	56	57.5902	14.577	57.0276	16.8599	0.025091	0.981974
CAB_RS01275	n.d.	ABC transporter substrate-binding protein	681	844	660	119	110	262	357.776	64.3722	308.212	10.5298	0.217029	0.309663
CAB_RS01280	Amino Acids and Derivatives	L,L-diaminopimelate aminotransferase (EC 2.6.1.83)	642	895	664	123	110	352	361.305	85.8189	345.913	48.8003	0.0612268	0.869456
CAB_RS01285	predicted T3SS Effector	FIG00494427: hypothetical protein	17405	7481	6204	13224	6182	7933	4922.95	2480.42	20326.3	12602.1	-2.04572	9.03734e-05
CAB_RS01290	n.d.	FIG00494309: hypothetical protein	4887	3083	2527	590	439	1038	1683.73	449.991	1325.59	169.465	0.344811	0.176544
CAB_RS01295	n.d.	FIG00494344: hypothetical protein	881	821	709	130	146	468	392.049	25.8382	430.978	100.717	-0.136834	0.52463
CAB_RS01300	n.d.	FIG00493905: hypothetical protein	3235	2233	2609	547	518	853	1308.09	157.548	1294.92	282.028	0.0144104	0.940864
CAB_RS01305	Nucleosides and Nucleotides	Bis(5'-nucleosyl)-tetraphosphatase (asymmetrical) (EC 3.6.1.17)	688	623	537	115	99	202	300.221	20.6995	271.275	35.2278	0.14667	0.404676
CAB_RS01310	n.d.	FIG00493990: hypothetical protein	2358	1790	1614	348	443	944	931.518	111.377	1086.64	197.654	-0.22195	0.29761
CAB_RS01320	Cofactors, Vitamins, Prosthetic Groups, Pigments	Pantothenate:Na+ symporter (TC 2.A.21.1.1)	790	598	690	245	243	531	337.461	29.0369	647.372	52.4653	-0.941017	1.06995e-10
CAB_RS01325	n.d.	FIG00493815: hypothetical protein	532	777	521	410	872	592	300.363	83.4311	1421.43	983.048	-2.24387	0.000807006
CAB_RS01330	Amino Acids and Derivatives	2-keto-3-deoxy-D-arabino-heptulosonate-7-phosphate synthase I beta (EC 2.5.1.54)	224	189	174	55	44	147	95.2577	5.14691	145.688	20.394	-0.619969	0.00382632
CAB_RS01335	predicted T3SS Effector	FIG00494078: hypothetical protein	2160	2351	1976	1756	1245	1897	1059.37	120.789	3431.48	1180.87	-1.69593	1.05959e-09
CAB_RS01340	n.d.	Arginine Periplasmic Binding Protein	11677	6769	6760	1346	1324	2364	4045.98	1008.43	3335.19	583.582	0.27881	0.345829
CAB_RS01350	Virulence, Disease and Defense	Metal-dependent hydrolases of the beta-lactamase superfamily I; PhnP protein	583	429	407	69	63	229	229.38	26.9372	207.314	47.1694	0.145717	0.674106
CAB_RS01355	Protein Metabolism; Stress Response	GTP-binding protein HflX	1287	987	1014	131	131	432	533.002	37.2675	403.582	81.1208	0.39978	0.0490546
CAB_RS01360	RNA Metabolism	tRNA-t(6)A37 methylthiotransferase	1032	858	974	149	163	432	466.34	33.506	449.998	59.3655	0.050405	0.844285
CAB_RS01365	n.d.	FIG00494467: hypothetical protein	604	466	509	75	73	229	256.31	17.1747	222.139	35.6327	0.205584	0.402187
CAB_RS01370	Carbohydrates; predicted T3SS Effector	1,4-alpha-glucan (glycogen) branching enzyme, GH-13-type (EC 2.4.1.18)	1228	819	781	101	119	416	455.698	80.1476	360.193	108.761	0.341037	0.235025
CAB_RS01375	n.d.	CT365 hypothetical protein	3311	1963	1538	1192	471	1150	1089.5	351.091	1914.26	991.889	-0.812263	0.0349958
CAB_RS01380	predicted T3SS Effector	FIG01277657: hypothetical protein	18462	11331	7765	8178	3361	6478	6000.93	2126.38	12721.1	7256.85	-1.08394	0.021033
CAB_RS01385	Polymorphic Membrane Protein	outer membrane protein 5	19297	15129	10251	1189	1195	2555	7196.11	1715.61	3148.59	290.167	1.1923	2.41547e-06
CAB_RS01390	Polymorphic Membrane Protein	outer membrane protein 5	20355	15863	12079	1513	1533	2428	7792.14	1445.14	3705.01	855.679	1.07252	0.000106418
CAB_RS01395	Polymorphic Membrane Protein	polymorphic outer membrane protein E/F family protein, putative	931	1172	1143	194	185	393	533.582	102.396	494.963	44.517	0.109411	0.64183
CAB_RS01400	Polymorphic Membrane Protein	Probable outer membrane protein pmp14 precursor	17130	14073	9385	1221	1162	2254	6545.98	1496.82	3029.33	411.711	1.11177	1.63585e-05
CAB_RS01405	Polymorphic Membrane Protein	polymorphic membrane protein G family	14124	11638	8180	1254	1426	2176	5479.11	1107.96	3283.74	832.025	0.738458	0.010825
CAB_RS01410	n.d.	hypothetical protein	18	6	7	3	1	19	4.89735	2.72856	10.7724	9.77069	-1.1375	0.230647
CAB_RS01425	Polymorphic Membrane Protein	polymorphic outer membrane protein	48	24	28	4	13	50	16.0199	4.80653	35.0666	23.5528	-1.12928	0.054392
CAB_RS01430	Polymorphic Membrane Protein	polymorphic outer membrane protein	37	16	9	1	7	41	9.76155	6.09854	23.2566	22.2832	-1.20163	0.149579
CAB_RS01440	Polymorphic Membrane Protein	Polymorphic outer membrane protein	1175	795	694	247	302	693	428.791	85.8478	767.973	123.872	-0.840129	4.41672e-05
CAB_RS01445	Polymorphic Membrane Protein	Polymorphic outer membrane protein	1137	784	628	142	148	515	409.927	92.2224	461.083	115.134	-0.169143	0.541685
CAB_RS01455	Polymorphic Membrane Protein	outer membrane protein 5	27673	18436	14586	2685	2836	4161	9747.57	2433.73	6630.65	1760.51	0.55588	0.0981781
CAB_RS01460	Polymorphic Membrane Protein; predicted T3SS Effector	outer membrane protein 5	2219	1373	1332	427	305	783	791.699	171.895	959.144	118.456	-0.27603	NA
CAB_RS01465	Polymorphic Membrane Protein; predicted T3SS Effector	FIG00494377: hypothetical protein	7930	5226	4209	677	717	1240	2788.63	693.11	1746.42	334.11	0.675694	0.0102445
CAB_RS01470	predicted Inclusion Membrane Protein	FIG00494504: hypothetical protein	7133	6282	4176	728	338	1253	2843.36	597.022	1427.64	442.758	0.993418	0.000599118
CAB_RS01475	Protein Metabolism	Aspartyl-tRNA(Asn) amidotransferase subunit C (EC 6.3.5.6) @ Glutamyl-tRNA(Gln) amidotransferase subunit C (EC 6.3.5.7)	1711	1291	1600	312	296	557	748.329	85.5131	765.963	116.102	-0.0343061	0.920064
CAB_RS01480	Protein Metabolism	Aspartyl-tRNA(Asn) amidotransferase subunit A (EC 6.3.5.6) @ Glutamyl-tRNA(Gln) amidotransferase subunit A (EC 6.3.5.7)	1111	1108	1197	265	204	579	558.793	60.9754	644.962	45.7729	-0.206451	0.213445
CAB_RS01485	Protein Metabolism	Aspartyl-tRNA(Asn) amidotransferase subunit B (EC 6.3.5.6) @ Glutamyl-tRNA(Gln) amidotransferase subunit B (EC 6.3.5.7)	2305	2457	2807	788	685	1424	1241.78	209.797	1880.44	219.903	-0.598067	0.00303063
CAB_RS01490	predicted Inclusion Membrane Protein	Inclusion membrane protein A	770	506	446	763	279	803	276.945	59.2713	1229	633.706	-2.14953	1.49519e-11
CAB_RS01495	predicted Inclusion Membrane Protein	Inclusion membrane protein A # IncA	255	229	183	51	52	153	108.194	12.0245	152.306	21.9898	-0.49304	0.0264595
CAB_RS01500	n.d.	FIG00493992: hypothetical protein	731	710	709	130	98	357	350.931	21.5834	342.175	61.9217	0.0374747	0.949673
CAB_RS01505	RNA Metabolism	Ribonuclease HIII (EC 3.1.26.4)	647	625	544	93	102	263	295.665	19.5191	278.597	34.6286	0.0853321	0.720075
CAB_RS01510	n.d.	HTH Transcriptional Regulator	1049	1143	829	265	268	545	492.23	79.5245	694.046	79.2063	-0.496277	0.00871855
CAB_RS01515	n.d.	FIG00494222: hypothetical protein	958	902	924	155	190	434	454.193	24.8641	482.063	78.2725	-0.0863408	0.674106
CAB_RS01520	n.d.	FIG00493934: hypothetical protein	1699	1484	1543	4573	3059	8894	769.448	22.9724	10264.6	1423.27	-3.73861	6.32198e-95
CAB_RS01525	n.d.	hypothetical protein	33	62	17	67	43	159	18.3367	11.7968	159.555	30.2872	-3.152	2.87656e-15
CAB_RS01530	n.d.	hypothetical protein	80	67	62	20	22	50	33.9113	1.86187	57.4775	6.3293	-0.745427	0.0227794
CAB_RS01535	n.d.	putative outer membrane protein	2398	2834	2951	1480	1411	2838	1344.25	241.015	3714.68	436.115	-1.46683	7.55521e-13
CAB_RS01540	n.d.	FIG00493953: hypothetical protein	580	614	652	147	129	417	302.406	39.6619	409.618	57.9166	-0.441075	0.0189366
CAB_RS01550	Nucleosides and Nucleotides	Thymidylate kinase (EC 2.7.4.9)	3512	2074	1438	745	299	967	1121.01	416.663	1295.45	546.749	-0.208166	0.632932
CAB_RS01555	n.d.	FIG00493857: hypothetical protein	2170	1858	1971	854	485	1186	976.461	36.7725	1652.39	467.868	-0.759261	0.00071854
CAB_RS01560	RNA Metabolism	SSU rRNA (adenine(1518)-N(6)/adenine(1519)-N(6))-dimethyltransferase (EC 2.1.1.182)	744	618	823	115	110	230	356.876	59.2439	292.602	28.6111	0.285023	0.151618
CAB_RS01565	n.d.	hypothetical protein	65	64	53	24	8	50	29.6246	2.65353	47.3295	20.9615	-0.647698	0.086934
CAB_RS01570	Cofactors, Vitamins, Prosthetic Groups, Pigments;Fatty Acids, Lipids, and Isoprenoids; predicted T3SS Effector	1-deoxy-D-xylulose 5-phosphate synthase (EC 2.2.1.7)	1117	916	912	126	124	450	478.15	17.6902	399.376	101.157	0.260622	0.290493
CAB_RS01575	n.d.	FIG00493845: hypothetical protein	32	27	32	2	2	18	14.8364	1.47194	10.5054	8.72085	0.447459	0.712162
CAB_RS01580	DNA Metabolism	Exodeoxyribonuclease VII small subunit (EC 3.1.11.6)	662	452	705	85	52	182	296.263	66.94	192.438	36.0674	0.624491	0.0145183
CAB_RS01585	DNA Metabolism	Exodeoxyribonuclease VII large subunit (EC 3.1.11.6)	2611	2291	2003	234	298	723	1120.92	76.0063	764.402	143.342	0.553142	0.00277038
CAB_RS01590	Carbohydrates	Triosephosphate isomerase (EC 5.3.1.1)	815	518	734	150	129	331	335.189	62.6856	379.429	5.03515	-0.178037	0.426403
CAB_RS01595	n.d.	Preprotein translocase subunit SecG (TC 3.A.5.1.1)	1047	875	1070	230	287	494	487.957	56.5034	663.096	149.043	-0.442128	0.0365408
CAB_RS01600	Protein Metabolism	Peptide deformylase (EC 3.5.1.88)	1402	1111	1717	212	284	548	691.988	170.438	665.357	144.905	0.0574177	0.853346
CAB_RS01605	n.d.	FIG00494069: hypothetical protein	865	806	701	102	118	326	385.752	24.0737	325.8	57.3618	0.243729	0.240632
CAB_RS01610	n.d.	FIG00493897: hypothetical protein	535	512	407	72	73	274	236.305	25.2559	236.712	67.5536	-0.0061002	0.919454
CAB_RS01615	Cell Division and Cell Cycle	Septum formation protein Maf	350	427	325	50	61	186	180.288	32.3604	172.743	42.2969	0.0572249	0.91313
CAB_RS01620	n.d.	ABC transporter ATP-binding protein uup	5726	4621	5714	1132	1235	2230	2617.08	303.94	3014.81	530.115	-0.204244	0.404219
CAB_RS01625	n.d.	Tyrosine recombinase XerC	164	154	99	19	19	45	67.5081	14.4678	51.8098	3.26129	0.387023	0.291971
CAB_RS01630	RNA Metabolism	Ribonuclease Z (EC 3.1.26.11)	400	395	405	80	65	209	196.057	15.7573	211.045	25.3918	-0.106389	0.571219
CAB_RS01635	predicted Inclusion Membrane Protein	FIG00494547: hypothetical protein	335	298	235	38	38	91	140.725	16.9263	104.001	6.48738	0.439112	0.0684842
CAB_RS01640	Protein Metabolism	ATP-dependent protease La (EC 3.4.21.53) Type I	5261	3966	3970	603	525	1257	2137.08	182.819	1503.49	59.1135	0.507742	0.000807006
CAB_RS01645	Cell Division and Cell Cycle; Cell Wall and Capsule; Protein Metabolism	TsaB protein, required for threonylcarbamoyladenosine (t(6)A) formation in tRNA	1513	1106	1636	622	755	993	693.722	141.737	1642.12	531.868	-1.24245	4.46081e-06
CAB_RS01650	Cell Division and Cell Cycle; Protein Metabolism	SSU ribosomal protein S21p	2084	2438	2193	907	881	1705	1100.12	157.064	2279.25	309.657	-1.0509	3.30428e-08
CAB_RS01655	Protein Metabolism	Chaperone protein DnaJ	6713	5205	6953	2722	2503	4223	3075.86	475.385	6363.15	1339.75	-1.04865	3.53476e-05
CAB_RS01660	Carbohydrates	(Pyruvate) Oxoisovalerate Dehydrogenase Alpha & Beta Fusion like	2468	2079	2238	504	456	1090	1104.14	48.8288	1288.31	40.4925	-0.222392	0.104106
CAB_RS01675	n.d.	FIG00494205: hypothetical protein	958	721	633	171	133	405	373.489	50.8306	429.456	38.876	-0.201802	0.283651
CAB_RS01680	n.d.	Phosphocarrier protein of PTS system	491	461	455	105	67	217	229.372	8.91707	237.417	38.4227	-0.0495395	0.791937
CAB_RS01685	n.d.	Phosphoenolpyruvate-protein phosphotransferase of PTS system (EC 2.7.3.9)	928	741	642	91	100	322	373.964	41.5236	297.419	67.44	0.332575	0.168614
CAB_RS01690	DNA Metabolism	FIG000557: hypothetical protein co-occurring with RecR	463	488	464	218	233	438	231.33	21.8715	579.16	90.1504	-1.32567	5.92189e-15
CAB_RS01695	DNA Metabolism	DNA polymerase III subunits gamma and tau (EC 2.7.7.7)	824	772	745	169	157	412	381.458	12.6303	453.674	18.6887	-0.252901	0.0806041
CAB_RS01700	n.d.	FIG00494224: hypothetical protein	3412	2841	3130	401	286	1035	1527.02	85.2265	1014.47	175.956	0.590642	0.00116172
CAB_RS01705	n.d.	FIG00493916: hypothetical protein	66	80	51	130	35	135	32.1407	7.54983	196.554	121.578	-2.62205	4.76985e-11
CAB_RS01710	predicted T3SS Effector	FIG00493916: hypothetical protein	645	846	736	1314	686	1109	365.828	72.1326	2211.41	1069.12	-2.59478	9.80802e-16
CAB_RS01715	predicted T3SS Effector	FIG00493916: hypothetical protein	67	47	32	4	8	23	23.4308	6.70626	19.9364	8.51001	0.201634	0.791937
CAB_RS01720	Cofactors, Vitamins, Prosthetic Groups, Pigments	Porphobilinogen deaminase (EC 2.5.1.61)	244	206	192	42	39	146	104.208	4.93726	129.34	32.5851	-0.310788	0.17732
CAB_RS01725	DNA Metabolism; Protein Metabolism	DNA repair protein RadA	750	528	579	108	94	289	300.566	33.1582	293.577	31.7951	0.0339473	0.936334
CAB_RS01730	predicted T3SS Effector; RNA Metabolism	Ribonuclease III (EC 3.1.26.3)	642	470	527	109	56	239	265.734	24.3439	238.556	65.6572	0.154416	0.616242
CAB_RS01735	n.d.	FIG00494061: hypothetical protein	765	730	687	155	106	381	355.594	14.9182	380.457	65.3074	-0.0941222	0.581387
CAB_RS01740	n.d.	Phosphomannomutase (EC 5.4.2.8)	3257	2208	1914	335	350	808	1187.64	239.735	933.581	79.5043	0.34704	0.0921094
CAB_RS01745	Stress Response	Superoxide dismutase [Mn] (EC 1.15.1.1)	1526	1463	1712	319	235	594	769.216	103.475	726.918	79.5024	0.0810282	0.692196
CAB_RS01750	Fatty Acids, Lipids, and Isoprenoids	Acetyl-coenzyme A carboxyl transferase beta chain (EC 6.4.1.2)	1682	1465	1552	720	356	1054	765.247	30.6918	1362.45	428.758	-0.832195	0.000351019
CAB_RS01755	Nucleosides and Nucleotides	Deoxyuridine 5'-triphosphate nucleotidohydrolase (EC 3.6.1.23)	1353	1306	1364	273	216	664	657.049	50.2857	695.812	65.4446	-0.0831939	0.616242
CAB_RS01760	n.d.	PTS IIA-like nitrogen-regulatory protein PtsN	229	284	268	39	44	88	128.261	22.7969	109.529	15.9502	0.21864	0.404219
CAB_RS01765	n.d.	PTS system, IIA component	946	808	798	142	85	333	414.816	6.31632	330.698	72.7861	0.32628	0.118941
CAB_RS01770	n.d.	sperm tail-specific-like protein	49444	26176	31322	6508	6768	6812	17174.6	4465.38	14722	6190.52	0.222336	0.656233
CAB_RS01775	predicted Inclusion Membrane Protein	CT288 hypothetical protein	12229	6226	5529	2816	1220	2949	3824.42	1421.99	4714.73	2177.48	-0.302175	0.521664
CAB_RS01780	predicted Inclusion Membrane Protein	FIG00493858: hypothetical protein	124	114	98	17	10	67	54.6091	3.75305	49.7548	24.325	0.137504	0.926284
CAB_RS01785	predicted Inclusion Membrane Protein	FIG00494370: hypothetical protein	117	120	95	8	19	49	54.0689	6.21355	43.9232	20.2615	0.295456	0.571457
CAB_RS01790	RNA Metabolism	tRNA-specific 2-thiouridylase MnmA	845	652	549	329	175	601	330.549	46.9313	679.982	167.838	-1.0387	1.15951e-06
CAB_RS01795	Protein Metabolism	ATP-dependent Clp protease ATP-binding subunit ClpA	26253	15348	14510	2229	2265	4006	9000.05	2355.48	5628.06	1007.59	0.677303	0.022121
CAB_RS01800	Cofactors, Vitamins, Prosthetic Groups, Pigments	Lipoate-protein ligase A	1232	1118	1695	323	400	585	664.107	182.262	886.843	252.375	-0.417751	0.151618
CAB_RS01805	n.d.	phospholipase D family protein	810	694	904	147	95	323	393.497	63.1865	340.86	56.1079	0.204758	0.389814
CAB_RS01810	n.d.	FIG00493969: hypothetical protein	4123	3547	3968	854	872	1577	1896.48	131.384	2176.43	367.08	-0.19872	0.3696
CAB_RS01815	n.d.	Likely not a Glycine cleavage system H protein	225	166	190	33	46	77	94.2601	8.63484	102.145	27.4292	-0.117836	0.805181
CAB_RS01820	n.d.	FIG00494403: hypothetical protein	89	128	110	30	27	88	53.8391	12.9251	85.3521	13.1861	-0.654503	0.0334335
CAB_RS01825	n.d.	FIG00494117: hypothetical protein	51	76	76	12	14	38	33.5303	9.33558	38.309	6.64547	-0.160465	0.674106
CAB_RS01830	Respiration	Na(+)-translocating NADH-quinone reductase subunit E (EC 1.6.5.-)	723	684	563	71	92	166	320.233	28.7274	213.138	47.2447	0.587218	0.00253539
CAB_RS01835	Respiration	Na(+)-translocating NADH-quinone reductase subunit D (EC 1.6.5.-)	769	725	553	52	36	123	332.303	42.6947	126.227	18.9922	1.39776	1.14276e-11
CAB_RS01840	Respiration	Na(+)-translocating NADH-quinone reductase subunit C (EC 1.6.5.-)	1493	1368	1349	115	81	273	685.798	17.0117	280.871	40.1514	1.28764	1.75823e-17
CAB_RS01845	Respiration	Na(+)-translocating NADH-quinone reductase subunit B (EC 1.6.5.-)	1209	1325	1188	154	189	445	608.591	67.157	484.428	79.9388	0.331435	0.0841178
CAB_RS01855	predicted Inclusion Membrane Protein	B. burgdorferi predicted coding region BB0245	1085	984	817	194	178	402	468.579	41.6323	491.606	29.6285	-0.0690704	0.753624
CAB_RS01860	n.d.	Chromosomal replication initiator protein DnaA	2420	2479	2010	298	236	614	1125.58	118.543	717.54	41.6288	0.649151	1.61287e-05
CAB_RS01865	T3SS Apparatus	type III secretion chaperone, putative	1740	1121	920	137	138	230	606.92	154.287	338.562	70.1508	0.840411	0.000529332
CAB_RS01870	predicted T3SS Effector	FIG00493846: hypothetical protein	2902	2069	1398	306	328	559	1022.56	287.98	792.609	157.643	0.367413	0.17732
CAB_RS01875	RNA Metabolism	rRNA small subunit methyltransferase H	944	662	819	168	181	404	393.39	49.2507	473.034	48.5963	-0.267311	0.154672
CAB_RS01880	Cell Division and Cell Cycle; RNA Metabolism	Cell division protein FtsL	47	32	35	5	5	24	18.4303	2.37442	18.2649	7.97738	0	0.910362
CAB_RS01885	Cell Division and Cell Cycle; Cell Wall and Capsule; RNA Metabolism	Cell division protein FtsI [Peptidoglycan synthetase] (EC 2.4.1.129)	1205	802	761	112	153	519	445.958	79.7721	441.789	152.822	0.0129973	0.997151
CAB_RS01895	Cell Wall and Capsule	UDP-N-acetylmuramoylalanyl-D-glutamate--2,6-diaminopimelate ligase (EC 6.3.2.13)	1400	1306	1400	245	207	655	670.229	49.0411	659.707	78.0017	0.0216951	0.949673
CAB_RS01900	Cell Wall and Capsule	N-acetylmuramoyl-L-alanine amidase (EC 3.5.1.28)	1500	1501	1741	463	396	827	776.774	114.987	1094.9	131.142	-0.494944	0.00822313
CAB_RS01910	DNA Metabolism	Integration host factor alpha/beta	8753	6579	4471	1040	778	2056	3185.35	811.427	2426.88	214.193	0.392119	0.136133
CAB_RS01915	n.d.	FIG00494046: hypothetical protein	3150	2177	1966	403	330	930	1175.41	204.56	1018.83	53.2395	0.205507	0.307822
CAB_RS01920	Fatty Acids, Lipids, and Isoprenoids	Acetyl-coenzyme A carboxyl transferase alpha chain (EC 6.4.1.2)	2181	1702	1683	1465	1052	1465	902.145	61.4932	2830.93	1061.44	-1.65011	1.07637e-08
CAB_RS01925	n.d.	Lipid A export ATP-binding/permease protein MsbA	1559	1180	1184	488	331	804	635.388	52.4307	1044.53	181.352	-0.718674	4.15656e-05
CAB_RS01930	n.d.	FIG00494342: hypothetical protein	374	299	360	32	47	94	168.186	16.8858	108.734	27.296	0.624133	0.00803961
CAB_RS01935	Cofactors, Vitamins, Prosthetic Groups, Pigments	Menaquinone via futalosine step 4	374	344	298	52	49	152	165.151	10.6849	149.873	21.108	0.137504	0.664547
CAB_RS01940	n.d.	DNA polymerase III alpha subunit (EC 2.7.7.7)	954	909	819	141	123	329	436.731	22.0168	365.152	9.56722	0.259737	0.0974012
CAB_RS01945	n.d.	FIG00494280: hypothetical protein	1566	1620	1386	210	248	492	745.718	67.8617	607.423	99.1681	0.297479	0.0915944
CAB_RS01950	n.d.	FIG00493996: hypothetical protein	1460	1081	1273	266	303	372	619.191	60.3919	662.933	228.645	-0.0990695	0.795475
CAB_RS01955	n.d.	HAD superfamily hydrolase/phosphatase	640	581	634	152	136	466	302.643	21.672	439.344	80.6968	-0.534903	0.00277038
CAB_RS01960	Fatty Acids, Lipids, and Isoprenoids	Enoyl-[acyl-carrier-protein] reductase [NADH] (EC 1.3.1.9)	2001	1747	2135	502	389	812	960.714	121.727	1115.77	180.743	-0.215729	0.313384
CAB_RS01965	n.d.	FIG00493902: hypothetical protein	688	447	391	299	238	859	245.295	54.9234	813.65	150.184	-1.73225	1.29906e-16
CAB_RS01975	Protein Metabolism; RNA Metabolism	Ribosomal large subunit pseudouridine synthase C (EC 4.2.1.70)	187	220	163	47	38	178	93.1164	16.2148	144.836	50.9615	-0.64075	0.0269333
CAB_RS01980	DNA Metabolism	A/G-specific adenine glycosylase (EC 3.2.2.-)	1398	798	1060	206	219	462	525.394	110.612	564.465	62.659	-0.103378	0.702303
CAB_RS01985	Nucleosides and Nucleotides	MazG protein domain	180	142	176	42	41	85	81.0934	9.32291	108.045	11.0505	-0.415037	0.131535
CAB_RS01990	n.d.	FIG00493909: hypothetical protein	1060	744	654	61	45	210	396.168	69.5709	175.786	57.0383	1.16993	8.94455e-06
CAB_RS01995	n.d.	FIG00493867: hypothetical protein	2860	2042	1944	313	191	530	1105.62	148.686	654.76	131.05	0.755785	0.00010704
CAB_RS02000	n.d.	hypothetical protein	49	94	54	12	5	75	32.5004	13.5711	43.6781	37.2875	-0.415037	0.474078
CAB_RS02010	predicted Inclusion Membrane Protein	FIG00494399: hypothetical protein	118	75	56	99	69	161	39.887	11.9799	212.893	36.6246	-2.41278	1.79862e-19
CAB_RS02015	n.d.	serine/threonine protein phosphatase, putative	920	805	775	255	187	465	406.486	5.8688	576.509	67.7686	-0.507092	0.000738202
CAB_RS02020	Amino Acids and Derivatives; Miscellaneous; RNA Metabolism	Cysteine desulfurase (EC 2.8.1.7)	482	474	441	136	99	313	227.829	12.9506	331.518	38.0399	-0.542149	0.000842394
CAB_RS02025	n.d.	Hemolysin	1033	989	800	105	76	230	458.769	45.0925	251.092	26.2762	0.870807	3.34221e-07
CAB_RS02030	n.d.	Hemolysins and related proteins containing CBS domains	3573	3173	3045	526	530	1089	1592.61	21.2212	1378.47	150.452	0.20917	0.187232
CAB_RS02035	n.d.	FIG00493863: hypothetical protein	2200	1870	1803	515	481	1043	954.071	25.9798	1304.05	104.568	-0.450883	0.00109924
CAB_RS02040	Nucleosides and Nucleotides	Deoxycytidine triphosphate deaminase (EC 3.5.4.13)	7302	7334	6419	1548	992	2559	3432.4	257.532	3260.46	617.204	0.0741776	0.785797
CAB_RS02045	DNA Metabolism	Holliday junction DNA helicase RuvB	5571	3670	3955	719	612	1403	2130.45	319.778	1742.66	125.21	0.289281	0.137358
CAB_RS02050	n.d.	FIG00494127: hypothetical protein	1776	1254	1234	231	179	485	688.799	89.7458	555.841	36.196	0.309419	0.0692983
CAB_RS02055	Carbohydrates	Glycogen debranching enzyme (EC 3.2.1.-)	3026	2327	1481	251	249	574	1099	302.001	674.698	43.1403	0.703232	0.00294231
CAB_RS02060	n.d.	FIG00493912: hypothetical protein	4392	3514	4262	1771	1778	2420	1981.45	206.883	4160.14	1247.82	-1.07035	9.74731e-05
CAB_RS02065	DNA Metabolism	Single-stranded DNA-binding protein	1987	1335	1673	375	305	753	809.385	113.843	903.234	52.9215	-0.158586	0.415201
CAB_RS02070	Carbohydrates; Protein Metabolism	Cytosol aminopeptidase PepA (EC 3.4.11.1)	3957	3341	3690	941	751	1860	1789.09	104.478	2241.36	153.173	-0.324989	0.0373174
CAB_RS02075	DNA Metabolism; Miscellaneous	Ku domain protein	21052	11231	7280	4824	2519	5314	6285.8	2862.9	8592.39	3339.7	-0.450852	0.341398
CAB_RS02080	n.d.	FIG00494248: hypothetical protein	709	627	522	203	146	395	301.443	27.9049	465.623	49.7774	-0.630566	0.000113696
CAB_RS02085	n.d.	SAM-dependent methytransferase	249	235	213	73	72	159	113.476	5.21979	192.797	14.6245	-0.772278	7.3179e-05
CAB_RS02090	n.d.	FIG00494669: hypothetical protein	889	787	1108	396	214	542	456.08	99.9823	752.628	228.346	-0.723616	NA
CAB_RS02095	predicted T3SS Effector	FIG00494569: hypothetical protein	876	429	508	119	134	290	290.323	89.7972	342.139	43.1451	-0.237943	0.423638
CAB_RS02100	n.d.	FIG00493843: hypothetical protein	188	143	101	44	40	110	69.5576	16.1236	118.309	6.61439	-0.75336	0.00579035
CAB_RS02105	Cofactors, Vitamins, Prosthetic Groups, Pigments; RNA Metabolism	Radical SAM family enzyme, similar to coproporphyrinogen III oxidase, oxygen-independent, clustered with nucleoside-triphosphatase RdgB	375	416	276	48	53	133	173.718	34.996	143.091	17.2709	0.283072	0.307822
CAB_RS02110	n.d.	FIG00494315: hypothetical protein	1836	1555	1502	481	423	938	794.805	22.5426	1178.75	92.6479	-0.568537	2.66329e-05
CAB_RS02115	Carbohydrates	2-oxoglutarate dehydrogenase E1 component (EC 1.2.4.2)	9889	5924	5667	644	666	1396	3448.95	835.487	1728.17	182.807	0.997075	1.66939e-05
CAB_RS02120	Carbohydrates	Dihydrolipoamide succinyltransferase component (E2) of 2-oxoglutarate dehydrogenase complex (EC 2.3.1.61)	6245	3604	3253	514	720	1013	2098.81	600.468	1523.42	500.393	0.462786	0.150573
CAB_RS02125	n.d.	COG1496: Uncharacterized conserved protein	428	399	340	71	65	164	189.724	13.7701	186.206	3.54995	0.0306968	0.914549
CAB_RS02130	Fatty Acids, Lipids, and Isoprenoids	1-hydroxy-2-methyl-2-(E)-butenyl 4-diphosphate synthase (EC 1.17.7.1)	2834	2536	2499	571	385	1166	1280.88	14.1968	1305.75	174.472	-0.0278844	0.891095
CAB_RS02135	n.d.	hypothetical protein	103	104	64	16	19	39	43.9455	10.0798	46.9581	7.3903	-0.0951572	0.870197
CAB_RS02140	predicted Inclusion Membrane Protein; predicted T3SS Effector	FIG00494440: hypothetical protein	4508	2872	2055	917	451	1116	1510.45	477.718	1646.67	612.302	-0.125292	0.769798
CAB_RS02145	predicted Inclusion Membrane Protein	FIG00494588: hypothetical protein	155	100	70	96	67	139	52.0333	16.5588	200.009	44.0029	-1.94342	3.29953e-11
CAB_RS02150	predicted Inclusion Membrane Protein; predicted T3SS Effector	Inclusion membrane protein A	598	508	354	1208	401	794	235.885	46.3489	1724.5	1198.4	-2.86974	5.68691e-06
CAB_RS02155	Respiration	Ferredoxin	619	780	667	123	73	325	338.914	60.3237	299.766	80.7269	0.176323	0.598001
CAB_RS02165	T3SS Apparatus	Flagellar biosynthesis protein FlhA	9060	5195	4455	706	805	1452	2993.74	924.253	1937.27	357.725	0.62825	0.028096
CAB_RS02170	RNA Metabolism	RNA polymerase sigma factor for flagellar operon	2343	1471	997	493	213	740	769.149	266.222	910.053	327.727	-0.242883	0.527534
CAB_RS02175	predicted Inclusion Membrane Protein	FIG01261637: hypothetical protein	710	480	589	92	55	178	288.202	38.8221	199.81	38.2148	0.526069	0.0151339
CAB_RS02180	Protein Metabolism	Tyrosyl-tRNA synthetase (EC 6.1.1.1)	6075	4748	4335	936	758	1769	2453.41	239.77	2209.21	190.455	0.151154	0.438465
CAB_RS02185	Carbohydrates	6-phosphogluconate dehydrogenase, decarboxylating (EC 1.1.1.44)	3454	2822	3263	530	475	874	1552.92	124.681	1246.69	215.052	0.316596	0.106166
CAB_RS02190	Protein Metabolism	Translation elongation factor LepA	1849	1801	1988	464	438	897	921.983	100.368	1163.13	126.629	-0.335012	0.0561618
CAB_RS02195	predicted Inclusion Membrane Protein	FIG00493938: hypothetical protein	1350	860	713	116	127	294	469.099	120.505	334.312	35.8243	0.48974	0.0384675
CAB_RS02200	n.d.	ADP/ATP Translocase, NTT1	7308	6035	6721	2434	2178	3526	3265.11	199.47	5536.28	1306.09	-0.761761	0.0023946
CAB_RS02205	n.d.	FIG00493911: hypothetical protein	1739	1513	1727	580	461	915	811.947	68.3703	1291.51	225.523	-0.670054	0.00029829
CAB_RS02210	n.d.	Manganese ABC transporter, periplasmic-binding protein SitA	3041	2531	3024	773	614	1387	1401.09	141.859	1784.7	199.489	-0.349467	0.0525383
CAB_RS02215	n.d.	Zinc ABC transporter, ATP-binding protein ZnuC	1811	1725	2115	380	389	725	925.289	147.522	978.266	151.388	-0.0803811	0.768367
CAB_RS02220	n.d.	Manganese ABC transporter, inner membrane permease protein SitC	1713	1692	1839	354	300	777	857.668	92.1494	889.564	18.1386	-0.0528277	0.783799
CAB_RS02225	n.d.	Manganese ABC transporter, inner membrane permease protein SitD	781	687	730	90	67	274	358.081	15.989	246.295	60.5999	0.541301	0.0152256
CAB_RS02230	Fatty Acids, Lipids, and Isoprenoids	1-deoxy-D-xylulose 5-phosphate reductoisomerase (EC 1.1.1.267)	1166	1192	1385	272	175	585	613.53	97.2909	625.126	101.763	-0.0256175	0.903972
CAB_RS02235	n.d.	Membrane-associated zinc metalloprotease	3592	2491	3599	682	894	1421	1575.12	296.014	1991.2	530.687	-0.338141	0.227544
CAB_RS02240	n.d.	FIG00493514: hypothetical protein	3858	1940	1462	884	308	1000	1153.89	504.976	1435.65	731.934	-0.315413	0.673531
CAB_RS02245	DNA Metabolism	DNA recombination and repair protein RecF	235	198	141	21	30	90	92.7449	17.4614	81.3225	25.0018	0.199309	0.685638
CAB_RS02250	n.d.	DNA polymerase III beta subunit (EC 2.7.7.7)	1342	1327	1195	289	180	635	629.915	39.6653	663.56	121.64	-0.0758314	0.703553
CAB_RS02255	Protein Metabolism	tmRNA-binding protein SmpB	725	462	544	182	141	264	279.646	44.3224	392.916	84.0266	-0.489102	0.0397592
CAB_RS02260	Miscellaneous	Thiamin biosynthesis lipoprotein ApbE	313	302	231	72	47	182	137.443	17.2911	176.47	36.3658	-0.3614	0.108822
CAB_RS02265	Carbohydrates; Cofactors, Vitamins, Prosthetic Groups, Pigments	Methylenetetrahydrofolate dehydrogenase (NADP+) (EC 1.5.1.5) / Methenyltetrahydrofolate cyclohydrolase (EC 3.5.4.9)	364	342	277	65	46	188	159.715	15.663	171.798	40.7574	-0.104337	0.616242
CAB_RS02270	n.d.	LtuB protein	6060	3264	1706	8055	2513	7140	1747.7	915.174	12046.1	7482.67	-2.78478	2.72231e-08
CAB_RS02275	predicted T3SS Effector	FIG00494197: hypothetical protein	3734	2147	1442	3085	1109	2613	1167.09	465.767	4709.29	2780.82	-2.01262	3.11704e-06
CAB_RS02280	n.d.	FIG00494168: hypothetical protein	1146	686	413	567	162	664	357.694	149.353	894.978	505.992	-1.32193	0.0537239
CAB_RS02285	n.d.	Phospholipase D endonuclease superfamily	567	562	537	113	85	209	271.888	16.937	258.661	27.4627	0.0706546	0.699343
CAB_RS02290	Cofactors, Vitamins, Prosthetic Groups, Pigments	UbiD family decarboxylase associated with menaquinone via futalosine	523	715	586	111	124	273	299.695	65.0937	319.128	38.359	-0.0885939	0.753624
CAB_RS02295	Protein Metabolism	LSU ribosomal protein L28p	1751	2397	1819	356	328	896	979.342	221.493	963.739	55.7586	0.0222757	0.936164
CAB_RS02300	Carbohydrates	4-alpha-glucanotransferase (amylomaltase) (EC 2.4.1.25)	1747	1434	883	88	114	231	654.637	174.335	273.762	53.5042	1.25732	3.58869e-07
CAB_RS02305	T3SS Apparatus	Scc1 protein (Type III secretion chaperone)	1002	778	491	63	67	145	365.277	100.38	174.064	18.0907	1.06881	2.66159e-05
CAB_RS02310	T3SS Apparatus	Low Calcium Response E (CopN) (Type III secreted protein SctW)	5273	3430	2862	538	558	995	1857.53	449.217	1380.08	242.821	0.429082	0.0909607
CAB_RS02315	T3SS Apparatus	Low Calcium Response D (Type III secretion inner membrane protein SctV)	6147	4372	3702	540	489	1173	2291.57	420.871	1382.7	40.8961	0.728806	0.000150603
CAB_RS02320	T3SS Apparatus	Flagellar biosynthesis protein FlhB	2111	1612	1147	192	246	375	784.327	177.757	545.523	150.524	0.521953	0.0432195
CAB_RS02325	Protein Metabolism	GTP-binding and nucleic acid-binding protein YchF	2183	2030	2266	401	435	1004	1058.26	100.027	1147.08	117.892	-0.116526	0.541942
CAB_RS02330	Cofactors, Vitamins, Prosthetic Groups, Pigments; predicted T3SS Effector	Riboflavin kinase (EC 2.7.1.26) / FMN adenylyltransferase (EC 2.7.7.2)	267	221	218	50	66	161	114.641	3.88979	168.068	34.6514	-0.546827	0.0112361
CAB_RS02335	Cofactors, Vitamins, Prosthetic Groups, Pigments; RNA Metabolism	tRNA pseudouridine synthase B (EC 4.2.1.70)	297	332	284	56	47	152	149.259	18.2847	151.356	19.6534	-0.0192362	0.875961
CAB_RS02340	Protein Metabolism	Ribosome-binding factor A	206	216	174	40	34	77	97.1557	11.0058	96.502	7.61654	0	0.931083
CAB_RS02345	Protein Metabolism	Translation initiation factor 2	4484	4152	5041	975	774	1719	2237.17	319.14	2239.04	269.204	-0.00128927	0.99856
CAB_RS02350	RNA Metabolism	Transcription termination protein NusA	5737	4881	5752	1422	1316	2654	2669.31	260.711	3502.9	416.848	-0.392292	0.0470997
CAB_RS02355	Protein Metabolism	SSU ribosomal protein S1p	13879	11746	14338	3625	2959	6424	6519.75	766.574	8415.94	994.882	-0.368263	0.109902
CAB_RS02360	Nucleosides and Nucleotides; Sulfur Metabolism	Thioredoxin reductase (EC 1.8.1.9)	766	589	668	94	110	326	328.584	25.2991	311.202	66.0576	0.081173	0.815304
CAB_RS02365	Fatty Acids, Lipids, and Isoprenoids	Holo-[acyl-carrier protein] synthase (EC 2.7.8.7)	175	168	132	28	24	65	77.1903	8.69222	71.973	2.24408	0.0968615	0.790832
CAB_RS02370	predicted Inclusion Membrane Protein	Inclusion membrane protein A	313	285	326	42	35	82	150.896	15.1713	101.087	7.07103	0.580193	0.0103294
CAB_RS02375	Protein Metabolism	Prolipoprotein diacylglyceryl transferase (EC 2.4.99.-)	265	286	251	51	42	147	131.031	13.6411	140.328	24.3347	-0.09586	0.633348
CAB_RS02380	n.d.	Inner membrane protein translocase component YidC, long form / Inner membrane protein translocase component YidC, short form OxaI-like	3614	3076	3505	811	597	1534	1661.36	129.234	1856.71	194.72	-0.160922	0.392338
CAB_RS02385	n.d.	Chromosomal replication initiator protein DnaA	1854	1490	1371	286	169	627	763.944	60.2939	647.284	135.263	0.239807	0.268312
CAB_RS02390	predicted Inclusion Membrane Protein	FIG00494539: hypothetical protein	268	442	327	51	81	139	170.978	52.5934	175.083	54.1849	-0.0333586	0.949673
CAB_RS02395	Carbohydrates	Glycogen phosphorylase (EC 2.4.1.1)	5965	3507	3468	364	349	844	2077.69	505.601	971.132	40.7534	1.09765	NA
CAB_RS02400	Carbohydrates; Cofactors, Vitamins, Prosthetic Groups, Pigments	Dihydrolipoamide acetyltransferase component of pyruvate dehydrogenase complex (EC 2.3.1.12)	1884	1697	1778	324	210	610	873.46	39.3707	713.057	111.304	0.29208	0.080289
CAB_RS02405	Carbohydrates	Pyruvate dehydrogenase E1 component beta subunit (EC 1.2.4.1)	925	978	977	185	181	424	471.275	50.8217	495.194	27.3869	-0.0717015	0.726139
CAB_RS02410	Carbohydrates	Pyruvate dehydrogenase E1 component alpha subunit (EC 1.2.4.1)	748	674	763	208	204	460	356.644	32.2768	550.875	36.8814	-0.626128	3.5241e-05
CAB_RS02415	n.d.	FIG00494226: hypothetical protein	1950	1735	2169	444	371	837	956.941	140.285	1058.23	93.2622	-0.144749	0.48451
CAB_RS02420	Cell Wall and Capsule	UDP-3-O-[3-hydroxymyristoyl] glucosamine N-acyltransferase (EC 2.3.1.-)	2899	2532	2664	422	395	860	1318.24	48.4835	1071.43	83.5655	0.299392	0.0334015
CAB_RS02425	Stress Response	Outer membrane protein H precursor	6562	5550	5995	1029	933	1792	2947.15	136.495	2467.15	365.114	0.256489	0.201918
CAB_RS02430	n.d.	Outer membrane protein assembly factor YaeT precursor	6913	6323	6849	990	882	1948	3277.17	230.659	2443.77	189.088	0.423131	0.0119224
CAB_RS02435	DNA Metabolism	Recombination protein RecR	628	548	550	111	90	244	280.824	2.61553	275.127	12.0125	0.0311385	0.903972
CAB_RS02440	Fatty Acids, Lipids, and Isoprenoids	3-oxoacyl-[acyl-carrier-protein] synthase, KASIII (EC 2.3.1.41)	3930	3546	4498	821	872	1581	1958.73	313.909	2149.72	366.428	-0.134219	0.616242
CAB_RS02445	Fatty Acids, Lipids, and Isoprenoids	Malonyl CoA-acyl carrier protein transacylase (EC 2.3.1.39)	1772	1493	1813	592	539	1087	828.252	93.9267	1442.9	175.582	-0.801369	2.41547e-06
CAB_RS02450	Fatty Acids, Lipids, and Isoprenoids	3-oxoacyl-[acyl-carrier protein] reductase (EC 1.1.1.100)	2562	2381	3057	426	479	839	1310.11	233.414	1148.27	222.249	0.190444	0.432604
CAB_RS02455	Fatty Acids, Lipids, and Isoprenoids	Acyl carrier protein	1529	1597	1571	214	114	551	768.126	74.4013	503.433	154.234	0.610548	0.0142017
CAB_RS02460	Stress Response	transcriptional regulator, Crp/Fnr family	201	229	194	45	12	81	102.054	13.4742	80.9787	41.5251	0.332575	0.448652
CAB_RS02465	n.d.	ATP/ADP translocase	944	1200	937	396	253	700	504.841	96.231	850.609	147.03	-0.752876	0.000250744
CAB_RS02470	predicted Inclusion Membrane Protein	Inclusion Membrane Protein C	393	500	509	116	108	238	230.69	48.107	294.566	21.223	-0.352822	0.132896
CAB_RS02475	predicted Inclusion Membrane Protein; predicted T3SS Effector	Inclusion Membrane Protein B	1736	1823	1816	508	391	1107	879.332	90.8559	1235.2	87.2615	-0.490576	0.00144989
CAB_RS02480	n.d.	Na-dependent Transporter	444	469	445	51	51	180	222.018	21.1785	161.621	39.1339	0.454566	0.0759983
CAB_RS02485	n.d.	Proton/glutamate symport protein @ Sodium/glutamate symport protein	465	466	410	102	104	266	218.615	15.9515	289.377	23.9184	-0.400139	0.0175136
CAB_RS02490	predicted Inclusion Membrane Protein	hypothetical protein	1186	1051	1320	186	205	553	581.437	86.1436	568.446	80.8944	0.0326472	0.915786
CAB_RS02495	n.d.	FIG00494154: hypothetical protein	2304	2441	2541	513	458	999	1193.18	147.236	1263.28	105.741	-0.0822606	0.705199
CAB_RS02500	Membrane Transport	Mg/Co/Ni transporter MgtE / CBS domain	3785	3088	3350	638	555	1325	1662.18	82.3854	1588.41	65.4966	0.0657095	0.693424
CAB_RS02505	predicted Inclusion Membrane Protein	FIG00494152: hypothetical protein	931	788	650	92	93	306	383.75	42.6306	285.396	58.2313	0.430144	0.0549078
CAB_RS02510	n.d.	amino acid antiporter	3183	2988	3214	600	555	1170	1532.32	119.358	1496.86	143.392	0.0333421	0.863344
CAB_RS02515	Carbohydrates	Fructose-bisphosphate aldolase class I (EC 4.1.2.13)	2846	2364	2571	551	477	944	1265.9	62.2981	1293.26	186.343	-0.0304449	0.91313
CAB_RS02520	predicted Inclusion Membrane Protein; predicted T3SS Effector	hypothetical protein	1250	793	792	450	196	593	456.456	87.7496	800.801	311.329	-0.812768	0.00424449
CAB_RS02525	Amino Acids and Derivatives; predicted T3SS Effector	Methionine ABC transporter ATP-binding protein	911	728	816	182	183	468	399.149	26.1912	511.325	38.3364	-0.356935	0.0169478
CAB_RS02530	Amino Acids and Derivatives	Methionine ABC transporter permease protein	297	285	265	52	38	123	138.028	6.28845	128.165	15.7061	0.108524	0.753624
CAB_RS02535	Amino Acids and Derivatives	Methionine ABC transporter substrate-binding protein	745	665	785	157	88	325	358.455	40.3276	343.391	77.4046	0.061751	0.853781
CAB_RS02540	predicted Inclusion Membrane Protein	hypothetical protein	146	84	103	31	26	121	53.6574	11.2305	97.8074	35.0888	-0.859822	0.00816901
CAB_RS02545	n.d.	Zn-ribbon-containing, possibly RNA-binding protein and truncated derivatives	1429	1247	1140	269	225	613	619.842	27.6214	681.689	24.2798	-0.137504	0.334374
CAB_RS02550	DNA Metabolism; Virulence, Disease and Defense	DNA gyrase subunit B (EC 5.99.1.3)	11580	9611	11298	2348	2261	4317	5293.37	483.516	5844.44	835.818	-0.142871	0.584095
CAB_RS02555	DNA Metabolism; Virulence, Disease and Defense	DNA gyrase subunit A (EC 5.99.1.3)	10851	8605	10588	1912	1731	3644	4892.41	545.302	4701.41	469.859	0.0574567	0.824832
CAB_RS02560	Nucleosides and Nucleotides	Thymidylate kinase (EC 2.7.4.9)	771	757	787	150	132	278	378.255	31.4819	362.15	38.5375	0.0623965	0.707498
CAB_RS02565	n.d.	DNA polymerase III delta prime subunit (EC 2.7.7.7)	717	756	626	108	91	243	342.373	36.3481	273.149	7.39627	0.325095	0.0683817
CAB_RS02570	n.d.	serine esterase, putative	525	556	519	109	67	233	261.53	24.7796	246.933	45.6288	0.0850558	0.787875
CAB_RS02575	n.d.	TsaC protein (YrdC domain) required for threonylcarbamoyladenosine t(6)A37 modification in tRNA	501	400	406	160	107	286	212.098	10.364	349.52	53.4937	-0.723291	2.88091e-05
CAB_RS02580	n.d.	Microsomal dipeptidase (EC 3.4.13.19)	300	277	253	62	64	185	135.055	5.25997	185.536	26.1409	-0.462343	0.0184209
CAB_RS02585	predicted Inclusion Membrane Protein	FIG00494106: hypothetical protein	914	647	654	2473	1361	1602	358.017	43.3316	4044.93	2259.36	-3.49811	7.87432e-21
CAB_RS02590	predicted Inclusion Membrane Protein	FIG00494349: hypothetical protein	676	565	636	211	196	364	305.63	20.7117	509.123	81.9556	-0.734134	3.98181e-05
CAB_RS02595	n.d.	FIG00494302: hypothetical protein	152	101	100	35	37	124	56.9146	9.44538	113.034	26.3571	-0.987289	0.00033628
CAB_RS02600	n.d.	Menaquinone via futalosine polyprenyltransferase (MenA homolog)	195	222	221	56	39	114	104.617	15.2623	129.128	15.188	-0.296982	0.230647
CAB_RS02605	Cofactors, Vitamins, Prosthetic Groups, Pigments	UbiX family decarboxylase associated with menaquinone via futalosine	116	113	106	23	16	62	54.6253	2.84303	58.7988	12.1609	-0.101283	0.683986
CAB_RS02610	n.d.	Uncharacterized membrane protein Bsu2508 (YqfU)	736	773	718	173	128	345	363.897	32.7588	403.467	36.7758	-0.146841	0.423104
CAB_RS02625	Nucleosides and Nucleotides	5-nucleotidase SurE (EC 3.1.3.5)	764	723	514	125	115	303	324.515	53.1313	333.807	12.7213	-0.0394084	0.863344
CAB_RS02630	RNA Metabolism	tRNA(Cytosine32)-2-thiocytidine synthetase	272	323	243	47	59	172	136.966	23.6649	162.906	38.6903	-0.250696	0.335
CAB_RS02635	n.d.	Protein export cytoplasm protein SecA ATPase RNA helicase (TC 3.A.5.1.1)	858	681	765	221	152	398	374.534	25.2474	487.979	68.8816	-0.379991	0.0251509
CAB_RS02650	predicted T3SS Effector	FIG00493943: hypothetical protein	220	141	120	85	65	154	77.2448	18.7624	194.374	21.5938	-1.33313	6.60259e-08
CAB_RS02655	predicted T3SS Effector	FIG00494038: hypothetical protein	234	170	144	87	78	155	88.3674	15.16	209.066	27.7311	-1.24793	4.16487e-08
CAB_RS02660	predicted T3SS Effector	FIG00494337: hypothetical protein	190	147	145	73	95	121	78.098	5.78288	200.617	69.9429	-1.36565	1.17957e-06
CAB_RS02665	Protein Metabolism; RNA Metabolism	Ribosomal protein S12p Asp88 (E. coli) methylthiotransferase	1426	1165	1267	329	319	674	627.336	31.6115	847.362	78.7721	-0.433897	0.00294231
CAB_RS02670	Protein Metabolism	LSU ribosomal protein L33p @ LSU ribosomal protein L33p, zinc-independent	1417	1778	1621	456	1157	824	790.735	141.37	1825.39	1337.69	-1.20615	0.0822324
CAB_RS02675	Cell Wall and Capsule	Lipoprotein releasing system transmembrane protein LolE	1202	1044	964	171	151	408	521.422	21.1312	448.045	15.7219	0.217785	0.147279
CAB_RS02680	Cell Wall and Capsule	Lipoprotein releasing system ATP-binding protein LolD	293	312	250	32	33	108	139.429	16.6294	100.496	21.0112	0.475085	0.0981781
CAB_RS02690	Protein Metabolism	LSU ribosomal protein L13p (L13Ae)	5087	3863	4993	1813	1857	2434	2269.63	305.841	4277.98	1348.98	-0.914244	0.00186693
CAB_RS02695	Protein Metabolism	SSU ribosomal protein S9p (S16e)	2134	1556	2023	535	421	759	928.874	127.846	1154.83	259.916	-0.314142	0.193956
CAB_RS02700	n.d.	NLP/P60 family protein	662	543	584	154	151	334	290.879	13.1876	405.317	30.0205	-0.476903	0.00192532
CAB_RS02705	Nucleosides and Nucleotides	Adenylate kinase (EC 2.7.4.3)	591	548	510	218	124	359	268.443	8.77835	443.419	103.526	-0.725074	0.000150603
CAB_RS02710	predicted Inclusion Membrane Protein	FIG00494596: hypothetical protein	275	301	220	109	71	214	129.73	20.6833	243.573	36.6497	-0.90837	1.61287e-05
CAB_RS02715	predicted Inclusion Membrane Protein	FIG00494325: hypothetical protein	93	88	90	27	18	50	44.2174	2.50395	59.5887	8.73872	-0.447459	0.200615
CAB_RS02720	predicted Inclusion Membrane Protein	FIG00494209: hypothetical protein	709	673	709	337	175	482	341.389	24.6882	641.501	194.579	-0.912802	4.31804e-05
CAB_RS02725	Carbohydrates	6-phosphogluconolactonase (EC 3.1.1.31), eukaryotic type	474	439	445	109	114	237	221.396	9.14955	294.013	32.7651	-0.41177	0.0209278
CAB_RS02730	Carbohydrates	Glucose-6-phosphate 1-dehydrogenase (EC 1.1.1.49)	1628	1597	1720	399	416	813	808.468	80.45	1054.21	142.764	-0.383448	0.0304262
CAB_RS02735	Membrane Transport	Oligopeptide ABC transporter, periplasmic oligopeptide-binding protein OppA (TC 3.A.1.5.1)	3004	2609	2170	364	361	718	1261.97	123.758	934.772	114.656	0.432674	0.0103925
CAB_RS02740	Cell Division and Cell Cycle	TsaD/Kae1/Qri7 protein, required for threonylcarbamoyladenosine t(6)A37 formation in tRNA	1136	1221	850	296	206	542	521.997	92.0644	659.327	87.476	-0.336229	0.0981781
CAB_RS02750	n.d.	ABC Amino Acid Transporter Permease	2145	2220	1953	638	558	1220	1030.99	88.1349	1551.32	136.421	-0.589154	0.000132727
CAB_RS02755	n.d.	Amino acid ABC transporter, ATP-binding protein	1827	2382	1666	477	265	968	961.797	216.837	1033.61	235.321	-0.104127	0.722722
CAB_RS02765	n.d.	FIG00494107: hypothetical protein	2631	1603	1021	405	174	683	838.477	324.284	775.26	266.751	0.112754	0.795475
CAB_RS02770	n.d.	Inner membrane protein YihY, formerly thought to be RNase BN	1391	780	618	287	173	391	445.307	156.743	562.129	153.657	-0.336765	0.307967
CAB_RS02775	n.d.	FIG00599458: hypothetical protein	909	1037	1112	182	155	417	502.104	86.7525	464.761	13.0403	0.110457	0.633348
CAB_RS02780	predicted Inclusion Membrane Protein; predicted T3SS Effector	Inclusion membrane protein A	2212	2224	2189	538	389	1033	1082.21	82.4866	1230.74	132.197	-0.18613	0.281273
CAB_RS02785	Carbohydrates	Ribulose-phosphate 3-epimerase (EC 5.1.3.1)	1456	1354	1383	260	233	531	683.769	32.0969	650.511	38.249	0.0713388	0.635369
CAB_RS02790	Protein Metabolism	Translation elongation factor P-related protein	1601	1142	1286	229	253	414	652.733	67.533	598.814	131.666	0.124527	0.570097
CAB_RS02795	CDS in Plasticity Zone; Fatty Acids, Lipids, and Isoprenoids	Biotin carboxyl carrier protein of acetyl-CoA carboxylase	1523	891	1282	271	296	353	597.913	125.887	653.189	231.599	-0.126938	0.753489
CAB_RS02800	CDS in Plasticity Zone; Fatty Acids, Lipids, and Isoprenoids	Biotin carboxylase of acetyl-CoA carboxylase (EC 6.3.4.14)	4721	3470	3662	617	455	1018	1919.76	173.319	1356.58	212.123	0.500686	0.00762748
CAB_RS02810	CDS in Plasticity Zone	FIG00493819: hypothetical protein	166	135	93	72	66	109	63.5545	13.768	167.082	37.0077	-1.3837	8.03652e-07
CAB_RS02815	CDS in Plasticity Zone; predicted Inclusion Membrane Protein; predicted T3SS Effector	FIG00493889: hypothetical protein	2422	1534	1990	1895	1338	2203	962.306	160.361	3757.09	1178.73	-1.96547	4.18506e-13
CAB_RS02825	CDS in Plasticity Zone; predicted T3SS Effector	MAC/perforin family protein	55	48	32	90	38	134	21.8155	4.5989	164.863	61.0921	-2.90689	2.21091e-20
CAB_RS02830	CDS in Plasticity Zone	FIG00494277: hypothetical protein	1118	911	928	235	185	577	480.202	17.9162	600.12	60.7331	-0.321928	0.0258072
CAB_RS02840	n.d.	FIG00494005: hypothetical protein	862	518	513	214	124	295	304.181	69.6585	415.62	116.286	-0.452512	0.0981781
CAB_RS02845	predicted Inclusion Membrane Protein	FIG00494240: hypothetical protein	231	171	142	67	62	204	87.7468	14.9292	195.111	33.1618	-1.1479	4.95352e-07
CAB_RS02855	predicted Inclusion Membrane Protein	FIG00494565: hypothetical protein	447	390	442	147	126	233	208.562	16.8324	336.628	61.203	-0.689246	0.000653186
CAB_RS02860	RNA Metabolism	Putative preQ0 transporter	317	241	204	92	94	169	123.059	18.1145	234.184	40.1495	-0.92785	3.91765e-05
CAB_RS02865	RNA Metabolism	tRNA-guanine transglycosylase (EC 2.4.2.29)	507	527	460	167	225	335	243.795	21.5931	488.546	145.331	-1.00295	1.10769e-05
CAB_RS02870	RNA Metabolism	FIG00493821: hypothetical protein	74	78	53	32	26	64	33.3355	6.16275	76.9526	4.64693	-1.22239	0.000108811
CAB_RS02875	n.d.	FIG00494177: hypothetical protein	142	122	112	121	80	157	61.0489	2.91744	240.852	65.9552	-1.98215	1.57554e-16
CAB_RS02885	n.d.	Disulfide bond Oxidoreductase	1045	689	552	82	73	170	367.08	91.9326	205.655	9.9199	0.833136	0.00029829
CAB_RS02890	n.d.	disulfide bond chaperone	4783	3474	2295	426	426	805	1694.62	479.17	1083.95	159.66	0.644921	0.0132675
CAB_RS02895	n.d.	Nucleoside-diphosphate-sugar epimerases	1295	1106	756	136	160	353	509.997	104.256	405.879	58.1531	0.329018	0.14692
CAB_RS02900	predicted Inclusion Membrane Protein	CT179 hypothetical protein	451	362	440	138	89	240	204.068	21.6071	295.732	51.1881	-0.537028	0.00712502
CAB_RS02905	n.d.	ABC transporter, ATP-binding protein	421	519	407	178	110	307	220.536	39.0873	375.824	71.8279	-0.766686	0.000329541
CAB_RS02925	n.d.	FIG00493895: hypothetical protein	7611	3947	2612	2780	1296	2735	2249.88	1045.79	4676.09	2153.29	-1.05535	0.015131
CAB_RS02930	Cell Wall and Capsule	3-deoxy-manno-octulosonate cytidylyltransferase (EC 2.7.7.38)	2987	3359	3014	988	722	1762	1531.64	188.442	2216.13	279.998	-0.532542	0.00514178
CAB_RS02935	Nucleosides and Nucleotides	CTP synthase (EC 6.3.4.2)	1312	1230	1227	361	333	634	614.518	25.5071	873.072	130.411	-0.505395	0.00260702
CAB_RS02940	n.d.	FIG00493132: hypothetical protein	93	103	66	26	17	68	42.6327	9.211	64.6198	14.2506	-0.596103	0.073685
CAB_RS02945	Membrane Transport	Oligopeptide ABC transporter, periplasmic oligopeptide-binding protein OppA (TC 3.A.1.5.1)	662	784	608	255	199	378	335.843	55.0599	555.004	113.126	-0.724027	0.000901233
CAB_RS02950	Membrane Transport	Oligopeptide ABC transporter, periplasmic oligopeptide-binding protein OppA (TC 3.A.1.5.1)	885	961	674	242	233	443	410.349	71.6968	601.595	87.3113	-0.55414	0.00725938
CAB_RS02955	Membrane Transport	Oligopeptide ABC transporter, periplasmic oligopeptide-binding protein OppA (TC 3.A.1.5.1)	692	765	425	181	146	309	305.621	84.8768	414.046	56.4571	-0.436099	0.0955892
CAB_RS02960	Membrane Transport	Oligopeptide transport system permease protein OppB (TC 3.A.1.5.1)	505	500	383	168	117	317	225.683	28.3112	377.863	47.4447	-0.742063	3.98181e-05
CAB_RS02965	Membrane Transport	Oligopeptide transport system permease protein OppC (TC 3.A.1.5.1)	427	328	304	58	77	167	171.355	17.326	187.859	37.6138	-0.136736	0.616242
CAB_RS02970	Membrane Transport	Oligopeptide transport system permease protein OppB (TC 3.A.1.5.1)	313	289	253	36	37	95	139.022	8.22478	102.844	9.06578	0.432441	0.0636509
CAB_RS02975	Membrane Transport; predicted T3SS Effector	Oligopeptide transport ATP-binding protein OppF (TC 3.A.1.5.1)	566	526	443	87	108	182	249.478	19.624	248.428	57.3407	0.00580562	0.91313
CAB_RS02980	n.d.	FIG00493887: hypothetical protein	4031	3084	2721	833	893	1289	1589.94	198.468	2069.13	565.054	-0.379907	0.159099
CAB_RS02985	n.d.	2-oxoglutarate/malate translocator	2437	2068	1634	457	340	916	993.813	131.998	1069.39	94.1694	-0.104944	0.611841
CAB_RS02990	Carbohydrates; predicted T3SS Effector	Pyrophosphate-dependent fructose 6-phosphate-1-kinase (EC 2.7.1.90)	1086	855	632	127	101	294	415.061	81.0764	318.521	22.0768	0.379555	0.0788333
CAB_RS02995	n.d.	(predicted acyltransferase family)	674	657	420	77	80	174	283.784	60.4797	209.687	19.8761	0.435502	0.0594844
CAB_RS03000	Carbohydrates	Pyrophosphate-dependent fructose 6-phosphate-1-kinase (EC 2.7.1.90)	1629	1206	966	171	142	347	612.723	114.285	416.088	21.3559	0.559304	0.00369086
CAB_RS03015	Cell Wall and Capsule	3-deoxy-D-manno-octulosonic-acid transferase (EC 2.-.-.-)	1660	1582	1643	260	223	627	797.447	53.7194	677.383	35.1068	0.235424	0.11859
CAB_RS03020	Protein Metabolism	Leucyl-tRNA synthetase (EC 6.1.1.4)	3235	2818	3424	774	687	1648	1547.35	189.538	1955.72	63.1604	-0.338433	NA
CAB_RS03025	n.d.	possible hydrolase	811	827	922	274	186	535	419.277	56.8663	618.455	81.4028	-0.560657	0.00175736
CAB_RS03030	n.d.	Monooxygenase	892	865	709	201	153	418	401.141	37.106	479.457	35.5088	-0.256423	0.115273
CAB_RS03035	predicted T3SS Effector	hypothetical protein	2522	1641	1774	2478	1180	2593	958.172	150.261	4251.22	1840.81	-2.1497	2.22096e-12
CAB_RS03040	DNA Metabolism	DNA ligase (EC 6.5.1.2)	2091	1568	1612	197	247	617	853.846	70.6524	642.943	119.143	0.409417	0.0303963
CAB_RS03045	n.d.	Serine/threonine kinase	3448	2753	2940	532	426	1141	1484.8	74.7053	1302.61	63.3002	0.188626	0.200369
CAB_RS03050	predicted Inclusion Membrane Protein	FIG00494341: hypothetical protein	1565	1719	1854	526	693	778	842.81	131.781	1418.01	566.156	-0.750253	0.0142017
CAB_RS03055	n.d.	hypothetical protein	54	77	59	18	9	48	31.2231	7.55534	42.4042	14.7093	-0.438121	0.280532
CAB_RS03060	predicted Inclusion Membrane Protein	FIG00494571: hypothetical protein	102	128	123	147	58	166	58.0078	10.8529	245.198	114.852	-2.07866	7.27517e-11
CAB_RS03065	predicted T3SS Effector	FIG00494480: hypothetical protein	390	311	354	642	419	566	171.568	12.4316	1170.92	502.131	-2.76726	8.33609e-22
CAB_RS03070	n.d.	FIG00494300: hypothetical protein	1439	1188	1039	243	229	512	593.966	53.7646	624.854	40.4441	-0.0733933	0.721295
CAB_RS03080	Polymorphic Membrane Protein; predicted T3SS Effector	outer membrane protein 5	24708	15251	13236	1998	1910	3502	8534.78	2205.15	4894.39	802.071	0.802377	0.00507618
CAB_RS03085	Protein Metabolism	ClpB protein	4563	3562	3688	779	951	1591	1916.32	113.265	2194.17	502.89	-0.195466	0.434731
CAB_RS03090	n.d.	ABC transporter, periplasmic substrate-binding protein, putative	1313	946	1282	203	159	383	576	90.5862	473.653	42.8077	0.281182	0.137358
CAB_RS03095	Amino Acids and Derivatives	Methionine ABC transporter ATP-binding protein	1015	884	886	162	132	364	453.087	3.81768	405.171	18.4783	0.161589	0.307967
CAB_RS03100	n.d.	ABC transporter, permease protein, putative	1067	860	927	204	166	477	463.803	23.0824	517.096	31.6667	-0.156039	0.291971
CAB_RS03105	Cofactors, Vitamins, Prosthetic Groups, Pigments	Glutamate-1-semialdehyde aminotransferase (EC 5.4.3.8)	651	689	575	108	122	308	312.435	32.8912	327.954	44.002	-0.0721498	0.732028
CAB_RS03110	predicted Inclusion Membrane Protein	transcriptional regulator, putative	368	276	222	36	28	88	139.67	24.8499	91.4542	9.60095	0.621488	0.0258869
CAB_RS03115	n.d.	FIG00494004: hypothetical protein	751	561	511	65	79	162	294.615	36.6759	193.881	32.3562	0.604658	0.00236846
CAB_RS03120	Carbohydrates	Ribose 5-phosphate isomerase A (EC 5.3.1.6)	1320	1187	919	197	156	478	555.466	70.8978	501.796	46.3967	0.1448	0.488644
CAB_RS03130	n.d.	FIG00494498: hypothetical protein	283	222	218	53	66	228	117.19	7.86704	196.153	62.36	-0.744345	0.00318044
CAB_RS03140	n.d.	ACR family	312	335	229	35	42	90	142.542	26.2471	104.93	16.2539	0.445626	0.0930427
CAB_RS03145	n.d.	Oligoendopeptidase F (EC 3.4.24.-)	3348	3834	3724	841	834	1544	1787.9	255.055	2115.91	332.483	-0.242993	0.297712
CAB_RS03150	Protein Metabolism	Heat shock protein 60 family co-chaperone GroES	18112	16189	17708	5503	5065	9290	8481.6	569.74	13155.4	2220.64	-0.633135	0.00756153
CAB_RS03155	Protein Metabolism	Heat shock protein 60 family chaperone GroEL	51475	42690	54079	18924	16807	28773	24187.6	3271.86	43438.6	9147.62	-0.844699	0.00071854
CAB_RS03160	n.d.	FIG00494022: hypothetical protein	541	713	441	74	59	170	277.102	74.24	185.242	12.0435	0.582361	0.0223174
CAB_RS03175	Cofactors, Vitamins, Prosthetic Groups, Pigments	Biotin-protein ligase (EC 6.3.4.15)	532	342	418	103	128	207	208.944	32.2785	291.023	71.666	-0.477516	0.0562808
CAB_RS03180	n.d.	Cationic Amino Acid Transporter	967	925	635	500	240	588	409.739	73.78	884.318	345.685	-1.10842	6.73591e-05
CAB_RS03185	DNA Metabolism	RecD-like DNA helicase YrrC	1783	1647	1555	286	237	598	811.624	22.4266	702.15	27.7293	0.210009	0.115273
CAB_RS03190	Protein Metabolism	Methionyl-tRNA synthetase (EC 6.1.1.10)	1652	1436	1660	189	188	609	774.44	70.9279	575.864	108.4	0.426265	0.0291244
CAB_RS03195	n.d.	FIG00493824: hypothetical protein	298	195	384	33	30	68	143.387	50.2879	83.2087	4.93746	0.784832	0.0167334
CAB_RS03200	Nucleosides and Nucleotides	Guanylate kinase (EC 2.7.4.8)	1375	1267	1307	237	260	501	643.912	30.3264	645.58	97.3171	-0.00447348	0.972737
CAB_RS03205	RNA Metabolism	Ribonuclease HII (EC 3.1.26.4)	481	522	518	180	255	331	249.053	29.8378	527.222	190.234	-1.08166	3.5241e-05
CAB_RS03210	Protein Metabolism	LSU ribosomal protein L19p	874	1168	1011	448	442	712	501.731	103.316	1082.86	242.86	-1.10927	2.08292e-06
CAB_RS03215	Protein Metabolism; RNA Metabolism	tRNA (Guanine37-N1) -methyltransferase (EC 2.1.1.31)	3012	2821	3251	770	785	1522	1484.95	172.224	1999.29	272.513	-0.428816	0.0267091
CAB_RS03220	Protein Metabolism	SSU ribosomal protein S16p	955	823	1035	319	251	669	459.445	64.5606	770.992	44.7691	-0.748237	2.93463e-06
CAB_RS03225	Membrane Transport; predicted T3SS Effector; Protein Metabolism	Signal recognition particle, subunit Ffh SRP54 (TC 3.A.5.1.1)	5805	4884	6073	1744	1848	3077	2735.12	348.293	4455.13	929.055	-0.703885	0.00329982
CAB_RS03230	Protein Metabolism	Protein-N(5)-glutamine methyltransferase PrmC, methylates polypeptide chain release factors RF1 and RF2	220	200	225	52	38	179	105.295	9.48282	149.495	49.0274	-0.504923	0.0502799
CAB_RS03235	Protein Metabolism	Peptide chain release factor 1	1437	1259	1402	550	457	1096	668.112	47.6764	1330.91	79.6093	-0.994591	3.66148e-14
CAB_RS03240	Protein Metabolism	LSU ribosomal protein L31p @ LSU ribosomal protein L31p, zinc-independent	1043	1912	1193	515	366	992	684.228	260.22	1173.16	133.215	-0.778135	0.00537357
CAB_RS03245	n.d.	FIG00494320: hypothetical protein	441	266	224	52	34	102	149.176	42.3741	116.29	17.2946	0.361188	0.248754
CAB_RS03250	Protein Metabolism	Signal peptidase I (EC 3.4.21.89)	1287	1387	1164	275	294	601	626.571	69.2323	749.131	92.0951	-0.2565	0.154373
CAB_RS03255	Protein Metabolism	Isoleucyl-tRNA synthetase (EC 6.1.1.5)	4436	4233	4677	1096	1008	2164	2181.18	218.058	2738.85	237.98	-0.328659	0.0711765
CAB_RS03260	n.d.	hypothetical protein	176	219	161	78	53	108	90.967	17.7767	159.233	38.6417	-0.805088	0.00417165
CAB_RS03265	Phosphorus Metabolism	Predicted ATPase related to phosphate starvation-inducible protein PhoH	1874	1233	1399	272	201	625	728.185	104.836	665.563	70.6834	0.128416	0.556978
CAB_RS03270	n.d.	FIG00493908: hypothetical protein	3141	2935	2501	2340	1136	3501	1394.5	101.162	4436.36	1402.8	-1.67003	3.95975e-11
CAB_RS03275	predicted T3SS Effector	FIG00493997: hypothetical protein	6235	5187	4222	954	825	1917	2532.16	315.413	2345.92	136.885	0.110074	0.608797
CAB_RS03285	Respiration	Cytochrome d ubiquinol oxidase subunit II (EC 1.10.3.-)	1419	1127	1200	247	209	531	608.337	31.4923	616.128	15.3996	-0.018859	0.92286
CAB_RS03290	Respiration	Cytochrome d ubiquinol oxidase subunit I (EC 1.10.3.-)	2972	2284	2721	547	506	1099	1296.88	123.831	1376.98	110.276	-0.0863501	0.673531
CAB_RS03295	Cell Division and Cell Cycle	Diadenylate cyclase spyDAC; Bacterial checkpoint controller DisA with nucleotide-binding domain	257	266	210	43	38	124	119.403	14.061	120.847	18.049	-0.0240455	0.880394
CAB_RS03300	n.d.	FIG00493852: hypothetical protein	920	797	739	94	68	208	398.941	15.611	225.548	24.1548	0.820066	3.34221e-07
CAB_RS03305	Cell Wall and Capsule	Lipid A biosynthesis lauroyl acyltransferase (EC 2.3.1.-)	401	411	308	55	62	148	182.24	25.1953	163.516	20.158	0.150243	0.548294
CAB_RS03310	n.d.	FIG00494351: hypothetical protein	400	531	487	102	68	269	233.201	48.3114	255.626	55.0771	-0.135814	0.611123
CAB_RS03315	Carbohydrates	Pyruvate kinase (EC 2.7.1.40)	2291	1962	2107	422	288	1014	1035.46	46.1638	1026.37	167.918	0.0126	0.978168
CAB_RS03320	DNA Metabolism	Excinuclease ABC subunit A, dimeric form	1178	941	706	223	177	734	456.04	83.0048	641.898	172.854	-0.493539	0.0420843
CAB_RS03325	n.d.	Serine/threonine-protein kinase PknD (EC 2.7.11.1)	917	797	737	69	106	546	398.151	15.7181	369.732	229.663	0.105243	0.900967
CAB_RS03330	Protein Metabolism	Valyl-tRNA synthetase (EC 6.1.1.9)	3155	2563	3019	395	364	1131	1422.61	127.817	1121.5	149.622	0.342863	0.0577912
CAB_RS03335	n.d.	FIG00493950: hypothetical protein	1041	867	1070	189	148	387	485.709	58.5499	452.538	28.7719	0.101445	0.606605
CAB_RS03340	Respiration	V-type ATP synthase subunit K (EC 3.6.3.14)	2318	1691	2717	372	340	641	1098.44	276.559	891.933	139.169	0.299762	0.22926
CAB_RS03345	Respiration	V-type ATP synthase subunit I (EC 3.6.3.14)	2233	1880	2206	251	265	687	1029.96	95.6321	733.247	77.4824	0.490759	0.00231209
CAB_RS03350	Respiration	V-type ATP synthase subunit D (EC 3.6.3.14)	582	425	549	68	89	171	252.968	34.065	209.568	43.8931	0.268748	0.219224
CAB_RS03355	Respiration	V-type ATP synthase subunit B (EC 3.6.3.14)	3084	2634	3172	464	429	1027	1450.38	161.929	1203.92	38.6874	0.268218	0.0959344
CAB_RS03360	Respiration	V-type ATP synthase subunit A (EC 3.6.3.14)	3283	3016	3585	629	628	1384	1615.72	205.035	1673.94	132.816	-0.0508723	0.828358
CAB_RS03365	Respiration	V-type ATP synthase subunit C (EC 3.6.3.14)	564	514	525	65	59	180	261.245	9.57459	181.351	21.199	0.52806	0.00632693
CAB_RS03370	Respiration	V-type ATP synthase subunit E (EC 3.6.3.14)	2601	2180	2654	737	789	1349	1212.56	137.944	1909.05	376.737	-0.654238	0.00178836
CAB_RS03375	n.d.	FIG00494102: hypothetical protein	502	607	342	65	62	183	236.319	66.9376	185.402	21.6033	0.351262	0.232847
CAB_RS03380	n.d.	FIG00494192: hypothetical protein	640	465	511	56	48	126	261.839	24.6354	142.423	2.46833	0.883676	4.2176e-06
CAB_RS03385	Carbohydrates	Transaldolase (EC 2.2.1.2)	3613	2463	2656	381	353	708	1411.37	183.542	937.752	114.133	0.589058	0.000904302
CAB_RS03390	RNA Metabolism; Virulence, Disease and Defense	DNA-directed RNA polymerase beta' subunit (EC 2.7.7.6)	15940	13612	17731	2532	2441	5094	7725.85	1233.44	6472.26	639.091	0.25551	0.307822
CAB_RS03395	RNA Metabolism; Virulence, Disease and Defense	DNA-directed RNA polymerase beta subunit (EC 2.7.7.6)	18838	15970	21578	3203	3530	6054	9217.86	1662.22	8467.47	1687.19	0.122603	0.712162
CAB_RS03400	Protein Metabolism	LSU ribosomal protein L7/L12 (P1/P2)	3660	3416	4214	1059	911	1935	1847.72	286.929	2525.96	274.905	-0.45089	0.027049
CAB_RS03405	Protein Metabolism	LSU ribosomal protein L10p (P0)	3480	3319	4283	1022	1097	1691	1816.37	346.775	2581.66	629.854	-0.507725	0.0585756
CAB_RS03410	Protein Metabolism	LSU ribosomal protein L1p (L10Ae)	5524	4782	6377	1633	1859	2805	2728.31	486.12	4267.24	1102.26	-0.645378	0.0193603
CAB_RS03415	Protein Metabolism	LSU ribosomal protein L11p (L12e)	2292	2170	2552	499	374	977	1147.37	151.759	1161.51	104.166	-0.0187447	0.936334
CAB_RS03420	RNA Metabolism	Transcription antitermination protein NusG	3174	2601	3576	551	642	984	1527.64	278.422	1468.43	374.206	0.0577926	0.853781
CAB_RS03425	n.d.	Preprotein translocase subunit SecE (TC 3.A.5.1.1)	893	860	919	163	160	351	436.549	37.7945	428.215	33.2166	0.0300225	0.864297
CAB_RS03435	Protein Metabolism; Virulence, Disease and Defense	Translation elongation factor Tu	16119	13336	16424	4467	3207	7531	7480.99	882.369	9798.26	1486.91	-0.389256	0.110881
CAB_RS03445	Protein Metabolism	Translation initiation factor 1	3012	2639	3326	562	456	1014	1467	215.27	1308.98	142.598	0.164404	0.426403
CAB_RS03450	n.d.	putative iron-sulfur cluster assembly scaffold protein from Chlamydia	415	436	350	133	149	251	195.779	22.5143	353.801	74.0239	-0.852896	4.58399e-05
CAB_RS03455	Miscellaneous	Sulfur acceptor protein SufE for iron-sulfur cluster assembly	80	73	96	14	12	69	40.7738	7.60508	49.8887	25.0801	-0.286304	0.439323
CAB_RS03465	Cofactors, Vitamins, Prosthetic Groups, Pigments	Substrate-specific component BioY of biotin ECF transporter	345	281	329	152	80	248	155.493	13.4953	302.032	80.3733	-0.96228	1.06184e-05
CAB_RS03470	predicted T3SS Effector	FIG00494649: hypothetical protein	351	219	147	2063	722	1664	114.587	40.4925	3098.43	1904.41	-4.75163	NA
CAB_RS03475	n.d.	FIG00494223: hypothetical protein	195	176	190	55	61	155	91.4927	5.77103	165.213	20.8382	-0.858528	3.83139e-05
CAB_RS03480	predicted T3SS Effector	FIG00494636: hypothetical protein	860	816	865	158	182	503	414.901	31.226	503.156	87.5897	-0.277447	0.128484
CAB_RS03485	n.d.	FIG00493980: hypothetical protein	718	679	843	78	84	192	366.784	60.2156	221.275	22.1002	0.731734	0.000230654
CAB_RS03490	Amino Acids and Derivatives	4-hydroxy-tetrahydrodipicolinate synthase (EC 4.3.3.7)	616	693	634	71	65	237	318.052	39.4877	214.01	49.3046	0.571416	0.0162197
CAB_RS03495	Amino Acids and Derivatives	Aspartokinase (EC 2.7.2.4)	407	419	444	76	80	247	207.871	24.122	236.635	43.7315	-0.188304	0.377407
CAB_RS03500	Amino Acids and Derivatives	Aspartate-semialdehyde dehydrogenase (EC 1.2.1.11)	1191	1056	1255	231	206	618	571.852	65.427	632.669	63.7153	-0.14619	0.40783
CAB_RS03505	Amino Acids and Derivatives	4-hydroxy-tetrahydrodipicolinate reductase (EC 1.17.1.8)	167	143	131	21	25	149	71.5923	3.59984	98.9481	62.4642	-0.459432	0.235025
CAB_RS03510	n.d.	Phenylalanine-4-hydroxylase (EC 1.14.16.1)	610	765	769	56	93	258	352.571	69.7343	236.316	81.1132	0.580881	0.0549078
CAB_RS03515	RNA Metabolism	Putative preQ0 transporter	116	203	111	22	29	76	70.7354	28.2441	75.8763	16.8613	-0.0981804	0.811103
CAB_RS03520	predicted T3SS Effector	FIG00494525: hypothetical protein	434	448	400	131	80	226	209.235	17.2325	275.688	53.9455	-0.401165	0.0503364
CAB_RS03525	n.d.	Short-chain dehydrogenase/reductase SDR	513	430	433	61	47	179	223.609	5.15766	165.917	34.8887	0.432315	0.0662512
CAB_RS03530	Cofactors, Vitamins, Prosthetic Groups, Pigments	Biotin synthase (EC 2.8.1.6)	1301	1271	1550	164	176	521	675.365	112.399	509.329	87.2402	0.407222	0.0589485
CAB_RS03535	Cofactors, Vitamins, Prosthetic Groups, Pigments	8-amino-7-oxononanoate synthase (EC 2.3.1.47)	389	493	416	46	48	159	212.919	38.5506	146.437	32.3632	0.544885	0.0495454
CAB_RS03540	Cofactors, Vitamins, Prosthetic Groups, Pigments	Dethiobiotin synthetase (EC 6.3.3.3)	235	180	184	11	25	55	97.088	6.93759	54.5906	23.3539	0.818553	0.0120177
CAB_RS03545	Cofactors, Vitamins, Prosthetic Groups, Pigments	Adenosylmethionine-8-amino-7-oxononanoate aminotransferase (EC 2.6.1.62)	341	325	295	35	52	152	156.508	7.53792	138.238	43.4074	0.186096	0.632932
CAB_RS03550	n.d.	FIG00494217: hypothetical protein	311	223	286	36	33	84	133.215	17.7429	94.777	2.067	0.485427	0.0502799
CAB_RS03555	Amino Acids and Derivatives; predicted T3SS Effector	5-Enolpyruvylshikimate-3-phosphate synthase (EC 2.5.1.19)	307	390	270	52	45	169	158.167	34.7356	152.471	35.216	0.0558532	0.94934
CAB_RS03560	Amino Acids and Derivatives	Shikimate kinase I (EC 2.7.1.71)	138	175	143	25	20	83	74.7648	13.721	72.3854	19.6761	0.0588937	0.986975
CAB_RS03565	Amino Acids and Derivatives	Chorismate synthase (EC 4.2.3.5)	536	532	567	64	82	212	267.352	26.7868	214.978	43.9729	0.312503	0.172547
CAB_RS03570	Amino Acids and Derivatives	3-dehydroquinate synthase (EC 4.2.3.4)	276	273	283	50	41	127	135.966	11.6698	130.886	13.1366	0.0540398	0.91313
CAB_RS03575	Amino Acids and Derivatives; Metabolism of Aromatic Compounds	3-dehydroquinate dehydratase I (EC 4.2.1.10) / Shikimate 5-dehydrogenase I alpha (EC 1.1.1.25)	352	430	307	47	48	151	177.999	35.157	144.245	26.2724	0.305808	0.312078
CAB_RS03580	n.d.	FIG00494150: hypothetical protein	337	393	381	50	42	133	182.222	27.6373	134.14	15.7497	0.441705	0.0806041
CAB_RS03585	n.d.	hypothetical protein	47	63	26	5	9	50	22.1358	9.36192	32.0449	22.7268	-0.540568	0.373129
CAB_RS03590	n.d.	FIG00494313: hypothetical protein	4270	3747	2195	337	362	705	1647.39	446.175	907.693	128.981	0.859076	0.000542528
CAB_RS03595	Amino Acids and Derivatives	Arginine decarboxylase (EC 4.1.1.19)	2741	2144	1651	220	168	425	1054.83	188.167	512.916	44.7894	1.04021	1.35665e-08
CAB_RS03600	Amino Acids and Derivatives	Arginine/ornithine antiporter ArcD	8302	4824	4213	530	489	1042	2776.53	815.455	1324.25	119.763	1.06862	1.61287e-05
CAB_RS03605	Cofactors, Vitamins, Prosthetic Groups, Pigments	Glycine oxidase ThiO (EC 1.4.3.19)	3959	2439	1976	298	280	580	1341.85	383.909	747.238	77.24	0.845205	0.00033628
CAB_RS03610	n.d.	FIG00494120: hypothetical protein	982	831	793	155	156	339	423.208	14.5758	412.924	35.6304	0.0345159	0.808055
CAB_RS03615	Carbohydrates	Malate dehydrogenase (EC 1.1.1.37)	5547	3844	4345	1280	1158	2143	2223.42	260.912	3033.65	508.261	-0.448713	0.0423147
CAB_RS03620	n.d.	LtuA Protein	193	217	127	210	93	301	87.3107	22.4257	384.436	138.763	-2.14202	3.12355e-14
CAB_RS03625	Carbohydrates	Glucose-6-phosphate isomerase (EC 5.3.1.9)	3039	1579	1405	1605	610	1483	961.115	344.161	2529.13	1377.5	-1.39596	NA
CAB_RS03630	n.d.	integrase/recombinase XerD	287	399	235	125	104	238	150.7	45.2752	298.388	24.6728	-0.980764	7.11082e-05
CAB_RS03635	n.d.	FIG00494187: hypothetical protein	523	342	287	579	137	553	185.082	43.7537	838.733	572.532	-2.18115	0.000807006
CAB_RS03645	predicted T3SS Effector	FIG00494045: hypothetical protein	2064	1958	2321	357	458	804	1037.82	142.943	1055.56	239.225	-0.0248034	0.940864
CAB_RS03650	T3SS Apparatus	type III secretion chaperone	77	92	115	4	9	30	46.8139	12.4807	23.5718	12.216	0.969626	0.0679832
CAB_RS03655	predicted T3SS Effector	FIG00494002: hypothetical protein	1690	2010	1830	197	216	530	906.584	137.71	579.758	65.2169	0.64505	0.000415388
CAB_RS03660	predicted T3SS Effector	FIG00494057: hypothetical protein	1912	2048	1999	282	418	729	975.098	105.765	924.063	258.217	0.0775094	0.778997
CAB_RS03665	n.d.	FIG00494178: hypothetical protein	381	247	287	46	40	203	147.865	22.2183	155.442	66.27	-0.066671	0.777099
CAB_RS03670	Fatty Acids, Lipids, and Isoprenoids	4-hydroxy-3-methylbut-2-enyl diphosphate reductase (EC 1.17.1.2)	885	786	1031	231	205	531	442.077	77.7344	598.563	7.27144	-0.43851	0.0156439
CAB_RS03675	n.d.	FIG00494310: hypothetical protein	7788	7125	8323	5344	3548	8836	3796.64	436.151	11376.1	2028.41	-1.58306	1.99739e-12
CAB_RS03680	n.d.	Na+/H+ antiporter NhaD type	3199	2535	3250	697	628	1369	1464.12	196.456	1726.39	141.63	-0.237517	0.217723
CAB_RS03685	n.d.	Sulfate permease	991	1150	909	109	88	334	498.545	75.7092	305.757	66.7927	0.705508	0.00153662
CAB_RS03690	Carbohydrates	Fumarate hydratase class II (EC 4.2.1.2)	2172	1629	1576	330	277	914	870.04	86.1378	898.92	127.663	-0.0473057	0.803168
CAB_RS03695	n.d.	ABC transporter, permease protein, putative	834	891	866	126	146	313	423.914	44.9643	368.519	51.4577	0.200443	0.288033
CAB_RS03700	Nucleosides and Nucleotides	Adenylate kinase (EC 2.7.4.3)	1098	558	708	59	59	173	379.586	103.879	173.552	23.1942	1.12691	9.96076e-06
CAB_RS03705	n.d.	FIG00494421: hypothetical protein	760	950	885	130	89	332	426.172	76.5557	323.929	60.8631	0.39486	0.0991462
CAB_RS03710	n.d.	Multiple antibiotic resistance protein marC	390	520	450	45	89	123	223.488	45.7768	171.61	76.5388	0.374635	0.233246
CAB_RS03715	Protein Metabolism	Methionine aminopeptidase (EC 3.4.11.18)	644	655	674	92	80	178	322.654	31.4491	224.042	17.9691	0.528035	0.00281469
CAB_RS03720	predicted Inclusion Membrane Protein	hypothetical protein	1870	1648	1383	250	195	601	795.16	70.8617	631.786	60.4511	0.33103	0.043899
CAB_RS03725	n.d.	FIG00494166: hypothetical protein	524	722	536	215	227	415	292.433	68.0308	562.017	93.363	-0.944602	2.7201e-05
CAB_RS03730	predicted T3SS Effector	FIG00493952: hypothetical protein	5193	3842	2208	1405	553	1422	1803	603.237	2279.55	1148.58	-0.338634	0.450475
CAB_RS03735	n.d.	FIG00494357: hypothetical protein	1321	905	459	336	113	288	428.74	178.402	506.659	308.003	-0.241008	0.777099
CAB_RS03740	n.d.	FIG00494338: hypothetical protein	3545	2278	1539	732	296	813	1177.85	394.327	1222.76	568.997	-0.0540849	0.91313
CAB_RS03745	n.d.	FIG00494161: hypothetical protein	1382	1485	777	273	106	464	590.768	178.467	513.015	196.761	0.204199	0.609022
CAB_RS03750	n.d.	CT845 hypothetical protein	127	102	92	22	21	71	51.9903	4.60733	66.2177	13.1161	-0.343954	0.235148
CAB_RS03755	RNA Metabolism	tRNA-specific adenosine-34 deaminase (EC 3.5.4.-)	447	391	411	116	109	224	203.401	7.45108	290.203	31.1847	-0.514573	0.0040066
CAB_RS03760	Protein Metabolism	SSU ribosomal protein S15p (S13e)	2795	3611	2927	677	497	1573	1530.83	294.837	1660.01	188.432	-0.116709	0.642622
CAB_RS03765	RNA Metabolism	Polyribonucleotide nucleotidyltransferase (EC 2.7.7.8)	5128	4125	4793	1198	866	2199	2285.74	187.677	2701.8	322.816	-0.241202	0.213197
CAB_RS03770	Cofactors, Vitamins, Prosthetic Groups, Pigments	Cell division protein FtsH (EC 3.4.24.-)	11542	6950	7717	1509	1359	2535	4221.12	834.871	3573.68	587.698	0.240045	0.389385
CAB_RS03775	Cofactors, Vitamins, Prosthetic Groups, Pigments; RNA Metabolism	tRNA(Ile)-lysidine synthetase (EC 6.3.4.19)	980	858	888	126	123	357	443.819	12.3239	362.985	42.5294	0.29059	0.0940696
CAB_RS03780	n.d.	CT839 hypothetical protein	460	443	364	48	48	174	206.065	18.7352	153.861	39.7887	0.419714	0.120736
CAB_RS03785	n.d.	FIG00494024: hypothetical protein	337	409	303	35	44	162	171.522	31.6543	134.292	47.9584	0.360176	0.333955
CAB_RS03790	n.d.	FIG00494093: hypothetical protein	12046	5756	4556	1228	746	1761	3550.27	1606.09	2444.33	617.475	0.538575	0.154373
CAB_RS03800	Protein Metabolism	Phenylalanyl-tRNA synthetase alpha chain (EC 6.1.1.20)	2021	1805	2177	448	405	785	980.738	123.378	1074.8	154.631	-0.132012	0.56954
CAB_RS03805	Protein Metabolism; Virulence, Disease and Defense	LSU ribosomal protein L20p	553	871	751	160	114	349	358.96	101.055	380.3	42.6803	-0.0820156	0.785368
CAB_RS03810	Protein Metabolism; Virulence, Disease and Defense	LSU ribosomal protein L35p	846	778	1073	182	188	332	442.142	96.8241	464.372	83.6906	-0.0700784	0.843197
CAB_RS03815	Protein Metabolism; Virulence, Disease and Defense	Translation initiation factor 3	7972	7726	9550	1639	1266	2810	4136.8	708.075	3699.49	497.995	0.16145	0.549226
CAB_RS03820	RNA Metabolism	Transcription termination protein NusB	456	445	354	82	84	232	204.09	21.816	239.932	27.5802	-0.234465	0.231395
CAB_RS03825	Cell Wall and Capsule	UDP-N-acetylenolpyruvoylglucosamine reductase (EC 1.1.1.158)	582	432	453	88	58	176	237.648	20.3332	198.534	28.6808	0.258193	0.215343
CAB_RS03840	Nucleosides and Nucleotides	Ribonucleotide reductase of class Ia (aerobic), beta subunit (EC 1.17.4.1)	8482	4617	5042	939	686	1546	2910.76	767.283	2057.05	326.149	0.500973	0.0585756
CAB_RS03845	Nucleosides and Nucleotides	Ribonucleotide reductase of class Ia (aerobic), alpha subunit (EC 1.17.4.1)	21015	13547	13525	2105	2145	3816	7746.48	1412.44	5333.3	940.387	0.538504	0.0430731
CAB_RS03850	Fatty Acids, Lipids, and Isoprenoids	CDP-diacylglycerol--serine O-phosphatidyltransferase (EC 2.7.8.8)	758	528	613	171	211	387	307.601	35.685	498.204	99.91	-0.693215	0.000421231
CAB_RS03855	DNA Metabolism	DNA recombination protein RmuC	2086	1804	1603	170	127	400	891.545	56.4557	420.88	45.8651	1.08322	1.0347e-13
CAB_RS03860	n.d.	Metalloprotease, insulinase family	3300	3109	3491	485	374	1194	1617.85	167.297	1232.18	138.817	0.393209	0.0270051
CAB_RS03865	n.d.	Catalyzes the cleavage of p-aminobenzoyl-glutamate to p-aminobenzoate and glutamate, subunit A	1258	958	1034	327	242	709	527.213	37.5312	784.348	71.3431	-0.573051	6.47136e-05
CAB_RS03870	Stress Response	HtrA protease/chaperone protein	4288	3022	3885	750	636	1548	1817.79	248.025	1847.67	78.0061	-0.0236126	0.921489
CAB_RS03875	Carbohydrates	Succinyl-CoA ligase [ADP-forming] alpha chain (EC 6.2.1.5)	4195	2517	2122	293	280	660	1415.27	406.002	773.431	35.3187	0.872262	0.000137189
CAB_RS03880	Carbohydrates	Succinyl-CoA ligase [ADP-forming] beta chain (EC 6.2.1.5)	7311	3811	3537	408	391	946	2341.26	799.439	1088.33	45.3906	1.10545	2.0431e-05
CAB_RS03885	Membrane Transport; Protein Metabolism	Signal recognition particle receptor protein FtsY (=alpha subunit) (TC 3.A.5.1.1)	499	613	593	85	96	283	280.045	49.7911	273.555	52.8352	0.0312509	0.94934
CAB_RS03890	n.d.	FIG005935: membrane protein	2175	1497	2253	594	482	925	964.519	200.625	1327.65	242.355	-0.460654	0.0535996
CAB_RS03895	n.d.	Aromatic amino acid transport protein	2801	2131	2376	407	349	816	1186.2	89.9484	997.252	58.0939	0.250439	0.0916633
CAB_RS03900	Cell Wall and Capsule	Glucosamine--fructose-6-phosphate aminotransferase [isomerizing] (EC 2.6.1.16)	2855	2571	2570	478	388	1164	1302.15	26.2127	1228.34	100.908	0.0844189	0.64183
CAB_RS03905	Cell Wall and Capsule	Phosphoglucosamine mutase (EC 5.4.2.10)	3772	3554	3463	754	686	1887	1758.64	66.2817	2028.67	114.384	-0.206013	0.170851
CAB_RS03910	RNA Metabolism	Poly(A) polymerase (EC 2.7.7.19)	2094	2117	1756	257	291	549	972.078	91.2669	711.019	118.159	0.451107	0.0101799
CAB_RS03915	Cell Wall and Capsule	Lipid-A-disaccharide synthase (EC 2.4.1.182)	825	766	642	87	80	273	362.881	29.4716	255.949	48.7167	0.503826	0.0156439
CAB_RS03920	predicted Inclusion Membrane Protein; predicted T3SS Effector	FIG00494695: hypothetical protein	531	383	491	64	63	171	228.294	30.2212	180.945	15.6927	0.333044	0.131535
CAB_RS03925	predicted Inclusion Membrane Protein	FIG00494513: hypothetical protein	230	143	108	21	28	131	77.0077	23.7536	95.0001	49.3189	-0.303069	0.464541
CAB_RS03935	predicted Inclusion Membrane Protein; predicted T3SS Effector	FIG00494414: hypothetical protein	13680	11283	14677	2035	1804	4065	6469.99	970.67	5037.74	340.444	0.360915	0.103018
CAB_RS03940	predicted Inclusion Membrane Protein	FIG00494414: hypothetical protein	8829	6818	10210	1972	1573	3140	4223.88	933.349	4407.62	750.482	-0.0615144	0.863344
CAB_RS03950	predicted Inclusion Membrane Protein	FIG00494426: hypothetical protein	2051	1523	1321	272	233	708	790.239	117.696	728.193	70.7238	0.117914	0.603304
CAB_RS03960	n.d.	FIG00494610: hypothetical protein	248	145	107	22	32	129	79.8518	28.237	98.9709	45.7584	-0.307429	0.461356
CAB_RS03965	n.d.	FIG00494085: hypothetical protein	708	639	517	426	261	634	302.468	31.3207	858.889	203.725	-1.50811	8.96758e-15
CAB_RS03970	predicted T3SS Effector	FIG00493832: hypothetical protein	543	453	314	81	80	177	211.507	43.3242	214.251	16.161	-0.0135465	0.972737
CAB_RS03975	Polymorphic Membrane Protein	polymorphic membrane protein D family	24965	25605	26218	6682	6564	11837	12559.5	1256.06	16587.1	2822.99	-0.401217	0.113448
CAB_RS03980	Fatty Acids, Lipids, and Isoprenoids	Phosphate:acyl-ACP acyltransferase PlsX	707	484	506	121	105	270	274.163	36.5322	308.124	2.62744	-0.168754	0.4072
CAB_RS03985	Protein Metabolism	LSU ribosomal protein L32p	45	76	55	22	15	52	29.0273	9.29541	53.1653	8.3997	-0.869939	0.0281378
CAB_RS03990	n.d.	FIG00494327: hypothetical protein	571	541	456	183	133	333	254.998	19.9046	412.298	49.7669	-0.692147	3.11286e-05
CAB_RS03995	RNA Metabolism	Cytoplasmic axial filament protein CafA and Ribonuclease G (EC 3.1.4.-)	1461	1490	1579	481	509	901	741.256	82.4882	1248.02	225.59	-0.752072	7.93032e-05
CAB_RS04000	Fatty Acids, Lipids, and Isoprenoids	Glycerol-3-phosphate acyltransferase (EC 2.3.1.15)	1151	1083	1134	150	139	364	549.674	35.6896	401.691	15.6321	0.452236	0.00231209
CAB_RS04005	DNA Metabolism	Protease III precursor (EC 3.4.24.55)	1483	1353	1313	145	186	409	675.579	13.1286	460.109	84.5973	0.555389	0.000805195
CAB_RS04010	n.d.	putative membrane protein	1223	870	707	95	114	323	450.874	90.8124	314.792	64.2817	0.517776	0.0323608
CAB_RS04015	n.d.	FIG00494535: hypothetical protein	6449	5638	3337	922	624	2007	2488.25	664.271	2158	299.714	0.205292	NA
CAB_RS04020	Fatty Acids, Lipids, and Isoprenoids	4-diphosphocytidyl-2-C-methyl-D-erythritol kinase (EC 2.7.1.148)	857	776	793	160	153	350	395.297	13.3452	418.483	23.4942	-0.0816503	0.673531
CAB_RS04025	Protein Metabolism	LSU ribosomal protein L9p	1966	1753	2070	483	273	971	945.35	106.203	1047.64	229.215	-0.149252	0.540678
CAB_RS04030	Protein Metabolism	SSU ribosomal protein S18p @ SSU ribosomal protein S18p, zinc-independent	2040	1708	2408	288	204	576	1006.84	204.781	663.495	73.1078	0.602983	0.00280697
CAB_RS04035	Protein Metabolism	SSU ribosomal protein S6p	2905	2468	3575	720	358	1316	1464.92	328.952	1464.18	404.851	0.000985111	0.99856
CAB_RS04040	Dormancy and Sporulation; Protein Metabolism	Peptidyl-tRNA hydrolase (EC 3.1.1.29)	2008	1609	2002	570	406	1030	915.504	108.686	1273.45	164.032	-0.474813	0.00725938
CAB_RS04045	Protein Metabolism	LSU ribosomal protein L25p	4984	5105	5652	1271	795	2188	2578.08	346.085	2691.24	503.091	-0.0618901	0.832782
CAB_RS04055	Carbohydrates	Glycogen synthase, ADP-glucose transglucosylase (EC 2.4.1.21)	1826	1151	963	116	142	380	632.187	164.152	381.607	73.4392	0.726352	0.00329982
CAB_RS04060	Fatty Acids, Lipids, and Isoprenoids	CDP-diacylglycerol--glycerol-3-phosphate 3-phosphatidyltransferase (EC 2.7.8.5)	782	796	737	122	137	309	377.903	27.9303	354.85	42.6643	0.0905672	0.64183
CAB_RS04065	n.d.	hypothetical protein	14	16	16	0	3	7	7.54434	1.12545	5.57401	4.84082	0.415037	0.769798
CAB_RS04070	Protein Metabolism	Glycyl-tRNA synthetase alpha chain (EC 6.1.1.14) / Glycyl-tRNA synthetase beta chain (EC 6.1.1.14)	2470	2320	2376	497	490	1129	1169	62.3861	1330.13	82.3445	-0.186151	0.215148
CAB_RS04075	n.d.	FIG00494273: hypothetical protein	4966	5367	5317	1561	1201	2725	2562.2	300.106	3537.39	447.924	-0.465256	0.0224771
CAB_RS04080	n.d.	FIG00494090: hypothetical protein	1457	1784	1497	1113	747	1722	776.381	128.449	2332.06	465.461	-1.58744	3.01649e-14
CAB_RS04085	n.d.	FIG00494468: hypothetical protein	561	441	578	305	144	271	257.542	37.5044	503.712	247.732	-0.966053	0.00303063
CAB_RS04090	n.d.	FIG00494500: hypothetical protein	82	73	63	269	158	197	35.3974	2.52641	458.3	232.632	-3.70992	5.46215e-27
CAB_RS04095	Cell Division and Cell Cycle	DNA primase (EC 2.7.7.-)	1431	1218	1066	176	193	552	602.502	46.6116	547.88	90.2686	0.137982	0.541942
CAB_RS04100	DNA Metabolism	DNA mismatch repair protein MutS	2508	2458	2449	457	420	1069	1210.59	79.58	1205.21	28.0282	0.00716572	0.973021
CAB_RS04105	DNA Metabolism	Excinuclease ABC subunit C	985	878	680	90	101	291	412.189	53.3195	285.726	51.2335	0.526629	0.0122594
CAB_RS04110	n.d.	N5-(1-carboxyethyl)-L-ornithine synthase	10959	12665	11007	3303	3244	5740	5668.47	774.257	8156.21	1463.7	-0.525022	0.0407984
CAB_RS04115	predicted Inclusion Membrane Protein	[leader (60) peptide-periplasmic]	542	500	582	105	105	243	265.401	30.7606	284.152	18.786	-0.0998986	0.669447
CAB_RS04120	Protein Metabolism	SSU ribosomal protein S14p (S29e) @ SSU ribosomal protein S14p (S29e), zinc-independent	2703	2272	2919	1100	1336	1701	1288.88	189.447	2883.85	972.043	-1.16182	3.57502e-05
CAB_RS04125	Protein Metabolism	LSU ribosomal protein L36p	904	1035	946	257	310	511	472.481	62.8376	714.962	165.859	-0.599156	0.00579782
CAB_RS04130	RNA Metabolism	Ribonuclease P protein component (EC 3.1.26.5)	294	359	347	50	52	130	164.22	28.6682	142.69	12.5163	0.197681	0.466402
CAB_RS04135	n.d.	putative disulfide bond isomerase	10689	7072	5401	1296	1099	2297	3716.72	997.294	3048.81	373.062	0.285803	0.322665
CAB_RS04140	Protein Metabolism	Cysteinyl-tRNA synthetase (EC 6.1.1.16)	823	816	859	165	114	508	408.366	38.3412	445.138	125.893	-0.125236	0.601646
CAB_RS04145	Protein Metabolism	Lysyl-tRNA synthetase (class II) (EC 6.1.1.6)	2463	2037	2316	409	402	929	1109.69	80.0946	1093.37	65.7187	0.0222663	0.903972
CAB_RS04150	n.d.	Thioredoxin Disulfide Isomerase	5016	3601	3832	771	720	1276	2015.06	206.469	1843.45	338.709	0.128724	0.602879
CAB_RS04155	n.d.	FIG00494159: hypothetical protein	139	155	117	22	18	64	67.0542	10.2008	60.6437	11.0073	0.135352	0.795475
CAB_RS04160	n.d.	Helicase PriA essential for oriC/DnaA-independent DNA replication	656	533	475	63	90	306	269.551	23.8758	257.679	94.0478	0.0655883	0.909211
CAB_RS04165	Cofactors, Vitamins, Prosthetic Groups, Pigments	8-amino-7-oxononanoate synthase (EC 2.3.1.47)	450	381	390	67	61	191	198.542	4.2158	189.191	25.308	0.0743822	0.866172
CAB_RS04170	n.d.	Acylglycerophosphoethanolamine acyltransferase	2067	1492	1549	273	229	681	826.567	85.3204	714.887	57.4661	0.209944	0.229869
CAB_RS04175	n.d.	SnGlycerol-3-P acyltransferase	1761	1157	1178	267	205	522	660.503	108.889	625.932	51.3524	0.0784876	0.716862
CAB_RS04180	n.d.	3'(2'),5'-bisphosphate nucleotidase (EC 3.1.3.7)	1383	1108	1096	202	117	464	581.882	30.4964	462.939	106.443	0.330007	0.12116
CAB_RS04185	n.d.	Leucine dehydrogenase (EC 1.4.1.9)	2371	1931	2125	543	392	1081	1045.2	58.2844	1256.21	128.139	-0.265334	0.0859581
CAB_RS04190	Phosphorus Metabolism	Inorganic pyrophosphatase (EC 3.6.1.1)	1331	1035	1400	213	188	431	614.046	99.5405	528.599	31.2797	0.214971	0.25394
CAB_RS04195	n.d.	MutT/Nudix family protein	1162	950	1271	146	128	302	552.328	91.1749	363.992	16.4266	0.60073	0.000895655
CAB_RS04200	Fatty Acids, Lipids, and Isoprenoids	3-oxoacyl-[acyl-carrier-protein] synthase, KASII (EC 2.3.1.41)	1891	1853	2053	474	347	1032	948.217	107.742	1134.9	110.597	-0.259733	0.131064
CAB_RS04205	n.d.	Iojap protein	3918	2405	4262	435	308	905	1723.03	488.382	1015.36	111.57	0.763443	0.00223634
CAB_RS04210	n.d.	FIG00494003: hypothetical protein	278	258	245	35	38	137	127.188	3.62616	118.955	34.1537	0.0938669	0.888904
CAB_RS04215	n.d.	FIG00494170: hypothetical protein	10161	8641	11388	2535	2003	4200	4933.43	817.599	5709.77	859.109	-0.211025	0.44046
CAB_RS04220	Cofactors, Vitamins, Prosthetic Groups, Pigments	Menaquinone via futalosine step 3	1180	1096	1290	136	135	406	583.012	72.9682	401.834	58.0009	0.5363	0.00470803
CAB_RS04225	RNA Metabolism	tRNA dimethylallyltransferase (EC 2.5.1.75)	602	436	439	80	59	218	238.894	25.8416	208.657	38.8752	0.193508	0.484618
CAB_RS04230	n.d.	anti sigma b factor antagonist RsbV	596	464	494	64	44	136	252.202	15.1959	149.198	18.9302	0.758111	7.37665e-05
CAB_RS04235	n.d.	FIG00493958: hypothetical protein	219	202	128	16	22	69	88.8079	19.8881	61.2924	19.0321	0.544996	0.174092
CAB_RS04240	Virulence, Disease and Defense	Periplasmic divalent cation tolerance protein CutA	147	108	127	14	17	53	61.9993	6.14723	48.641	12.3344	0.339486	0.417779
CAB_RS04245	n.d.	FIG00494077: hypothetical protein	1816	1999	1862	405	215	1046	928.962	106.5	953.261	294.61	-0.0367976	0.900454
CAB_RS04250	Cell Wall and Capsule	UDP-N-acetylmuramate--alanine ligase (EC 6.3.2.8) / D-alanine--D-alanine ligase (EC 6.3.2.4)	4593	3140	3131	337	296	937	1753.51	256.364	932.085	120.026	0.912247	NA
CAB_RS04255	Cell Wall and Capsule	UDP-N-acetylglucosamine--N-acetylmuramyl-(pentapeptide) pyrophosphoryl-undecaprenol N-acetylglucosamine transferase (EC 2.4.1.227)	821	664	629	72	77	223	342.767	21.4221	221.165	35.0948	0.634162	0.000797042
CAB_RS04260	Cell Division and Cell Cycle	Cell division protein FtsW	1137	1173	1008	137	112	353	541.178	48.1423	360.209	39.5477	0.587632	0.000505811
CAB_RS04265	Cell Wall and Capsule	Membrane-bound lytic murein transglycosylase D precursor (EC 3.2.1.-)	1876	1604	1679	392	448	867	839.49	25.4145	1099.8	175.89	-0.390761	0.0212392
CAB_RS04270	Cell Wall and Capsule	UDP-N-acetylmuramoylalanine--D-glutamate ligase (EC 6.3.2.9)	5852	5011	4710	1028	907	2129	2529.28	92.1515	2569.45	118.439	-0.0226399	0.91313
CAB_RS04275	Cell Wall and Capsule	Phospho-N-acetylmuramoyl-pentapeptide-transferase (EC 2.7.8.13)	1401	1288	1481	180	199	452	681.255	73.0985	519.029	58.3959	0.39192	0.0185528
CAB_RS04280	Cell Wall and Capsule	UDP-N-acetylmuramoylalanyl-D-glutamyl-2,6-diaminopimelate--D-alanyl-D-alanine ligase (EC 6.3.2.10)	3457	2950	3281	568	492	1176	1578.15	101.204	1410.71	59.5432	0.161379	0.29202
CAB_RS04290	Protein Metabolism	Heat shock protein 60 family chaperone GroEL	1999	1422	996	198	144	499	709.512	189.445	499.018	76.1371	0.508779	0.0445741
CAB_RS04295	n.d.	FIG00493981: hypothetical protein	319	339	235	39	48	147	145.292	25.6854	135.878	34.0904	0.0924462	0.844285
CAB_RS04300	n.d.	FIG00494027: hypothetical protein	2304	1805	1270	220	255	435	866.883	191.565	601.052	126.233	0.528667	0.0263024
CAB_RS04305	Protein Metabolism	Translation elongation factor P	4539	3740	4244	577	471	1199	2038.51	144.393	1406.81	64.0863	0.535239	0.000246401
CAB_RS04310	Nucleosides and Nucleotides	AMP nucleosidase (EC 3.2.2.4)	1509	916	861	143	132	269	527.683	126.563	352.734	40.1769	0.58087	0.00872249
CAB_RS04315	Carbohydrates	Transketolase (EC 2.2.1.1)	4155	3539	4329	731	733	1593	1961.95	236.265	1942.57	165.932	0.0140391	0.941453
CAB_RS04320	predicted T3SS Effector; Protein Metabolism	Alanyl-tRNA synthetase (EC 6.1.1.7)	4790	4677	5005	678	928	1666	2365.46	222.434	2114.05	512.699	0.161865	0.548294
CAB_RS04325	RNA Metabolism	Transcription-repair coupling factor	1250	1190	1087	102	140	454	574.448	26.4398	395.877	128.861	0.53555	0.0346765
CAB_RS04330	Cofactors, Vitamins, Prosthetic Groups, Pigments	Uroporphyrinogen III decarboxylase (EC 4.1.1.37)	223	244	156	29	35	112	101.334	21.8431	101.392	26.7774	0	0.930901
CAB_RS04335	Cofactors, Vitamins, Prosthetic Groups, Pigments; predicted T3SS Effector	Coproporphyrinogen III oxidase, oxygen-independent (EC 1.3.99.22)	842	707	798	118	105	337	382.234	26.7148	331.076	46.7775	0.206741	0.328961
CAB_RS04340	Cofactors, Vitamins, Prosthetic Groups, Pigments	Protoporphyrinogen IX oxidase, aerobic, HemY (EC 1.3.3.4)	497	443	383	40	57	199	214.835	15.0648	165.263	62.3666	0.381871	0.246414
CAB_RS04345	n.d.	CHLTR possible phosphoprotein	1517	1093	1055	207	219	695	592.22	73.5271	654.066	132.293	-0.143693	0.514368
CAB_RS04350	n.d.	Histone-Like Developmental Protein	13592	10051	7709	1331	1236	1813	5050.09	1045.37	3027.19	832.337	0.738395	0.0151745
CAB_RS04355	n.d.	RNA methyltransferase, TrmA family	1106	996	768	120	119	355	465.311	60.2472	353.213	49.2299	0.397563	0.0490546
CAB_RS04360	n.d.	Preprotein translocase subunit YajC (TC 3.A.5.1.1)	3841	3540	3905	715	594	1308	1842.52	154.753	1685.6	173.978	0.128452	0.506413
CAB_RS04365	Respiration	Na(+)-translocating NADH-quinone reductase subunit F (EC 1.6.5.-)	2915	3004	2633	455	376	856	1395.27	117.702	1079.72	95.535	0.369234	0.0183922
CAB_RS04370	n.d.	FIG00494438: hypothetical protein	1032	887	886	202	205	551	456.123	4.84146	581.372	57.0382	-0.349504	0.0140354
CAB_RS04375	n.d.	FIG00494438: hypothetical protein	76	93	75	23	18	67	39.9572	6.77312	62.6418	12.5062	-0.655352	0.0457033
CAB_RS04400	Cell Division and Cell Cycle	Cell division protein FtsK	2236	1755	1379	188	206	540	867.038	144.83	566.175	73.0373	0.61523	0.00164336
CAB_RS04405	n.d.	Metal dependent hydrolase	397	346	213	27	34	85	154.297	38.4826	88.428	16.5945	0.807355	0.00822313
CAB_RS04410	n.d.	SET domain protein	688	474	388	51	35	155	249.355	53.9147	136.59	37.9903	0.86197	0.00229319
CAB_RS04415	n.d.	Phospholipid-binding protein	3381	2409	2707	397	257	692	1376.48	143.008	852.295	145.872	0.691555	0.000133526
CAB_RS04420	n.d.	sodium/alanine symporter family protein	6129	3867	4150	1179	668	1484	2280.35	403.053	2221.3	707.541	0.0378244	0.915311
CAB_RS04425	n.d.	FIG00493854: hypothetical protein	4938	3771	3388	3846	1496	2951	1955.93	230.343	5864.14	3503.79	-1.58398	7.02095e-05
CAB_RS04430	n.d.	FIG00494385: hypothetical protein	3293	2930	2587	596	562	1071	1431.04	84.3098	1462.52	213.274	-0.0319061	0.91313
CAB_RS04435	Cofactors, Vitamins, Prosthetic Groups, Pigments	6,7-dimethyl-8-ribityllumazine synthase (EC 2.5.1.78)	629	541	589	77	64	208	286.492	15.2602	207.128	27.0691	0.466384	0.0160696
CAB_RS04440	Cofactors, Vitamins, Prosthetic Groups, Pigments	3,4-dihydroxy-2-butanone 4-phosphate synthase (EC 4.1.99.12) / GTP cyclohydrolase II (EC 3.5.4.25)	1765	1771	1789	453	413	1011	870.191	72.475	1172.91	24.5499	-0.431116	0.002112
CAB_RS04445	Cofactors, Vitamins, Prosthetic Groups, Pigments	Diaminohydroxyphosphoribosylaminopyrimidine deaminase (EC 3.5.4.26) / 5-amino-6-(5-phosphoribosylamino)uracil reductase (EC 1.1.1.193)	340	237	265	101	125	283	136.29	15.6166	315.351	52.597	-1.21175	1.7063e-10
CAB_RS04450	Protein Metabolism	Seryl-tRNA synthetase (EC 6.1.1.11)	994	1206	950	184	156	435	515.53	87.6097	474.297	21.7885	0.122484	0.601646
CAB_RS04455	n.d.	CT728 hypothetical protein	1199	1098	1095	172	253	407	552.649	15.6608	547.387	163.497	0.0157386	0.930901
CAB_RS04460	Membrane Transport; predicted T3SS Effector;Virulence, Disease and Defense	Lead, cadmium, zinc and mercury transporting ATPase (EC 3.6.3.3) (EC 3.6.3.5); Copper-translocating P-type ATPase (EC 3.6.3.4)	1710	1566	1647	256	264	696	802.86	43.6747	739.983	73.181	0.117875	0.513267
CAB_RS04465	n.d.	Rod Shape Protein	525	387	334	64	82	278	201.085	31.2131	240.116	76.7166	-0.255839	0.347406
CAB_RS04470	Cofactors, Vitamins, Prosthetic Groups, Pigments	Biotin-protein ligase (EC 6.3.4.15)	356	326	262	59	57	200	153.235	16.0424	181.898	41.0145	-0.250407	0.267782
CAB_RS04475	n.d.	FIG00494020: hypothetical protein	622	491	354	62	72	279	236.573	48.788	229.093	81.6483	0.0495395	0.949673
CAB_RS04480	n.d.	Pseudouridine synthase family protein	901	978	895	223	190	482	453.607	48.0806	558.517	11.9737	-0.300156	0.0593314
CAB_RS04485	Carbohydrates; Miscellaneous	Phosphoglycerate mutase (EC 5.4.2.1)	595	537	581	120	150	222	279.382	17.9771	332.603	93.7151	-0.255257	0.355854
CAB_RS04490	n.d.	nitrogen fixation protein	687	735	738	168	102	381	353.609	40.9233	387.701	78.9238	-0.132307	0.541942
CAB_RS04495	n.d.	NifU-related protein	680	959	720	133	149	276	387.43	93.0917	363.323	61.9492	0.092364	0.722753
CAB_RS04500	n.d.	Flagellar M-Ring Protein	3547	2684	1868	349	348	625	1303.52	314.007	873.918	150.074	0.577239	0.0171566
CAB_RS04505	predicted T3SS Effector	FIG00494164: hypothetical protein	737	623	341	74	78	116	273.809	85.0178	183.091	47.5012	0.582332	0.0591733
CAB_RS04510	n.d.	Flagellum-specific ATP synthase FliI	870	800	389	39	46	221	331.835	113.987	162.125	80.0782	1.03519	0.00872289
CAB_RS04515	n.d.	FIG00494388: hypothetical protein	1465	1032	729	75	45	139	518.099	138.935	160.72	30.8571	1.68589	8.90579e-12
CAB_RS04520	Cell Wall and Capsule; predicted T3SS Effector	N-acetylglucosamine-1-phosphate uridyltransferase eukaryotic (EC 2.7.7.23)	3491	2694	1995	279	233	669	1318.72	267.933	719.327	43.5457	0.875381	9.96076e-06
CAB_RS04525	Fatty Acids, Lipids, and Isoprenoids	Glycerol-3-phosphate dehydrogenase [NAD(P)+] (EC 1.1.1.94)	894	847	609	78	68	232	381.195	60.2044	221.002	38.2042	0.785745	0.0003311
CAB_RS04530	n.d.	major outer membrane protein, putative	7278	6028	3881	657	598	1352	2771.16	672.508	1656.62	100.323	0.741833	0.00175093
CAB_RS04535	n.d.	FIG00493892: hypothetical protein	5570	2933	2199	710	320	997	1703.5	700.124	1297.29	466.361	0.3929	0.309663
CAB_RS04540	n.d.	FIG00494195: hypothetical protein	8648	4748	3692	1298	684	1712	2725.53	1013.78	2425.45	784.559	0.168801	0.686764
CAB_RS04545	Carbohydrates	Phosphoenolpyruvate carboxykinase [GTP] (EC 4.1.1.32)	4889	3876	3815	583	584	1249	2039.85	122.597	1540.52	140.835	0.404702	0.0102445
CAB_RS04550	Cell Division and Cell Cycle	Rod shape-determining protein MreB	3747	2475	2952	429	385	949	1484.22	209.514	1101.62	17.5824	0.429367	0.0120316
CAB_RS04555	n.d.	FIG00899436: hypothetical protein	17990	12724	14328	2043	2132	4605	7295.18	783.71	5568.18	546.827	0.389749	0.0679007
CAB_RS04565	predicted T3SS Effector	Cell division trigger factor (EC 5.2.1.8)	4613	4822	5092	748	703	1604	2378.66	290.983	1932.23	106.262	0.30026	0.0985991
CAB_RS04570	Protein Metabolism	ATP-dependent Clp protease proteolytic subunit (EC 3.4.21.92)	3425	2814	2780	603	523	1087	1464.2	55.4388	1436.8	169.181	0.0268555	0.881244
CAB_RS04575	Protein Metabolism	ATP-dependent Clp protease ATP-binding subunit ClpX	5145	4662	5210	651	575	1327	2450.96	208.059	1619.67	89.5353	0.597377	0.00011444
CAB_RS04580	RNA Metabolism	tRNA nucleotidyltransferase (EC 2.7.7.21) (EC 2.7.7.25)	1841	1526	1300	138	176	366	755.904	77.3708	428.05	79.2678	0.820775	3.89322e-06
CAB_RS04585	Protein Metabolism	GTP-binding protein EngA	1888	1707	1770	386	310	785	874.374	35.7522	929.678	52.8321	-0.0895974	0.58675
CAB_RS04595	n.d.	Protein export cytoplasm protein SecA ATPase RNA helicase (TC 3.A.5.1.1)	8978	6961	7213	1337	1314	2719	3754.99	235.535	3453.01	357.519	0.120963	0.56954
CAB_RS04600	n.d.	FIG00494172: hypothetical protein	2676	2112	2084	405	307	785	1114.19	69.119	943.024	83.4832	0.24042	0.11033
CAB_RS04605	Fatty Acids, Lipids, and Isoprenoids	Phosphatidylserine decarboxylase (EC 4.1.1.65)	1246	1216	1072	194	257	527	575.68	36.8089	615.79	125.273	-0.0968615	0.674106
CAB_RS04610	Protein Metabolism; RNA Metabolism	GTPase and tRNA-U34 5-formylation enzyme TrmE	495	489	413	107	80	323	227.49	18.6802	292.102	69.8862	-0.363276	0.0806041
CAB_RS04615	DNA Metabolism	Endonuclease III (EC 4.2.99.18)	186	196	149	25	37	88	86.4938	11.7874	90.7676	23.31	-0.0815299	0.822064
CAB_RS04620	n.d.	Branched-chain amino acid transport system carrier protein	3107	2959	2729	341	237	773	1432.71	62.8191	815.854	109.798	0.812398	1.32316e-07
CAB_RS04625	n.d.	SWI/SNF family helicase_1	2019	1782	1308	160	213	650	827.132	132.056	590.904	167.868	0.484729	0.0594844
CAB_RS04630	predicted Inclusion Membrane Protein	FIG00493826: hypothetical protein	1882	1509	1409	508	478	994	777.862	57.2409	1276.49	129.25	-0.713786	2.05831e-06
CAB_RS04635	Carbohydrates	Dihydrolipoamide dehydrogenase of pyruvate dehydrogenase complex (EC 1.8.1.4)	1812	1420	1715	415	358	795	804.982	81.4351	1004.82	84.3622	-0.320135	0.0518616
CAB_RS04640	Cofactors, Vitamins, Prosthetic Groups, Pigments	Lipoate synthase	1012	1143	1020	132	108	366	519.567	64.9974	357.006	54.4241	0.542588	0.00599614
CAB_RS04645	T3SS Apparatus	Type III secretion protein SctJ	12820	7306	7511	1258	1088	2642	4436.1	1114.87	3137.04	107.347	0.499874	0.044283
CAB_RS04650	n.d.	CT560 hypothetical protein	4584	3934	2817	358	323	779	1832.72	329.615	916.041	24.669	1.00079	5.7615e-08
CAB_RS04655	T3SS Apparatus	Type III secretion translocase SctL	9158	5721	5086	691	694	1242	3205.93	775.5	1736.86	301.103	0.884177	0.000408124
CAB_RS04660	T3SS Apparatus	Type III secretion inner membrane protein SctR	3722	2789	1970	284	201	637	1364.87	325.524	680.399	83.0738	1.00529	6.58864e-06
CAB_RS04665	predicted Inclusion Membrane Protein; T3SS Apparatus	Type III secretion inner membrane protein (YscS,homologous to flagellar export components)	230	189	131	23	17	49	88.7569	18.6375	54.8167	4.90333	0.694374	0.0341235
CAB_RS04670	T3SS Apparatus	Type III secretion inner membrane protein SctT	852	714	526	51	65	180	338.141	58.5089	175.191	39.2632	0.949668	6.71614e-05
CAB_RS04675	predicted Inclusion Membrane Protein; predicted T3SS Effector	CT565 hypothetical protein	7817	4547	3264	1240	705	1883	2494.29	915.916	2461.32	626.478	0.0192168	0.958461
CAB_RS04680	n.d.	CT566 hypothetical protein	382	274	283	47	58	218	151.901	16.4024	179.457	64.9156	-0.235888	0.387027
CAB_RS04685	n.d.	CT567 hypothetical protein	137	110	112	19	22	104	58.2719	2.64076	77.1897	36.8591	-0.408806	0.229303
CAB_RS04690	n.d.	CT568 hypothetical protein	188	142	171	73	40	160	81.4236	8.28727	162.161	39.7697	-1	2.97868e-05
CAB_RS04695	n.d.	predicted OMP [leader (16) peptide]	487	417	552	165	139	315	237.999	40.5527	395.859	32.5702	-0.734539	0.000114487
CAB_RS04700	n.d.	General secretion pathway protein F / Type II secretory pathway, component PulF / Type IV fimbrial assembly protein PilC	398	448	341	140	159	414	193.737	29.4585	431.566	62.8162	-1.15497	4.90423e-10
CAB_RS04705	n.d.	General secretion pathway protein E	694	641	680	250	150	541	328.75	20.7004	565.315	112.45	-0.780163	1.45397e-05
CAB_RS04710	n.d.	General secretion pathway protein D	1223	1016	1120	584	440	1013	546.622	30.6227	1311.91	172.938	-1.26215	1.89726e-17
CAB_RS04715	n.d.	FIG00494291: hypothetical protein	1000	770	1004	900	661	1054	451.827	63.4101	1812.06	560.857	-2.00319	3.73015e-16
CAB_RS04720	Protein Metabolism	Xaa-Pro aminopeptidase (EC 3.4.11.9)	521	389	484	99	91	334	226.62	26.4406	300.11	70.8064	-0.40227	0.0594214
CAB_RS04725	DNA Metabolism	DNA mismatch repair protein MutL	830	704	869	175	163	534	392.148	48.9706	511.09	86.7035	-0.38247	0.043899
CAB_RS04730	T3SS Apparatus	Low Calcium Response Protein H	5167	2923	1688	2204	750	1753	1554.01	719.803	3280.09	2059.81	-1.07771	0.170749
CAB_RS04735	n.d.	FIG00494163: hypothetical protein	3130	1820	1200	1150	476	868	980.239	391.71	1775.77	1036.81	-0.857778	0.235025
CAB_RS04740	predicted T3SS Effector	FIG00494088: hypothetical protein	7006	3715	2520	2399	905	1873	2104.77	932.086	3642.85	2190.95	-0.791307	0.308489
CAB_RS04745	Phages, Prophages, Transposable elements, Plasmids; predicted T3SS Effector	Phage tail fiber protein	5618	3185	2019	1794	544	1603	1722.39	738.074	2672.55	1677.45	-0.634375	0.410633
CAB_RS04750	RNA Metabolism	Permease of the drug/metabolite transporter (DMT) superfamily	336	286	220	98	110	294	136.261	19.8608	302.436	44.8319	-1.15094	6.00672e-09
CAB_RS04755	Protein Metabolism	Threonyl-tRNA synthetase (EC 6.1.1.3)	3260	3183	3273	924	806	1646	1586.95	119.899	2198.62	275.593	-0.470545	0.008935
CAB_RS04760	Cell Division and Cell Cycle	Chromosome (plasmid) partitioning protein ParA / Sporulation initiation inhibitor protein Soj	817	802	847	138	174	333	403.038	36.4006	413.542	81.1153	-0.0388509	0.91313
CAB_RS04765	n.d.	Virulence plasmid protein pGP6-D	663	711	682	103	87	204	336.345	35.4246	250.14	15.8124	0.426533	0.0156439
CAB_RS04770	n.d.	FIG00493973: hypothetical protein	1266	1077	1116	203	111	345	562.666	14.2048	412.654	100.383	0.446993	0.021033
CAB_RS04775	Protein Metabolism	Tryptophanyl-tRNA synthetase (EC 6.1.1.2)	1943	1704	1790	286	224	642	885.484	32.7449	706.308	47.5905	0.326009	0.0184588
CAB_RS04780	DNA Metabolism	Excinuclease ABC subunit B	742	674	523	63	87	280	314.487	39.1577	244.868	79.4401	0.357983	0.217723
CAB_RS04785	Carbohydrates	Enolase (EC 4.2.1.11)	5341	4360	4922	885	737	1642	2379.42	161.237	2096.85	201.535	0.182028	0.312346
CAB_RS04790	Stress Response	Serine phosphatase RsbU, regulator of sigma subunit	1798	1143	1072	149	173	390	645.408	136.547	443.694	60.3547	0.538739	0.010825
CAB_RS04795	n.d.	putative sigma regulatory protein-pp2c phosphatase	1606	1292	902	77	83	259	612.871	131.287	244.969	49.266	1.32311	1.07637e-08
CAB_RS04800	n.d.	FIG00494175: hypothetical protein	279	147	200	18	28	70	100.791	24.9641	69.1999	19.9356	0.549687	0.131535
CAB_RS04805	Respiration	Hypothetical succinate dehydrogenase membrane anhor protein	4676	4119	2264	370	302	829	1782.67	532.524	924.996	40.5713	0.946781	NA
CAB_RS04810	Carbohydrates; Cofactors, Vitamins, Prosthetic Groups, Pigments; Respiration	Succinate dehydrogenase iron-sulfur protein (EC 1.3.99.1)	2232	1826	1779	341	235	739	947.248	42.4564	800.966	103.018	0.241562	0.142885
CAB_RS04815	Carbohydrates; Respiration	Succinate dehydrogenase flavoprotein subunit (EC 1.3.99.1)	3834	3234	3465	596	408	1277	1713.98	71.6965	1391.71	181.257	0.300208	0.0812934
CAB_RS04820	Respiration	Succinate dehydrogenase cytochrome b558 subunit	2394	1919	2076	203	180	532	1038.17	54.2738	550.759	49.4895	0.913682	5.58593e-11
CAB_RS04825	DNA Metabolism	Putative deoxyribonuclease YcfH	658	491	662	127	148	344	294.884	45.9467	383.121	52.9199	-0.376629	0.060893
CAB_RS04830	Protein Metabolism; Respiration	Cytochrome c-type biogenesis protein DsbD, protein-disulfide reductase (EC 1.8.1.8)	2002	1366	1304	1518	906	1496	753.425	121.594	2746.56	1097.5	-1.86714	3.01657e-10
CAB_RS04835	Membrane Transport	MotA/TolQ/ExbB proton channel family protein	885	847	769	75	96	291	407.366	20.1135	268.047	70.6724	0.602796	0.00688439
CAB_RS04840	Membrane Transport	Biopolymer transport protein ExbD/TolR	491	437	361	48	53	98	209.143	19.9236	129.761	21.8237	0.684991	0.000800878
CAB_RS04845	Membrane Transport	Putative TolA protein involved in Tol transport system in Chlamydia	557	687	539	75	144	210	291.926	51.7739	283.721	119.305	0.0400774	0.893558
CAB_RS04850	Membrane Transport	tolB protein precursor, periplasmic protein involved in the tonb-independent uptake of group A colicins	2162	1856	1840	357	365	876	952.408	10.968	992.84	72.9179	-0.0608321	0.712162
CAB_RS04855	Membrane Transport	18K peptidoglycan-associated outer membrane lipoprotein; Peptidoglycan-associated lipoprotein precursor; Outer membrane protein P6; OmpA/MotB precursor	2734	2391	2302	453	431	914	1207.57	17.6202	1153.41	104.751	0.0672279	0.674106
CAB_RS04860	n.d.	N-Acetylmuramoyl-L-Ala Amidase	1654	1951	1180	226	250	522	779.475	194.905	634.475	80.515	0.29714	0.212334
CAB_RS04865	n.d.	FIG00493962: hypothetical protein	903	671	503	121	92	169	334.485	71.9563	257.054	59.4092	0.37808	0.132896
CAB_RS04870	Stress Response; Sulfur Metabolism	Alkyl hydroperoxide reductase subunit C-like protein	4697	4694	5071	1277	912	1991	2365.85	260.552	2734.75	506.246	-0.209091	0.39217
CAB_RS04880	Protein Metabolism	Heat shock protein 60 family chaperone GroEL	2298	1479	1131	216	222	672	786.851	223.05	655.913	107.135	0.262668	0.347536
CAB_RS04885	n.d.	alternate gene name: yzbB	1073	778	867	163	159	517	440.485	42.0373	490.472	89.5872	-0.155278	0.426403
CAB_RS04890	Nucleosides and Nucleotides	Nucleoside 5-triphosphatase RdgB (dHAPTP, dITP, XTP-specific) (EC 3.6.1.15)	575	570	460	124	81	285	261.195	26.5486	293.141	50.0259	-0.166851	0.40203
CAB_RS04895	n.d.	FIG00493937: hypothetical protein	987	571	469	66	59	200	324.188	103.494	189.825	33.5368	0.769994	0.00725938
CAB_RS04900	DNA Metabolism	Uracil-DNA glycosylase, family 1	249	196	210	45	30	132	106.352	5.98023	117.851	31.8628	-0.154723	0.514276
CAB_RS04905	DNA Metabolism	ATP-dependent DNA helicase UvrD/PcrA	2294	1958	2040	266	301	722	1023.71	28.4524	794.303	99.8982	0.367005	0.0167696
CAB_RS04910	RNA Metabolism	RNA polymerase sigma-54 factor RpoN	672	599	368	39	58	171	264.717	64.908	154.712	49.1574	0.773724	0.0124341
CAB_RS04915	n.d.	hypothetical protein	934	674	543	80	94	274	346.482	68.4093	263.911	54.5012	0.390234	0.124104
CAB_RS04920	DNA Metabolism	DNA topoisomerase I (EC 5.99.1.2)	6133	4710	4399	582	798	1301	2466.6	241.955	1766.89	479.411	0.481456	0.0502799
CAB_RS04925	RNA Metabolism	tRNA dihydrouridine synthase B (EC 1.-.-.-)	813	533	785	116	165	390	346.202	68.4957	407.709	96.7878	-0.237797	0.378522
CAB_RS04930	n.d.	Cell division protein YlmG/Ycf19 (putative), YggT family	213	296	207	35	24	126	117.427	29.2119	101.195	38.3776	0.212153	0.683986
CAB_RS04935	n.d.	FIG00494350: hypothetical protein	501	551	410	578	363	703	238.373	36.635	1114.07	343.805	-2.22672	1.90348e-21
CAB_RS04940	n.d.	transcriptional activator Trip230 protein	248	210	170	91	34	126	101.698	12.2896	158.794	68.5502	-0.640458	0.0420843
CAB_RS04945	n.d.	Phophatidylinositol-4-phosphate 5-kinase (EC 2.7.1.68)	1456	1210	1329	328	264	638	650.083	35.2062	779.485	57.3065	-0.261184	0.0746102
CAB_RS04950	Carbohydrates; Cofactors, Vitamins, Prosthetic Groups, Pigments	5-formyltetrahydrofolate cyclo-ligase (EC 6.3.3.2)	64	46	27	9	17	67	21.9555	7.41844	49.696	26.7308	-1.18442	0.0185528
CAB_RS04955	DNA Metabolism	RecA protein	10425	7589	7924	1471	1739	2809	4198.86	408.432	4013.86	946.372	0.0650052	0.838806
CAB_RS04960	Cofactors, Vitamins, Prosthetic Groups, Pigments	PqqC-like protein	888	715	1008	201	135	408	426.537	82.5229	458.201	62.0319	-0.101112	0.673531
CAB_RS04965	Cofactors, Vitamins, Prosthetic Groups, Pigments	Alternative Folylglutamate Synthase	737	664	755	107	69	266	351.938	32.7622	259.73	53.2336	0.437064	0.0423147
CAB_RS04970	Cofactors, Vitamins, Prosthetic Groups, Pigments	Dihydrofolate reductase (EC 1.5.1.3)	429	295	385	30	42	136	179.987	26.2486	118.174	39.3533	0.60921	0.0478997
CAB_RS04975	Cofactors, Vitamins, Prosthetic Groups, Pigments	2-amino-4-hydroxy-6-hydroxymethyldihydropteridine pyrophosphokinase (EC 2.7.6.3) / Dihydropteroate synthase (EC 2.5.1.15)	1667	1362	1592	202	198	509	752.44	64.8325	558.59	34.9179	0.427884	0.00431242
CAB_RS04980	n.d.	hypothetical protein	41	33	37	1	6	18	18.0513	1.17363	13.527	9.61955	0.36257	0.674106
CAB_RS04985	Cell Division and Cell Cycle; RNA Metabolism	RNA polymerase sigma factor RpoD	9266	8557	9825	1924	1821	3703	4517.35	488.724	4821.38	541.441	-0.0939675	0.709546
CAB_RS04990	predicted Inclusion Membrane Protein	hypothetical protein	2348	1330	1369	218	249	577	809.961	206.388	647.611	82.9094	0.321928	0.174865
CAB_RS04995	Protein Metabolism	SSU ribosomal protein S20p	1067	1326	1362	490	390	714	617.558	123.347	1069.15	227.885	-0.790583	0.000735279
CAB_RS05000	n.d.	hypothetical protein	1377	1470	1862	552	300	847	774.032	174.562	1085.61	290.639	-0.488619	0.060893
CAB_RS05005	DNA Metabolism	Exodeoxyribonuclease V alpha chain (EC 3.1.11.5)	700	533	459	74	55	252	273.344	37.8447	212.597	66.9545	0.358048	0.228111
CAB_RS05010	n.d.	CT651 hypothetical protein	1813	1560	1826	352	254	753	847.938	81.7281	834.125	85.4779	0.0240169	0.921489
CAB_RS05015	n.d.	transcriptional regulator	4281	3235	2242	321	317	614	1570.35	382.275	815.727	110.323	0.944124	3.66521e-05
CAB_RS05020	Cell Wall and Capsule	Glucosamine-1-phosphate N-acetyltransferase (EC 2.3.1.157)	1179	1072	943	147	161	403	519.135	29.8775	435.303	50.4124	0.254719	0.128422
CAB_RS05025	Fatty Acids, Lipids, and Isoprenoids	Octaprenyl diphosphate synthase (EC 2.5.1.90) / Dimethylallyltransferase (EC 2.5.1.1) / (2E,6E)-farnesyl diphosphate synthase (EC 2.5.1.10) / Geranylgeranyl diphosphate synthase (EC 2.5.1.29)	996	806	678	75	97	263	401.281	47.9041	258.352	57.7884	0.636231	0.00347
CAB_RS05035	n.d.	FIG00494013: hypothetical protein	231	299	246	75	61	139	127.317	24.4659	176.229	16.8555	-0.470747	0.0594844
CAB_RS05040	Cofactors, Vitamins, Prosthetic Groups, Pigments	Thymidylate synthase thyX (EC 2.1.1.-)	1654	1665	1867	440	320	870	849.132	112.534	1017.94	101.476	-0.261901	0.147538
