# Supplementary material for: Virulence-related comparative transcriptomics of infectious and non-infectious chlamydial particles
Source: BMC Genomics. 2018 Aug 2;19:575. doi: 10.1186/s12864-018-4961-x (PMC6090853; doi:10.1186/s12864-018-4961-x)
Supplement: Supplementary file 5 — Table S4. Gene expression in W. chondrophila EBs and RBs. (XLS 479 kb) [file 12864_2018_4961_MOESM5_ESM.xls]

## Sheet: W. chondrophila
Table S4. Gene expression in W. chondrophila EBs and RBs
Up-regulated in EBs
Up-regulated in RBs
Locus tag	Category	Product	Raw counts RB_1	Raw counts RB_2	Raw counts RB_3	Raw counts EB_1	Raw counts EB_2	Raw counts EB_3	Norm. Mean Expression RB	SD Mean Expression RB	Norm. Mean Expression EB	SD Mean Expression EB	Log2-fold Change	padj
WCW_RS00005	n.d.	Mobile element protein	143	173	133	588	707	352	280.536	14.7438	282.035	35.2052	-0.00512503	0.94241
WCW_RS00010	n.d.	hypothetical protein	115	204	115	1097	1438	857	263.444	18.6303	591.928	74.1452	-1.17053	6.04732e-12
WCW_RS00015	n.d.	hypothetical protein	80	127	78	194	192	139	174.464	7.32102	92.3151	6.7955	0.919382	9.54583e-06
WCW_RS00020	n.d.	hypothetical protein	25	60	22	52	60	58	63.0123	12.4205	30.9843	9.52387	1.02308	0.00424274
WCW_RS00025	n.d.	hypothetical protein	17	18	25	42	28	25	38.3723	6.78469	16.7296	3.68896	1.16046	0.00755898
WCW_RS00030	n.d.	hypothetical protein	18	33	34	35	28	39	52.7386	8.61945	18.9843	8.18399	1.47999	0.000246644
WCW_RS00035	n.d.	Mobile element protein	58	75	92	257	279	182	142.286	22.6853	125.487	5.57924	0.183963	0.515682
WCW_RS00040	n.d.	Mobile element protein	27	44	42	148	201	115	70.1963	7.97134	80.7619	11.3496	-0.210567	0.521391
WCW_RS00045	n.d.	hypothetical protein	47	82	63	383	408	179	117.955	7.81934	163.798	31.524	-0.474909	0.0497721
WCW_RS00050	Fatty Acids, Lipids, and Isoprenoids	Octaprenyl diphosphate synthase (EC 2.5.1.90) / Dimethylallyltransferase (EC 2.5.1.1) / (2E,6E)-farnesyl diphosphate synthase (EC 2.5.1.10) / Geranylgeranyl pyrophosphate synthetase (EC 2.5.1.29)	175	243	163	869	1027	480	359.065	11.5554	404.52	61.5415	-0.173938	0.350518
WCW_RS00055	Cell Wall and Capsule	Glucosamine-1-phosphate N-acetyltransferase (EC 2.3.1.157)	199	294	183	684	702	444	415.501	17.3588	318.234	0.586766	0.387557	0.0143845
WCW_RS00060	predicted T3SS Effector; Stress Response	Glucans biosynthesis glucosyltransferase H (EC 2.4.1.-)	114	202	183	1115	1022	548	308.353	35.5983	458.364	64.7245	-0.572417	0.00250624
WCW_RS00065	Stress Response	Glucans biosynthesis protein G precursor	112	170	155	1191	1230	747	271.767	22.8504	549.03	11.7159	-1.0132	1.30387e-10
WCW_RS00070	Cell Wall and Capsule	D-alanine--D-alanine ligase (EC 6.3.2.4)	96	97	123	171	91	131	201.912	29.9533	71.6384	27.9431	1.48829	2.32108e-07
WCW_RS00075	n.d.	hypothetical protein	0	0	0	0	0	0	0	0	0	0	NA	NA
WCW_RS00080	Membrane Transport	Twin-arginine translocation protein TatC	78	92	103	326	242	221	172.724	20.7234	140.002	27.2233	0.305345	0.235398
WCW_RS00085	Membrane Transport	Twin-arginine translocation protein TatA	12	16	15	20	26	14	26.9126	2.00946	10.3709	1.28508	1.43296	0.00697956
WCW_RS00090	Nucleosides and Nucleotides; predicted T3SS Effector	Adenylosuccinate lyase (EC 4.3.2.2)	206	338	215	990	851	607	464.415	17.3168	427.28	39.6588	0.119889	0.477802
WCW_RS00095	n.d.	Virulence plasmid protein pGP6-D	172	242	165	693	602	491	357.775	8.68129	315.84	41.3358	0.180035	0.322996
WCW_RS00100	n.d.	Septum site-determining protein MinD	136	172	103	480	443	347	254.418	22.1825	224.328	24.8238	0.18133	0.377559
WCW_RS00105	predicted T3SS Effector; Protein Metabolism	Threonyl-tRNA synthetase (EC 6.1.1.3)	443	644	403	1422	1493	1105	916.731	38.9976	710.122	73.3969	0.369103	0.0110535
WCW_RS00110	Respiration	Hypothetical succinate dehydrogenase membrane anhor protein	461	681	515	2540	2627	1383	1024.95	18.7582	1121.26	114.5	-0.129162	0.377286
WCW_RS00115	predicted T3SS Effector	hypothetical protein	185	312	149	293	284	220	391.058	42.0488	140.932	15.5141	1.47147	2.58682e-15
WCW_RS00120	n.d.	FKBP-type peptidyl-prolyl cis-trans isomerase	99	131	86	288	253	187	195.646	10.0143	127.607	11.636	0.61471	0.00240277
WCW_RS00125	Carbohydrates	Mannose-1-phosphate guanylyltransferase (GDP) (EC 2.7.7.22)	71	100	108	273	245	220	175.09	22.5289	131.953	24.4027	0.406817	0.092351
WCW_RS00130	n.d.	Lysophospholipid transporter LplT / 2-acylglycerophosphoethanolamine acyltransferase (EC 2.3.1.40) / Acyl-[acyl-carrier-protein] synthetase (EC 6.2.1.20)	237	327	289	659	669	525	532.034	31.5216	328.736	42.4633	0.693339	1.65078e-05
WCW_RS00135	DNA Metabolism	Exodeoxyribonuclease V gamma chain (EC 3.1.11.5)	566	700	604	1688	1437	843	1171.17	62.6951	680.553	96.7231	0.782014	1.37019e-07
WCW_RS00140	DNA Metabolism	Exodeoxyribonuclease V beta chain (EC 3.1.11.5)	299	454	350	1154	1043	609	681.858	20.5901	482.178	52.3265	0.500739	0.000792507
WCW_RS00145	DNA Metabolism	Exodeoxyribonuclease V alpha chain (EC 3.1.11.5)	149	165	154	491	466	305	295.277	23.7755	219.462	9.18298	0.429784	0.022221
WCW_RS00150	n.d.	hypothetical protein	285	377	301	1236	1214	876	599.796	19.1255	584.469	41.2328	0.0389941	0.830156
WCW_RS00155	n.d.	hypothetical protein	126	195	114	405	356	353	266.208	14.8422	200.996	48.4002	0.404231	0.0559136
WCW_RS00160	n.d.	hypothetical protein	149	233	190	517	524	323	353.843	19.1628	236.534	4.69963	0.578862	0.000408972
WCW_RS00165	Cofactors, Vitamins, Prosthetic Groups, Pigments	Porphobilinogen synthase (EC 4.2.1.24)	130	187	139	642	741	452	282.249	2.71408	319.461	18.9647	-0.177861	0.316866
WCW_RS00170	Sulfur Metabolism	Thiol peroxidase, Bcp-type (EC 1.11.1.15)	217	251	233	2863	3582	1693	441.342	32.5673	1389.22	213.541	-1.6552	1.31396e-26
WCW_RS00175	n.d.	hypothetical protein	28	25	42	99	58	81	61.4506	13.4374	43.5065	16.4687	0.471306	0.230467
WCW_RS00180	n.d.	hypothetical protein	171	232	228	546	548	400	395.269	36.22	263.063	21.4062	0.58679	0.00078057
WCW_RS00185	Cell Wall and Capsule	Putative two-domain glycosyltransferase	48	87	80	263	272	181	132.824	16.6289	125.131	4.17615	0.0894982	0.739533
WCW_RS00190	DNA Metabolism	A/G-specific adenine glycosylase (EC 3.2.2.-)	114	138	114	505	485	342	229.152	11.9185	233.342	13.3686	-0.0249824	0.883259
WCW_RS00195	n.d.	CgeB family protein	190	242	185	1019	990	647	384.471	14.4461	462.251	13.8249	-0.266787	0.087225
WCW_RS00200	n.d.	hypothetical protein	68	113	102	565	558	316	175.289	17.4755	247.453	19.2033	-0.497156	0.0128334
WCW_RS00205	predicted T3SS Effector	hypothetical protein	173	250	212	1220	1291	680	394.709	20.3696	546.707	52.8363	-0.469688	0.00289208
WCW_RS00210	n.d.	Transmembrane protein	111	154	123	1903	1914	1233	241.132	6.99614	878.961	11.6275	-1.86683	4.17268e-39
WCW_RS00220	n.d.	Transposase IS66	10	16	22	26	23	23	30.2699	7.11893	13.0062	3.21655	1.20645	0.0142329
WCW_RS00230	n.d.	Mobile element protein	27	27	40	112	174	95	60.3545	11.5479	66.3128	13.6729	-0.137504	0.683084
WCW_RS00235	n.d.	hypothetical protein	84	102	110	629	616	396	186.834	20.6751	285.264	7.41156	-0.607924	0.00128388
WCW_RS00240	n.d.	Transmembrane transport protein	83	117	112	418	485	327	194.958	17.1576	216.196	20.5797	-0.147557	0.491244
WCW_RS00245	n.d.	Carboxylesterase (EC 3.1.1.1)	49	66	56	437	547	271	106.625	4.83401	215.093	29.0189	-1.00673	2.11511e-06
WCW_RS00250	n.d.	hypothetical protein	45	63	36	252	357	256	88.532	6.67816	154.116	34.5086	-0.791053	0.00217685
WCW_RS00255	Amino Acids and Derivatives; Cofactors, Vitamins, Prosthetic Groups, Pigments	D-3-phosphoglycerate dehydrogenase (EC 1.1.1.95)	61	82	59	493	617	433	125.31	3.29678	273.058	41.7528	-1.12697	3.71198e-08
WCW_RS00260	Amino Acids and Derivatives; Cofactors, Vitamins, Prosthetic Groups, Pigments	D-3-phosphoglycerate dehydrogenase (EC 1.1.1.95)	146	184	196	1023	1042	764	331.379	36.3931	498.651	43.8368	-0.592209	0.000723739
WCW_RS00265	n.d.	hypothetical protein	584	908	604	2340	2185	1389	1287.79	28.0665	1025.09	57.824	0.329509	0.0106921
WCW_RS00270	Outer Membrane Protein A1	hypothetical protein	208	344	223	1123	1267	919	474.332	17.0256	585.098	70.4338	-0.30355	0.0663961
WCW_RS00275	n.d.	putative Tyrosine-protein kinase	307	443	353	1044	961	696	684.204	21.4144	473.5	34.9267	0.532156	0.000180782
WCW_RS00280	n.d.	Polysaccharide export lipoprotein Wza	142	235	149	390	345	247	321.678	12.6003	171.672	13.9873	0.904652	1.29784e-07
WCW_RS00285	Outer Membrane Protein A2; predicted T3SS Effector	hypothetical protein	1107	2375	1352	9155	11291	5463	2908.85	306.819	4429.58	625.879	-0.606783	0.000182804
WCW_RS00290	Outer Membrane Protein A3; predicted T3SS Effector	hypothetical protein	3539	5959	3327	27352	31806	15399	7802.96	531.75	12723.9	1710.19	-0.705451	6.14811e-07
WCW_RS00295	Outer Membrane Protein A4; predicted T3SS Effector	hypothetical protein	4833	9004	4589	33023	35611	20334	11118.8	1083.33	15359.1	779.933	-0.466057	0.0014
WCW_RS00300	n.d.	Glycosyl transferase, group 2 family protein	104	131	86	289	323	163	199.253	13.1306	132.547	15.0501	0.581342	0.00491805
WCW_RS00305	predicted T3SS Effector	hypothetical protein	83	120	91	239	188	158	182.054	2.89624	103.269	16.153	0.821294	0.000130548
WCW_RS00310	Cell Wall and Capsule	dTDP-4-dehydrorhamnose 3,5-epimerase (EC 5.1.3.13)	39	75	46	144	135	103	97.0404	7.23461	67.3511	6.55923	0.533824	0.0435686
WCW_RS00315	n.d.	Similar to CDP-glucose 4,6-dehydratase (EC 4.2.1.45)	184	259	168	536	445	276	376.957	14.4188	216.39	29.6117	0.803533	3.59837e-06
WCW_RS00320	Cell Wall and Capsule	Glucose-1-phosphate cytidylyltransferase (EC 2.7.7.33)	55	83	62	119	119	114	123.538	2.39457	63.6785	16.0549	0.954196	0.000171752
WCW_RS00325	n.d.	Tyrosine-specific transport protein	410	543	344	2681	2505	1379	802.15	48.2012	1123.95	133.14	-0.486968	0.0011772
WCW_RS00330	n.d.	FkbM family methyltransferase	121	173	172	620	643	347	291.41	29.9808	276.209	24.2092	0.0763509	0.740544
WCW_RS00335	Phosphorus Metabolism	NAD(P) transhydrogenase subunit beta (EC 1.6.1.2)	174	247	141	544	503	403	345.252	25.2539	256.705	31.6137	0.424828	0.0186868
WCW_RS00340	Phosphorus Metabolism	NAD(P) transhydrogenase alpha subunit (EC 1.6.1.2)	25	32	17	65	60	45	45.6326	5.22777	29.9038	2.64922	0.616671	0.103744
WCW_RS00345	Phosphorus Metabolism; predicted T3SS Effector	NAD(P) transhydrogenase alpha subunit (EC 1.6.1.2)	93	146	85	202	219	222	198.107	11.1523	117.456	37.1054	0.758992	0.00152276
WCW_RS00350	Cofactors, Vitamins, Prosthetic Groups, Pigments; Fatty Acids, Lipids, and Isoprenoids	Long-chain-fatty-acid--CoA ligase (EC 6.2.1.3)	106	135	158	706	702	562	252.057	35.6897	349.864	47.5608	-0.473931	0.020929
WCW_RS00355	n.d.	hypothetical protein	88	133	121	321	342	209	212.708	17.5582	151.384	2.9543	0.496305	0.0141147
WCW_RS00360	Amino Acids and Derivatives	Aspartate aminotransferase (EC 2.6.1.1)	157	208	148	547	540	353	318.358	10.449	250.784	5.8028	0.341339	0.0426225
WCW_RS00370	n.d.	hypothetical protein	115	169	102	375	427	268	237.091	12.2249	186.677	10.6551	0.341849	0.067245
WCW_RS00375	Nucleosides and Nucleotides; Stress Response	Nucleoside 5-triphosphatase RdgB (dHAPTP, dITP, XTP-specific) (EC 3.6.1.15)	557	740	449	1941	2576	1333	1078.33	76.2219	1008.28	141.451	0.0968615	0.587617
WCW_RS00380	RNA Metabolism	Transcription elongation factor GreA	1246	1668	956	3218	3820	2728	2385.31	200.69	1727.68	234.224	0.464886	0.0028454
WCW_RS00385	n.d.	SET domain protein	42	43	47	202	198	116	83.9455	9.61	88.9672	5.59746	-0.083416	0.737675
WCW_RS00390	Miscellaneous; predicted T3SS Effector; RNA Metabolism	Iron-sulfur cluster assembly protein SufB	230	299	225	558	483	422	469.15	15.1437	260.422	43.0847	0.851076	4.61906e-07
WCW_RS00395	Miscellaneous; RNA Metabolism	Iron-sulfur cluster assembly ATPase protein SufC	154	237	124	424	403	276	314.188	27.3528	192.619	9.1222	0.702164	8.83481e-05
WCW_RS00400	Miscellaneous; RNA Metabolism	Iron-sulfur cluster assembly protein SufD	276	383	235	715	581	458	551.039	31.5458	308.227	40.2198	0.839122	2.66807e-07
WCW_RS00405	Amino Acids and Derivatives; Miscellaneous; RNA Metabolism	Cysteine desulfurase (EC 2.8.1.7), SufS subfamily	214	349	199	710	565	418	464.695	28.6569	295.483	38.647	0.656516	0.000122023
WCW_RS00410	n.d.	TsaC protein (YrdC-Sua5 domains) required for threonylcarbamoyladenosine t(6)A37 modification in tRNA	79	121	101	284	227	217	186.524	10.6273	130.245	27.1622	0.524527	0.0214102
WCW_RS00415	n.d.	hypothetical protein	97	98	77	750	634	421	171.59	18.5288	312.805	33.3922	-0.863754	7.15468e-06
WCW_RS00420	T3SS Apparatus	Type III secretion inner membrane protein SctT	50	80	100	381	284	226	144.492	29.1734	156.082	25.6465	-0.115477	0.694605
WCW_RS00425	T3SS Apparatus	probable type III secretion inner membrane protein SctS	80	147	100	533	706	386	199.514	12.4651	281.437	36.6051	-0.49057	0.0122387
WCW_RS00430	predicted T3SS Effector; T3SS Apparatus	Type III secretion inner membrane protein SctR	52	121	65	362	369	276	142.365	18.3515	177.845	17.8626	-0.325986	0.205269
WCW_RS00435	T3SS Apparatus	Type III secretion translocase SctL	207	228	176	1353	1354	830	383.586	31.3812	612.754	17.8542	-0.674781	9.66772e-06
WCW_RS00440	n.d.	CT560 hypothetical protein	108	183	130	835	849	582	258.217	11.1601	396.844	18.4601	-0.621768	0.000174286
WCW_RS00445	T3SS Apparatus	Type III secretion protein SctJ	368	536	334	2630	2527	1841	761.512	33.1153	1229.72	90.8557	-0.690795	3.05665e-07
WCW_RS00450	n.d.	hypothetical protein	57	116	64	335	295	219	142.794	13.9213	148.893	13.6691	-0.0592972	0.863142
WCW_RS00455	n.d.	hypothetical protein	89	143	91	420	483	282	197.841	6.81813	205.453	12.0295	-0.0501235	0.820023
WCW_RS00460	Cofactors, Vitamins, Prosthetic Groups, Pigments	Lipoate synthase	127	174	119	412	461	324	259.894	8.02424	210.937	20.8252	0.301269	0.105387
WCW_RS00465	Carbohydrates	Dihydrolipoamide dehydrogenase of pyruvate dehydrogenase complex (EC 1.8.1.4)	165	202	169	794	902	529	335.538	17.0387	385.753	20.3239	-0.20014	0.226821
WCW_RS00470	n.d.	hypothetical protein	9	31	11	34	39	26	29.48	7.79093	17.3748	1.45786	0.770518	0.101093
WCW_RS00475	n.d.	hypothetical protein	102	115	99	332	442	209	198.752	13.9773	168.128	28.2639	0.244307	0.310493
WCW_RS00480	n.d.	hypothetical protein	245	370	227	1774	1977	1273	516.717	22.5663	877.881	46.7077	-0.764057	3.64815e-08
WCW_RS00485	n.d.	hypothetical protein	291	395	249	2385	2760	1460	577.437	31.7377	1135.49	105.272	-0.976049	3.70197e-12
WCW_RS00490	predicted T3SS Effector	hypothetical protein	252	415	245	1216	1085	622	556.53	29.7365	501.261	62.2134	0.152867	0.384239
WCW_RS00495	n.d.	Protein export cytoplasm protein SecA ATPase RNA helicase (TC 3.A.5.1.1)	1071	1528	941	3520	3527	2350	2179.05	110.079	1640.38	46.1226	0.40997	0.0011617
WCW_RS00500	n.d.	FIG01209733: hypothetical protein	280	422	265	1197	1438	737	593.927	22.0156	578.837	65.1512	0.0368996	0.836248
WCW_RS00505	Fatty Acids, Lipids, and Isoprenoids	Phosphatidylserine decarboxylase (EC 4.1.1.65)	82	165	109	426	440	301	216.096	18.5472	204.467	10.1463	0.0824622	0.685903
WCW_RS00510	DNA Metabolism; predicted T3SS Effector	Putative deoxyribonuclease YcfH	93	111	121	298	312	269	205.352	23.1589	157.63	31.3209	0.375699	0.102274
WCW_RS00515	n.d.	hypothetical protein	237	349	227	1500	1510	1254	500.483	14.5574	760.444	123.493	-0.604071	0.000170095
WCW_RS00520	Carbohydrates; Cofactors, Vitamins, Prosthetic Groups, Pigments; Fatty Acids, Lipids, and Isoprenoids	membrane protein	25	35	37	82	56	54	60.841	7.32732	34.1034	7.76367	0.843274	0.0172624
WCW_RS00525	n.d.	Alcohol dehydrogenase (EC 1.1.1.1)	87	112	81	297	327	225	174.096	6.86824	149.213	11.8462	0.223775	0.307915
WCW_RS00530	n.d.	hypothetical protein	64	76	72	800	722	546	133.398	10.0786	363.698	34.22	-1.45251	1.10476e-14
WCW_RS00535	n.d.	hypothetical protein	275	415	302	1874	1686	1133	612.203	7.61713	816.275	56.4878	-0.415037	0.00289208
WCW_RS00540	predicted T3SS Effector	hypothetical protein	4	4	0	5	2	2	4.87811	2.39512	1.55793	0.736675	1.32193	0.215592
WCW_RS00545	Protein Metabolism; Respiration	Cytochrome c-type biogenesis protein DsbD, protein-disulfide reductase (EC 1.8.1.8)	176	272	220	683	521	461	413.32	20.2354	294.938	52.8106	0.485427	0.00803393
WCW_RS00550	Membrane Transport	MotA/TolQ/ExbB proton channel family protein	246	294	241	895	937	486	489.17	26.725	396.48	42.558	0.304334	0.0748596
WCW_RS00555	Membrane Transport	Biopolymer transport protein ExbD/TolR	26	32	19	68	63	39	47.7252	4.62768	29.3884	2.04919	0.726982	0.05949
WCW_RS00560	Membrane Transport	Putative TolA protein	88	152	109	251	302	179	213.947	10.7334	127.292	10.1229	0.752782	0.00011691
WCW_RS00565	Membrane Transport	tolB protein precursor, periplasmic protein involved in the tonb-independent uptake of group A colicins	193	247	184	561	602	417	388.44	14.6658	277.58	19.8889	0.480972	0.00276516
WCW_RS00570	n.d.	hypothetical protein	23	28	24	132	129	68	46.9968	2.56934	56.2144	6.77697	-0.252766	0.443222
WCW_RS00575	Membrane Transport; Outer Membrane Protein	18K peptidoglycan-associated outer membrane lipoprotein; Peptidoglycan-associated lipoprotein precursor; Outer membrane protein P6; OmpA/MotB precursor	450	581	455	2027	2349	1292	926.045	31.723	977.768	75.6415	-0.0788223	0.597955
WCW_RS00580	n.d.	hypothetical protein	254	409	263	1051	1126	571	567.325	18.5338	469.516	54.0663	0.270688	0.089412
WCW_RS00585	Amino Acids and Derivatives; Cell Wall and Capsule	Glutamate racemase (EC 5.1.1.3)	174	247	178	896	867	458	370.622	3.277	379.424	46.8617	-0.0307787	0.850343
WCW_RS00590	Carbohydrates	Deoxyribose-phosphate aldolase (EC 4.1.2.4)	129	166	141	797	902	356	272.436	12.714	344.876	81.5388	-0.34299	0.100982
WCW_RS00595	n.d.	hypothetical protein	18	33	28	53	52	55	48.6245	5.08533	29.2209	9.08567	0.756729	0.0511311
WCW_RS00600	predicted T3SS Effector	S-adenosylmethionine synthetase (EC 2.5.1.6)	422	625	426	1172	1514	837	907.888	13.0006	610.261	71.6457	0.573883	4.63478e-05
WCW_RS00605	Phosphorus Metabolism	Phosphate regulon transcriptional regulatory protein PhoB (SphR)	133	187	120	889	1000	646	271.385	11.2872	443.251	26.4594	-0.709014	1.02676e-05
WCW_RS00610	Membrane Transport	TPR domain protein, putative component of TonB system	545	708	643	3497	3424	2155	1186.75	75.4539	1574.71	48.2464	-0.408032	0.00206732
WCW_RS00615	RNA Metabolism	Permease of the drug/metabolite transporter (DMT) superfamily	99	140	131	351	377	287	230.986	18.6837	179.962	23.2286	0.359896	0.0783493
WCW_RS00620	n.d.	hypothetical protein	262	389	244	1595	1494	885	550.102	21.3948	684.661	55.8795	-0.316672	0.037098
WCW_RS00625	n.d.	hypothetical protein	645	969	650	4181	4096	2235	1393.73	25.3241	1801.45	182.078	-0.369568	0.00533385
WCW_RS00630	RNA Metabolism	16S rRNA (guanine(966)-N(2))-methyltransferase (EC 2.1.1.171) ## SSU rRNA m(2)G966	255	395	268	2152	2147	940	564.499	10.0059	882.769	185.359	-0.646718	0.000174286
WCW_RS00635	n.d.	hypothetical protein	59	82	119	132	144	143	165.008	37.8228	76.3928	23.2692	1.11839	0.000150746
WCW_RS00640	Nucleosides and Nucleotides	Cytosine/purine/uracil/thiamine/allantoin permease family protein	42	47	67	119	93	93	99.6522	19.0125	54.7521	12.621	0.862496	0.00566719
WCW_RS00645	n.d.	Conservative hypothetical protein probably involved in hydantoin, pyrimidine utilization # coupled to 3.5.2.14 or similar function	36	56	77	94	73	93	106.666	24.5403	47.8494	17.6053	1.1565	0.000534138
WCW_RS00650	Amino Acids and Derivatives; Nucleosides and Nucleotides	N-methylhydantoinase (ATP-hydrolyzing) (EC 3.5.2.14)	59	78	86	210	203	173	140.388	17.7563	104.588	17.5598	0.415037	0.0948029
WCW_RS00655	predicted T3SS Effector	hypothetical protein	61	76	66	259	223	196	127.12	6.85311	120.728	20.3183	0.0698214	0.785484
WCW_RS00660	Carbohydrates; predicted T3SS Effector	Trehalose-6-phosphate phosphatase (EC 3.1.3.12)	128	187	166	1662	1700	772	299.32	20.4672	699.06	128.735	-1.22515	3.00462e-12
WCW_RS00665	Carbohydrates	Trehalose-6-phosphate phosphatase (EC 3.1.3.12)	84	134	116	1312	1545	574	206.893	16.004	573.889	150.592	-1.47142	7.56701e-13
WCW_RS00670	n.d.	Lipid-A-disaccharide synthase (EC 2.4.1.182)	85	128	96	259	289	184	190.911	3.82196	127.78	6.36078	0.577429	0.00339999
WCW_RS00675	n.d.	hypothetical protein	38	40	29	74	101	50	67.2234	7.11496	38.6637	6.25697	0.780687	0.0156424
WCW_RS00680	n.d.	hypothetical protein	94	110	118	223	147	169	203.518	21.8198	97.2418	28.6181	1.07251	2.08335e-05
WCW_RS00685	n.d.	hypothetical protein	94	141	119	5489	6318	3430	219.65	12.3865	2624.87	212.293	-3.57674	9.23699e-141
WCW_RS00690	n.d.	hypothetical protein	250	271	317	2249	1030	1151	532.707	68.5643	780.437	300.379	-0.549339	0.223198
WCW_RS00695	n.d.	Ribosomal RNA small subunit methyltransferase B (EC 2.1.1.-)	177	266	183	733	822	424	385.681	4.41817	339.128	34.7055	0.187316	0.29156
WCW_RS00700	n.d.	Oxidoreductase, short chain dehydrogenase/reductase family	63	63	71	455	487	321	125.514	15.305	220.83	9.37769	-0.810623	9.61671e-05
WCW_RS00705	n.d.	Spore photoproduct lyase (EC 4.1.99.-)	60	100	77	307	300	203	145.9	7.90864	141.456	5.25147	0.0502732	0.845664
WCW_RS00710	n.d.	Spore photoproduct lyase (EC 4.1.99.-)	32	32	34	190	222	207	62.3381	6.98893	112.452	32.4893	-0.853159	0.00460461
WCW_RS00715	n.d.	COG1801: Uncharacterized conserved protein	29	28	27	447	480	366	53.3815	5.88549	229.286	29.8035	-2.11128	5.31591e-18
WCW_RS00720	n.d.	aminopeptidase	116	167	138	501	498	393	261.501	11.1569	246.861	31.3333	0.0850558	0.687723
WCW_RS00725	Protein Metabolism; Stress Response	Ribosomal protein L11 methyltransferase (EC 2.1.1.-)	51	53	68	241	213	169	109.819	16.7368	109.967	12.8882	0	0.961376
WCW_RS00730	n.d.	Carbonic anhydrase (EC 4.2.1.1)	149	202	153	1287	1192	852	313.027	6.58817	583.377	39.5007	-0.897333	2.00553e-09
WCW_RS00735	n.d.	Sulfate permease	153	209	136	1164	1092	898	307.743	13.7605	560.168	78.4413	-0.862496	2.06879e-07
WCW_RS00740	n.d.	hypothetical protein	80	131	110	211	199	136	198.399	14.6597	95.3001	4.68143	1.0595	1.9944e-07
WCW_RS00745	n.d.	hypothetical protein	35	55	53	210	217	126	88.9898	9.72551	95.4596	4.50144	-0.0941222	0.716124
WCW_RS00750	Cofactors, Vitamins, Prosthetic Groups, Pigments	Substrate-specific component BioY of biotin ECF transporter	16	15	25	37	45	41	36.1562	7.9785	22.329	6.47044	0.710493	0.136354
WCW_RS00755	predicted T3SS Effector	hypothetical protein	52	66	77	167	157	146	123.189	17.2604	84.5191	18.2439	0.533124	0.0471567
WCW_RS00760	n.d.	FIG065221: Holliday junction DNA helicase	153	212	208	566	622	423	358.607	33.6377	282.799	20.3851	0.343182	0.0602692
WCW_RS00765	n.d.	hypothetical protein	110	164	176	387	318	293	281.734	38.3349	178.14	33.984	0.663818	0.00255258
WCW_RS00770	n.d.	Linoleoyl-CoA desaturase (EC 1.14.19.3)	48	92	81	334	353	221	136.001	17.0912	157.932	2.16411	-0.216318	0.375436
WCW_RS00775	predicted T3SS Effector; Protein Metabolism; RNA Metabolism	Ribosomal protein S12p Asp88 (E. coli) methylthiotransferase	187	186	178	327	385	289	349.605	36.0858	177.901	28.3257	0.975478	5.68572e-07
WCW_RS00780	n.d.	hypothetical protein	28	62	44	88	121	77	81.2577	9.57336	50.3044	8.27052	0.695994	0.0197102
WCW_RS00785	n.d.	hypothetical protein	69	118	100	511	532	295	177.13	15.426	230.109	16.4461	-0.377885	0.0614088
WCW_RS00790	n.d.	hypothetical protein	370	562	363	1330	1392	818	795.794	22.6563	612.013	22.9689	0.379237	0.00532391
WCW_RS00795	Amino Acids and Derivatives	Proline/sodium symporter PutP (TC 2.A.21.2.1) @ Propionate/sodium symporter	139	203	160	386	397	289	311.112	9.18292	188.901	16.3067	0.718528	2.4131e-05
WCW_RS00800	n.d.	probable acetyltransferase	38	75	58	217	232	150	104.547	10.5847	104.541	3.35146	0	0.974152
WCW_RS00805	n.d.	hypothetical protein	313	510	346	2988	3198	1573	717.116	20.8431	1322.32	174.172	-0.882677	6.25835e-10
WCW_RS00810	n.d.	COG2110, Macro domain, possibly ADP-ribose binding module	103	131	92	546	515	408	202.645	9.80634	260.015	30.9464	-0.357032	0.0665791
WCW_RS00815	Protein Metabolism	GTP-binding protein TypA/BipA	719	1101	640	2345	1907	1697	1506.01	87.4278	1057.7	184.041	0.509382	0.00139927
WCW_RS00820	RNA Metabolism	Metallo-beta-lactamase family protein, RNA-specific	103	138	136	414	475	314	236.303	21.5239	210.963	16.9235	0.161544	0.448229
WCW_RS00825	RNA Metabolism	Transcription accessory protein (S1 RNA-binding domain)	501	742	470	1851	1884	1188	1053.33	38.2188	855.593	5.9206	0.298823	0.0225178
WCW_RS00830	predicted T3SS Effector; RNA Metabolism	RNA polymerase sigma-54 factor RpoN	403	519	365	3601	3880	2475	799.542	35.2486	1735.93	52.9089	-1.1177	5.50839e-20
WCW_RS00835	n.d.	hypothetical protein	304	532	516	772	691	668	838.152	112.323	383.831	87.8741	1.12584	8.20346e-09
WCW_RS00840	n.d.	hypothetical protein	32	44	29	171	211	115	64.8888	2.56543	85.8499	8.6174	-0.403897	0.162995
WCW_RS00845	n.d.	hypothetical protein	76	97	85	341	306	162	161.431	8.7528	137.859	21.8238	0.222392	0.361774
WCW_RS00850	n.d.	hypothetical protein	14	20	16	113	115	87	31.0339	0.973204	55.6894	5.96052	-0.853159	0.0213279
WCW_RS00855	predicted T3SS Effector	hypothetical protein	24	40	41	130	123	73	65.3538	9.2689	56.1958	4.21994	0.215013	0.537687
WCW_RS00860	n.d.	hypothetical protein	158	229	169	1299	1096	704	343.942	2.6918	535.449	62.0399	-0.63713	5.74639e-05
WCW_RS00865	n.d.	extracellular functions; secreted proteins	17	26	29	89	78	39	45.1011	6.94485	34.9162	6.90675	0.36257	0.380675
WCW_RS00870	n.d.	hypothetical protein	35	52	41	259	304	138	79.2669	2.58576	119.041	19.766	-0.591037	0.0241345
WCW_RS00875	n.d.	transposase	12	16	14	36	43	18	26.2269	1.41109	16.3759	3.3644	0.70044	0.186381
WCW_RS00880	n.d.	Mobile element protein	22	29	34	71	102	73	53.6306	7.87233	43.8431	10.0746	0.295456	0.452031
WCW_RS00885	Miscellaneous; Stress Response	HtrA protease/chaperone protein	27	24	25	35	27	40	48.5745	6.37084	19.073	8.77998	1.36678	0.00130334
WCW_RS00890	predicted T3SS Effector	conserved hypothetical protein; putative conserved domain	24	54	53	86	75	69	80.5577	15.5232	41.1673	8.02359	0.982298	0.00254204
WCW_RS00895	n.d.	hypothetical protein	114	120	104	458	552	285	213.327	18.7512	222.464	24.5445	-0.0597062	0.75032
WCW_RS00900	Cofactors, Vitamins, Prosthetic Groups, Pigments	Thymidylate synthase thyX (EC 2.1.1.-)	380	597	293	1149	1320	836	772.448	79.3967	577.28	37.3432	0.42003	0.0117717
WCW_RS00905	n.d.	Tyrosine-specific transport protein	339	590	334	959	838	462	767.501	51.9195	385.841	59.2998	0.992505	8.78742e-10
WCW_RS00910	n.d.	Tyrosine-specific transport protein	303	372	312	819	701	377	617.83	31.2216	323.115	57.0752	0.936073	2.30492e-08
WCW_RS00915	Protein Metabolism	Tryptophanyl-tRNA synthetase (EC 6.1.1.2)	213	292	191	434	526	236	430.087	18.225	203.105	35.1422	1.08286	5.66784e-10
WCW_RS00920	DNA Metabolism	Excinuclease ABC subunit B	279	409	292	761	881	558	605.241	0.777847	384.384	26.5458	0.655829	3.33893e-06
WCW_RS00925	predicted T3SS Effector	hypothetical protein	392	540	355	1706	1838	1197	795.215	31.6069	828.228	32.8278	-0.0586759	0.70871
WCW_RS00930	n.d.	hypothetical protein	71	82	83	196	100	155	148.979	13.694	82.6236	34.615	0.844129	0.00536418
WCW_RS00935	n.d.	hypothetical protein	120	165	170	912	992	686	285.331	31.1251	455.193	34.8767	-0.674905	0.00011205
WCW_RS00940	RNA Metabolism	tRNA (guanosine(18)-2'-O)-methyltransferase (EC 2.1.1.34)	20	20	17	31	38	32	36.0471	3.73357	18.1908	4.44576	1	0.0238793
WCW_RS00945	predicted T3SS Effector	Uncharacterized protein	112	138	116	1051	1287	782	229.081	11.4944	544.139	49.6467	-1.24826	9.35715e-15
WCW_RS00950	n.d.	hypothetical protein	15	25	14	70	45	42	32.8751	2.19981	27.7118	6.62745	0.237039	0.580756
WCW_RS00955	n.d.	hypothetical protein	43	52	54	99	96	102	93.9509	9.32615	54.2364	16.8305	0.799701	0.00874022
WCW_RS00960	Membrane Transport	Biopolymer transport protein ExbD/TolR	35	47	28	112	98	62	67.8617	4.95168	47.0039	4.59057	0.532874	0.0916136
WCW_RS00965	Membrane Transport	MotA/TolQ/ExbB proton channel family protein	87	99	103	240	205	163	182.703	18.0657	107.175	13.0403	0.774233	0.000559462
WCW_RS00970	n.d.	hypothetical protein	187	230	229	526	529	434	406.498	35.7315	265.215	40.9552	0.615487	0.000802601
WCW_RS00975	n.d.	Histone-Like Developmental Protein	1261	1737	1273	23291	23353	14894	2647.87	43.9178	10699.7	146.55	-2.01464	1.25529e-87
WCW_RS00980	n.d.	RNA methyltransferase, TrmA family	471	565	461	1603	1566	938	937.334	50.2246	709.396	37.8089	0.402263	0.00427634
WCW_RS00985	Miscellaneous; RNA Metabolism	tRNA-guanine transglycosylase (EC 2.4.2.29)	271	354	279	1147	1151	637	563.153	18.1604	504.01	42.2685	0.159711	0.331046
WCW_RS00990	n.d.	Preprotein translocase subunit YajC (TC 3.A.5.1.1)	139	206	152	767	904	408	307.122	3.49366	352.928	59.6197	-0.20143	0.293616
WCW_RS00995	Membrane Transport; Protein Metabolism	Protein-L-isoaspartate O-methyltransferase (EC 2.1.1.77)	117	162	133	562	552	246	256.302	9.44475	229.354	47.2524	0.160796	0.498359
WCW_RS01000	predicted T3SS Effector	Nicotinamide mononucleotide adenylyltransferase	139	209	145	1282	1304	948	303.817	2.92678	622.373	51.2182	-1.03284	6.04732e-12
WCW_RS01005	predicted T3SS Effector	hypothetical protein	122	163	124	531	501	302	254.236	6.28441	230.24	16.0349	0.143195	0.479054
WCW_RS01010	n.d.	hypothetical protein	198	229	204	823	840	552	396.792	26.9196	386.452	8.60523	0.0405382	0.863142
WCW_RS01015	n.d.	hypothetical protein	114	180	133	716	577	367	263.107	7.66501	286.033	42.1938	-0.120952	0.563599
WCW_RS01020	Potassium metabolism	TrkA-N:Sodium/hydrogen exchanger	291	472	330	2190	2072	1191	671.343	19.2082	937.406	84.8505	-0.481736	0.000636643
WCW_RS01025	n.d.	Na+/H+ antiporter NhaD type	99	141	117	308	321	234	221.885	9.4555	152.176	13.9159	0.546488	0.00478171
WCW_RS01030	n.d.	ADP/ATP Translocase, NTT1	57	64	83	228	118	134	129.913	20.9152	85.2981	28.6977	0.612977	0.0534238
WCW_RS01035	Protein Metabolism	Chaperone protein HtpG	461	599	377	1319	1162	1052	889.464	59.6364	631.653	118.118	0.492259	0.00359158
WCW_RS01040	Respiration	Na(+)-translocating NADH-quinone reductase subunit F (EC 1.6.5.-)	616	942	609	4714	5255	3018	1331.24	37.3333	2245.85	117.391	-0.754847	2.28904e-10
WCW_RS01045	Cofactors, Vitamins, Prosthetic Groups, Pigments	NAD synthetase (EC 6.3.1.5) / Glutamine amidotransferase chain of NAD synthetase	512	801	586	4493	4474	2520	1170.21	28.3798	1975	152.333	-0.755344	1.0561e-09
WCW_RS01050	n.d.	hypothetical protein	34	64	47	269	268	135	88.6388	6.96694	114.472	15.7558	-0.357157	0.168304
WCW_RS01055	n.d.	Mobile element protein	0	0	0	0	2	0	0	0	0.300588	0.534516	NA	0.702658
WCW_RS01060	predicted T3SS Effector	hypothetical protein	77	118	116	480	369	259	193.871	21.5472	192.175	29.5296	0.0149503	0.970326
WCW_RS01065	n.d.	hypothetical protein	105	162	113	666	697	332	233.933	3.35242	287.91	44.1645	-0.29956	0.124236
WCW_RS01070	n.d.	Mobile element protein	210	262	173	946	962	518	400.633	27.0559	415.835	39.3064	-0.0529813	0.761339
WCW_RS01075	n.d.	hypothetical protein	76	67	49	247	161	170	121.798	20.1375	103.326	27.2088	0.244237	0.454635
WCW_RS01080	Sulfur Metabolism	Thiol peroxidase, Tpx-type (EC 1.11.1.15)	105	145	105	1114	1223	866	219.977	3.71356	564.415	53.2534	-1.35819	1.49708e-17
WCW_RS01085	Protein Metabolism	Translation elongation factor P Lys34:lysine transferase	251	377	213	789	813	518	514.933	34.9775	368.969	2.31149	0.480952	0.00193971
WCW_RS01090	Protein Metabolism	Translation elongation factor P	230	259	140	450	383	331	390.936	56.6816	206.81	32.9281	0.917538	8.50927e-06
WCW_RS01095	n.d.	hypothetical protein	117	203	98	495	665	333	252.732	26.5833	256.686	39.2844	-0.022631	0.944529
WCW_RS01100	n.d.	hypothetical protein	180	251	154	913	1052	582	360.487	20.2608	439.512	32.4545	-0.289507	0.0870305
WCW_RS01105	Nucleosides and Nucleotides	AMP nucleosidase (EC 3.2.2.4)	130	227	148	1034	1157	631	308.351	14.7658	485.864	36.4065	-0.658026	4.38746e-05
WCW_RS01110	n.d.	hypothetical protein	107	143	110	940	1018	627	223.852	5.67354	449.365	11.5904	-1.00322	1.82239e-10
WCW_RS01115	RNA Metabolism	Transcription-repair coupling factor	461	696	502	2331	2110	1433	1023.51	10.9213	1022.93	67.3438	0.00140957	0.990261
WCW_RS01120	predicted T3SS Effector; Protein Metabolism	Alanyl-tRNA synthetase (EC 6.1.1.7)	756	1193	656	3825	3841	2337	1589.51	114.094	1732.01	54.1755	-0.123412	0.420177
WCW_RS01125	n.d.	hypothetical protein	106	164	90	465	423	419	219.88	16.1535	236.191	58.4971	-0.101283	0.711128
WCW_RS01130	n.d.	Alkylphosphonate utilization operon protein PhnA	53	63	27	261	284	193	88.131	16.1715	129.491	8.67389	-0.551796	0.039522
WCW_RS01135	n.d.	Sulfate permease	110	149	121	333	274	222	236.548	7.94004	146.142	19.7447	0.698919	0.000368369
WCW_RS01140	Carbohydrates	Transketolase (EC 2.2.1.1)	846	1230	782	4227	4622	3015	1759.26	66.53	2074.08	100.172	-0.23766	0.0644036
WCW_RS01145	Cofactors, Vitamins, Prosthetic Groups, Pigments	Uroporphyrinogen III decarboxylase (EC 4.1.1.37)	145	245	135	626	663	405	319.225	22.8324	294.012	5.26895	0.11774	0.513795
WCW_RS01150	Cofactors, Vitamins, Prosthetic Groups, Pigments	Protoporphyrinogen IX oxidase, aerobic, HemY (EC 1.3.3.4)	197	269	207	1101	977	587	418.058	8.97337	458.74	49.2409	-0.134991	0.429794
WCW_RS01155	Protein Metabolism	ATP-dependent Clp protease, ATP-binding subunit ClpC / Negative regulator of genetic competence clcC/mecB	1263	1839	1234	11286	12267	7219	2673.39	57.0693	5328.09	199.998	-0.995134	2.59179e-20
WCW_RS01160	predicted T3SS Effector	hypothetical protein	962	1172	1157	16779	21796	15157	2071.15	176.67	9513.54	1593.07	-2.19972	1.86366e-49
WCW_RS01165	n.d.	PTS system, IIA component	116	198	114	615	658	399	260.49	16.1566	290.112	6.68916	-0.157541	0.438024
WCW_RS01170	n.d.	PTS system, IIA component	97	109	73	311	326	186	174.328	17.14	141.924	7.6516	0.293196	0.1923
WCW_RS01175	Nucleosides and Nucleotides	Deoxyuridine 5'-triphosphate nucleotidohydrolase (EC 3.6.1.23)	109	158	112	489	499	376	234.14	1.34373	241.078	25.3935	-0.0425246	0.859275
WCW_RS01180	Fatty Acids, Lipids, and Isoprenoids	Acetyl-coenzyme A carboxyl transferase beta chain (EC 6.4.1.2)	135	208	127	404	492	400	288.091	12.606	232.512	51.2842	0.305739	0.129636
WCW_RS01185	Stress Response	Superoxide dismutase [Mn] (EC 1.15.1.1)	317	575	323	1721	2041	986	736.617	54.7928	810.65	110.823	-0.138037	0.447399
WCW_RS01190	Cofactors, Vitamins, Prosthetic Groups, Pigments; predicted T3SS Effector	Porphobilinogen deaminase (EC 2.5.1.61)	55	103	64	304	283	195	134.874	9.09289	136.521	7.56722	-0.0212165	0.977447
WCW_RS01195	DNA Metabolism; Protein Metabolism	DNA repair protein RadA	170	257	177	644	589	395	372.034	4.35187	283.306	17.1609	0.394501	0.0152185
WCW_RS01200	RNA Metabolism	Ribonuclease III (EC 3.1.26.3)	125	207	97	461	464	342	259.81	29.2469	223.328	19.6501	0.221468	0.285024
WCW_RS01205	n.d.	hypothetical protein	212	289	188	549	681	388	425.814	19.3047	280.652	26.8582	0.600283	0.000205304
WCW_RS01210	n.d.	hypothetical protein	112	172	140	433	391	259	262.478	13.0028	188.156	12.8681	0.478834	0.00899398
WCW_RS01215	n.d.	hypothetical protein	62	86	53	222	202	177	123.91	6.95172	107.264	18.5209	0.212729	0.408826
WCW_RS01220	n.d.	hypothetical protein	133	162	129	604	560	440	265.1	13.0713	283.467	31.9201	-0.0948097	0.630981
WCW_RS01225	n.d.	hypothetical protein	69	73	87	121	131	127	145.795	19.411	68.9006	19.7201	1.0813	6.05976e-05
WCW_RS01230	n.d.	hypothetical protein	52	72	76	426	615	467	125.493	14.8406	270.44	70.1892	-1.11103	3.14867e-06
WCW_RS01235	predicted T3SS Effector	hypothetical protein	186	189	171	1569	1821	1309	345.579	33.4843	831.085	106.663	-1.26408	1.46718e-14
WCW_RS01240	n.d.	hypothetical protein	1036	1630	1037	3210	2953	2015	2270.45	74.4993	1425.73	83.4465	0.670718	2.75596e-08
WCW_RS01245	predicted T3SS Effector	hypothetical protein	182	302	190	550	495	303	412.025	16.8435	232.539	21.2812	0.822314	3.67237e-07
WCW_RS01250	Amino Acids and Derivatives	Aminomethyltransferase (glycine cleavage system T protein) (EC 2.1.2.10)	197	262	245	677	582	439	440.626	32.4555	297.913	30.6317	0.565466	0.000911239
WCW_RS01255	Amino Acids and Derivatives	Glycine cleavage system H protein	125	199	114	476	535	273	267.48	16.147	219.847	23.694	0.279336	0.142208
WCW_RS01260	Amino Acids and Derivatives	Glycine dehydrogenase [decarboxylating] (glycine cleavage system P1 protein) (EC 1.4.4.2)	251	468	249	1071	913	647	584.959	51.856	458.784	44.2006	0.349942	0.0383854
WCW_RS01265	Amino Acids and Derivatives	Glycine dehydrogenase [decarboxylating] (glycine cleavage system P2 protein) (EC 1.4.4.2)	295	475	314	1453	1281	799	664.752	18.7956	609.962	59.4816	0.124545	0.437944
WCW_RS01270	Respiration	Na(+)-translocating NADH-quinone reductase subunit E (EC 1.6.5.-)	292	426	259	2442	2701	1179	600.461	30.3105	1068.35	201.984	-0.831877	4.9638e-07
WCW_RS01275	Respiration	Na(+)-translocating NADH-quinone reductase subunit D (EC 1.6.5.-)	286	471	297	2873	2901	1310	644.611	25.3706	1196.9	228.227	-0.892052	4.2016e-08
WCW_RS01280	predicted T3SS Effector; Respiration	Na(+)-translocating NADH-quinone reductase subunit C (EC 1.6.5.-)	285	507	352	2125	2224	1076	699.539	38.3973	922.635	133.868	-0.398976	0.0133756
WCW_RS01285	Respiration	Na(+)-translocating NADH-quinone reductase subunit B (EC 1.6.5.-)	384	626	337	2825	2877	1448	819.953	62.8656	1218.79	159.719	-0.572002	0.000312296
WCW_RS01290	n.d.	hypothetical protein	1652	2412	1852	8524	8725	4335	3663.22	77.3429	3675.99	501.905	-0.00511107	NA
WCW_RS01295	n.d.	hypothetical protein	313	544	351	19888	18623	9856	737.485	34.861	8254.4	1133.06	-3.48536	9.74615e-146
WCW_RS01300	n.d.	hypothetical protein	76	89	75	1667	1888	978	150.588	9.12363	777.326	78.0588	-2.36337	8.25211e-46
WCW_RS01305	Cofactors, Vitamins, Prosthetic Groups, Pigments	Competence protein F homolog, phosphoribosyltransferase domain; protein YhgH required for utilization of DNA as sole source of carbon and energy	51	83	70	436	362	294	126.138	9.30471	192.63	25.8509	-0.615177	0.00615675
WCW_RS01310	n.d.	Lmbe-related protein	78	76	81	320	403	211	149.667	17.3533	160.874	19.0003	-0.102098	0.640783
WCW_RS01315	n.d.	Glycosyltransferase (EC 2.4.1.-)	155	200	160	745	792	492	321.158	11.6177	352.74	5.7544	-0.137095	0.425776
WCW_RS01320	n.d.	Chromosomal replication initiator protein DnaA	508	929	461	7305	9074	3143	1145.39	116.308	3253.56	955.851	-1.50687	1.05448e-14
WCW_RS01325	n.d.	Glutamine Binding Protein	130	159	119	646	675	365	254.584	13.1287	289.373	24.517	-0.180572	0.315547
WCW_RS01330	n.d.	Heavy-metal-associated domain (N-terminus) and membrane-bounded cytochrome biogenesis cycZ-like domain, possible membrane copper tolerance protein	70	99	73	386	438	229	149.871	1.4544	180.724	17.3525	-0.271027	0.203853
WCW_RS01335	predicted T3SS Effector	Oxidoreductase	107	129	92	421	473	257	204.534	12.9159	198.132	15.2644	0.0501235	0.862482
WCW_RS01340	Sulfur Metabolism	Thiol peroxidase, Bcp-type (EC 1.11.1.15)	73	72	65	252	348	135	133.097	13.948	123.846	31.5303	0.101086	0.767019
WCW_RS01345	predicted T3SS Effector	hypothetical protein	64	86	93	221	286	162	152.78	18.6641	116.148	13.5239	0.399407	0.106853
WCW_RS01350	predicted T3SS Effector	hypothetical protein	12	11	9	26	35	32	20.3072	2.74494	16.9606	5.6375	0.234465	0.667428
WCW_RS01355	Membrane Transport	Oligopeptide ABC transporter, periplasmic oligopeptide-binding protein OppA (TC 3.A.1.5.1)	107	139	139	570	527	377	241.744	22.3955	258.151	17.6489	-0.092364	0.641601
WCW_RS01360	Membrane Transport	Oligopeptide transport system permease protein OppB (TC 3.A.1.5.1)	40	72	92	246	226	176	127.808	29.6153	114.373	12.2857	0.16711	0.607121
WCW_RS01365	n.d.	Mobile element protein	119	142	102	426	479	261	226.523	14.8023	200.769	15.2205	0.175497	0.416575
WCW_RS01370	Membrane Transport	Oligopeptide transport system permease protein OppC (TC 3.A.1.5.1)	61	81	97	257	218	142	150.868	23.3943	106.76	11.6266	0.496938	0.0498529
WCW_RS01375	n.d.	hypothetical protein	71	95	138	511	580	268	193.169	43.1116	230.87	36.4415	-0.259292	0.320149
WCW_RS01380	n.d.	hypothetical protein	11	7	12	28	31	16	19.6499	4.35837	12.8474	1.31444	0.621488	0.340424
WCW_RS01385	predicted T3SS Effector	hypothetical protein	208	297	195	1236	1338	593	431.715	13.6456	535.473	98.7339	-0.308508	0.0841662
WCW_RS01390	Phosphorus Metabolism	Probable low-affinity inorganic phosphate transporter	355	584	368	1600	1730	904	799.365	31.4375	725.451	70.864	0.140215	0.37045
WCW_RS01395	Phosphorus Metabolism	Phosphate transport regulator (distant homolog of PhoU)	365	524	322	1573	1537	775	745.141	37.2642	661.406	95.3522	0.17259	0.320009
WCW_RS01400	Membrane Transport	Oligopeptide transport ATP-binding protein OppD (TC 3.A.1.5.1)	191	317	201	1133	1184	735	433.533	17.1824	530.208	4.80202	-0.288297	0.060413
WCW_RS01405	Membrane Transport	Oligopeptide transport ATP-binding protein OppF (TC 3.A.1.5.1)	71	109	88	463	404	243	165.86	7.77997	190.962	22.3662	-0.202389	0.350931
WCW_RS01410	n.d.	hypothetical protein	138	260	181	676	686	473	353.191	25.2647	321.513	15.9302	0.132607	0.441773
WCW_RS01415	n.d.	hypothetical protein	122	194	169	257	206	218	300.537	23.6398	123.119	32.4652	1.29111	1.28411e-09
WCW_RS01420	RNA Metabolism	Ribosomal large subunit pseudouridine synthase B (EC 4.2.1.70)	98	184	78	310	249	274	215.847	30.1627	151.226	43.3464	0.516483	0.0409245
WCW_RS01425	Carbohydrates; Miscellaneous	Phosphoglycerate mutase (EC 5.4.2.1)	246	348	230	1067	867	714	508.533	16.1337	467.259	66.8453	0.124243	0.497424
WCW_RS01430	Amino Acids and Derivatives; Miscellaneous; RNA Metabolism	Cysteine desulfurase (EC 2.8.1.7)	310	436	299	1008	958	684	645.853	14.7193	464.569	29.6342	0.474303	0.000785858
WCW_RS01435	n.d.	nifU protein, putative	231	312	270	991	817	622	507.204	25.9417	425.911	50.4321	0.251132	0.139105
WCW_RS01440	n.d.	Thioredoxin	229	304	253	1945	2113	1606	490.119	19.7429	1004.56	133.058	-1.03634	2.00547e-12
WCW_RS01445	Cofactors, Vitamins, Prosthetic Groups, Pigments; predicted T3SS Effector	Biotin operon repressor / Biotin-protein ligase (EC 6.3.4.15)	61	85	81	326	330	241	141.89	12.0448	158.008	13.24	-0.154034	0.512947
WCW_RS01450	Cell Wall and Capsule	Rod shape-determining protein RodA	125	188	188	690	747	435	312.74	35.4873	323.782	13.4153	-0.0498312	0.796422
WCW_RS01455	n.d.	hypothetical protein	77	70	52	285	328	159	126.071	19.173	131.719	17.5869	-0.0671142	0.77665
WCW_RS01460	predicted T3SS Effector	hypothetical protein	205	244	239	1392	1229	772	433.313	36.0887	586.185	55.2862	-0.436534	0.00800641
WCW_RS01465	Protein Metabolism	SSU ribosomal protein S10p (S20e)	119	176	131	481	471	297	263.349	3.57751	216.743	6.50254	0.277368	0.119095
WCW_RS01470	Protein Metabolism; Virulence, Disease and Defense	Translation elongation factor G	4096	6200	3122	9363	10956	6484	8184.23	810.593	4655.66	304.319	0.813715	2.88795e-08
WCW_RS01475	Protein Metabolism;Virulence, Disease and Defense	SSU ribosomal protein S7p (S5e)	987	1353	664	1592	2162	1338	1841.33	221.644	892.851	134.615	1.04376	1.85239e-09
WCW_RS01480	Protein Metabolism	SSU ribosomal protein S12p (S23e)	709	889	433	1995	2550	1457	1251.23	176.516	1042.42	114.75	0.263727	0.175602
WCW_RS01485	Fatty Acids, Lipids, and Isoprenoids	1-acyl-sn-glycerol-3-phosphate acyltransferase (EC 2.3.1.51)	25	32	30	65	56	52	54.5465	3.93532	30.9756	6.15334	0.827163	0.020863
WCW_RS01490	n.d.	hypothetical protein	36	44	46	162	137	109	79.4305	8.08357	71.8914	8.88279	0.133856	0.672069
WCW_RS01495	n.d.	Cytidylate kinase (EC 2.7.4.25)	88	177	120	445	443	244	233.946	20.4298	194.257	17.3899	0.270452	0.185874
WCW_RS01500	Fatty Acids, Lipids, and Isoprenoids	Phosphatidate cytidylyltransferase (EC 2.7.7.41)	118	196	142	416	466	251	280.135	11.2725	194.866	15.7695	0.521953	0.00346144
WCW_RS01505	Fatty Acids, Lipids, and Isoprenoids	Undecaprenyl diphosphate synthase (EC 2.5.1.31)	154	237	151	667	687	393	332.701	10.6322	301.142	17.0394	0.145759	0.418959
WCW_RS01510	Nucleosides and Nucleotides	Adenylosuccinate synthetase (EC 6.3.4.4)	304	381	273	987	1080	725	596.294	29.5925	489.43	30.8514	0.285478	0.0611294
WCW_RS01515	Protein Metabolism; Stress Response	Translation elongation factor LepA	452	602	391	1319	1304	961	894.067	46.5522	631.247	53.0065	0.502635	0.00041057
WCW_RS01520	n.d.	Thiamin pyrophosphokinase (EC 2.7.6.2)	122	173	105	361	367	253	246.19	13.7577	171.892	8.56961	0.51625	0.00505995
WCW_RS01530	n.d.	Sulfite reductase [NADPH] flavoprotein alpha-component (EC 1.8.1.2)	178	226	158	958	1247	677	349.33	17.4012	498.538	61.3967	-0.515813	0.00187556
WCW_RS01535	n.d.	Integral membrane protein TerC	62	77	73	246	322	187	133.139	9.93475	131.43	16.0731	0.0218594	0.966705
WCW_RS01540	Fatty Acids, Lipids, and Isoprenoids; predicted T3SS Effector	2-C-methyl-D-erythritol 2,4-cyclodiphosphate synthase (EC 4.6.1.12)	93	148	74	456	506	301	191.561	18.5951	219.062	8.88965	-0.189825	0.386101
WCW_RS01545	Cell Wall and Capsule	UDP-N-acetylglucosamine 1-carboxyvinyltransferase (EC 2.5.1.7)	792	1132	731	5618	5772	3315	1636.51	59.388	2535.44	139.567	-0.630931	1.75612e-07
WCW_RS01550	predicted T3SS Effector; Protein Metabolism	Lysyl-lysine 2,3-aminomutase	274	382	244	630	603	503	555.269	24.8943	309.038	47.0967	0.844881	1.68847e-07
WCW_RS01555	n.d.	putative secreted lipase	194	282	176	466	442	350	401.115	17.3842	222.712	26.6184	0.846559	3.24624e-07
WCW_RS01560	n.d.	putative batA protein	110	131	147	403	455	328	245.407	29.7746	209.589	24.5578	0.222392	0.314102
WCW_RS01565	n.d.	BatB	122	131	148	455	424	301	254.748	30.4971	206.582	13.2256	0.300866	0.162457
WCW_RS01570	n.d.	hypothetical protein	168	197	222	1084	1112	596	371.552	45.1639	478.53	45.1955	-0.364723	0.046336
WCW_RS01575	n.d.	hypothetical protein	188	261	248	1108	1077	627	435.693	36.3554	484.419	34.0565	-0.150679	0.373137
WCW_RS01580	n.d.	putative batE protein	80	118	107	599	687	306	189.864	14.6312	269.75	47.4208	-0.50696	0.0138041
WCW_RS01585	Phosphorus Metabolism	Inorganic pyrophosphatase (EC 3.6.1.1)	121	240	107	651	749	387	280.224	37.2585	306.532	31.4654	-0.132812	0.597471
WCW_RS01590	n.d.	hypothetical protein	228	352	198	1065	1182	763	475.602	31.7355	526	27.3007	-0.144101	0.408403
WCW_RS01595	Nucleosides and Nucleotides	Ribonucleotide reductase of class II (coenzyme B12-dependent) (EC 1.17.4.1)	1252	1940	1259	5890	6807	3354	2732.93	74.3636	2742.71	344.576	-0.00526916	0.971397
WCW_RS01600	Cofactors, Vitamins, Prosthetic Groups, Pigments; Fatty Acids, Lipids, and Isoprenoids	Long-chain-fatty-acid--CoA ligase (EC 6.2.1.3)	195	243	177	3818	5108	3928	383.09	18.7562	2301.57	531.678	-2.58747	1.70894e-53
WCW_RS01605	n.d.	hypothetical protein	10	22	17	38	34	26	29.831	3.85946	17.2469	1.72103	0.819428	0.0840438
WCW_RS01610	n.d.	Phosphohydrolase	23	58	37	159	113	85	70.8585	10.1038	62.081	11.7798	0.195551	0.554077
WCW_RS01615	n.d.	Orotate phosphoribosyltransferase (EC 2.4.2.10) / Orotidine 5'-phosphate decarboxylase (EC 4.1.1.23)	51	73	56	220	197	110	111.556	2.0724	90.1887	12.0989	0.315502	0.246105
WCW_RS01620	n.d.	Orotate phosphoribosyltransferase (EC 2.4.2.10) / Orotidine 5'-phosphate decarboxylase (EC 4.1.1.23)	50	80	62	286	267	154	118.437	5.31512	121.512	11.6619	-0.0480943	0.882284
WCW_RS01625	n.d.	Dihydroorotate dehydrogenase (EC 1.3.3.1)	50	95	67	303	313	175	129.339	9.74884	136.094	9.36114	-0.0762356	0.789501
WCW_RS01630	n.d.	Dihydroorotase (EC 3.5.2.3)	129	202	153	540	544	366	298.602	9.83676	253.401	8.56977	0.241008	0.175387
WCW_RS01635	n.d.	Aspartate carbamoyltransferase regulatory chain (PyrI)	36	59	40	153	150	109	82.7903	2.53281	72.4423	5.38545	0.205114	0.494782
WCW_RS01640	n.d.	Aspartate carbamoyltransferase (EC 2.1.3.2)	65	84	81	238	270	236	144.277	11.6815	134.078	31.7113	0.103836	0.698007
WCW_RS01645	n.d.	hypothetical protein	28	22	20	59	59	48	44.8709	7.77465	29.5353	4.3576	0.584963	0.136131
WCW_RS01650	predicted T3SS Effector	hypothetical protein	227	375	327	1058	833	591	574.794	50.3052	431.351	59.7049	0.415874	0.0183323
WCW_RS01655	Cell Division and Cell Cycle	Carbamoyl-phosphate synthase large chain (EC 6.3.5.5)	317	453	346	1753	1470	959	691.6	11.8841	723.367	83.6204	-0.0632236	0.695371
WCW_RS01660	predicted T3SS Effector	hypothetical protein	446	665	357	1969	2091	1407	897.817	74.6413	957.435	48.1908	-0.0918035	0.598739
WCW_RS01665	Protein Metabolism	Bacillosamine/Legionaminic acid biosynthesis aminotransferase PglE; 4-keto-6-deoxy-N-Acetyl-D-hexosaminyl-(Lipid carrier) aminotransferase	140	248	143	642	692	377	322.599	21.3333	294.172	22.2309	0.135718	0.472485
WCW_RS01670	n.d.	hypothetical protein	22	33	29	70	52	47	52.1953	3.6357	29.9588	5.72145	0.793549	0.025896
WCW_RS01675	T3SS Apparatus	type III secretion chaperone, putative	34	53	27	182	259	157	69.4443	6.48111	104.816	17.941	-0.605721	0.0403153
WCW_RS01680	n.d.	hypothetical protein	113	194	112	1134	1371	957	254.962	15.812	611.524	81.3059	-1.26303	7.96537e-14
WCW_RS01685	RNA Metabolism	rRNA small subunit methyltransferase H	124	174	143	478	480	310	274.187	10.4353	220.735	3.17853	0.31013	0.0812321
WCW_RS01690	predicted T3SS Effector; RNA Metabolism	Cell division protein FtsL	10	18	19	26	47	15	29.2093	4.8917	14.7013	5.84623	0.95109	0.0558788
WCW_RS01695	Cell Wall and Capsule; RNA Metabolism	Cell division protein FtsI [Peptidoglycan synthetase] (EC 2.4.1.129)	89	154	125	390	340	193	226.635	17.649	158.015	22.4244	0.522768	0.012234
WCW_RS01700	Cell Wall and Capsule	UDP-N-acetylmuramoylalanyl-D-glutamate--2,6-diaminopimelate ligase (EC 6.3.2.13)	537	761	557	2304	2630	1307	1148.42	10.0033	1066.76	129.175	0.105562	0.497424
WCW_RS01705	Cell Wall and Capsule	N-acetylmuramoyl-L-alanine amidase (EC 3.5.1.28)	381	577	430	2923	2960	1346	857.143	16.8218	1222.17	227.641	-0.511877	0.00135732
WCW_RS01715	Carbohydrates	6-phosphogluconate dehydrogenase, decarboxylating (EC 1.1.1.44)	435	701	455	3957	4645	2225	975.017	30.3425	1846.65	258.539	-0.92171	4.07547e-11
WCW_RS01720	n.d.	Membrane-associated zinc metalloprotease	1352	1904	1223	5842	5755	3130	2762.43	113.139	2523.59	253.76	0.130001	0.364128
WCW_RS01725	predicted T3SS Effector	hypothetical protein	85	125	86	265	318	163	182.559	2.23071	128.055	14.3786	0.5157	0.0144807
WCW_RS01730	n.d.	putative metalloprotease	157	186	175	2671	2132	2120	325.91	24.1847	1243.42	284.587	-1.93088	3.18534e-27
WCW_RS01735	n.d.	ABC transporter, ATP-binding protein	133	151	167	639	669	407	285.675	32.7765	297.418	5.47664	-0.0544478	0.751382
WCW_RS01740	n.d.	Lipid A export ATP-binding/permease protein MsbA	117	140	120	528	513	308	236.427	13.6071	233.01	12.8291	0.0184569	0.951007
WCW_RS01745	n.d.	hypothetical protein	110	164	151	229	145	253	264.592	22.2375	117.951	60.1217	1.16721	4.31814e-05
WCW_RS01750	n.d.	hypothetical protein	75	138	70	457	479	275	170.853	16.6031	208.946	10.5354	-0.289507	0.191662
WCW_RS01755	n.d.	NADPH dependent preQ0 reductase (EC 1.7.1.13)	372	527	310	1892	2036	1078	743.456	48.3391	858.539	78.2618	-0.209296	0.190952
WCW_RS01760	predicted T3SS Effector	hypothetical protein	54	137	84	496	554	243	164.807	23.5936	218.65	40.5583	-0.408465	0.100483
WCW_RS01775	n.d.	hypothetical protein	41	54	47	289	308	181	88.7051	4.61384	134.595	4.86023	-0.601082	0.0107868
WCW_RS01780	n.d.	hypothetical protein	779	978	635	2231	3227	1553	1484.57	103.16	1203.9	229.597	0.302628	0.0742389
WCW_RS01785	n.d.	hypothetical protein	47	56	68	123	114	73	108.429	15.8319	53.752	3.17441	1	0.000233337
WCW_RS01790	Carbohydrates; DNA Metabolism	Phosphoglycolate phosphatase (EC 3.1.3.18)	64	82	66	202	198	152	132.273	5.04721	97.5707	10.4205	0.429684	0.0620319
WCW_RS01795	RNA Metabolism	tRNA pseudouridine synthase A (EC 4.2.1.70)	86	140	91	308	345	184	194.183	6.32515	143.834	12.3272	0.429988	0.0322233
WCW_RS01800	n.d.	hypothetical protein	45	57	55	121	137	79	98.5704	7.88992	58.331	3.22915	0.771376	0.00495007
WCW_RS01805	n.d.	phosphohydrolase	87	115	87	210	314	194	179.705	4.92302	126.289	25.3164	0.514573	0.024606
WCW_RS01810	n.d.	SWIB/MDM2 domain-containing proteins	990	1867	881	4622	5387	2616	2248.39	259.819	2155.27	286.768	0.0609542	0.750525
WCW_RS01815	n.d.	hypothetical protein	221	305	263	1434	1458	816	491.704	25.3415	637.665	46.5504	-0.374898	0.0126652
WCW_RS01820	n.d.	hypothetical protein	616	980	403	2187	2509	1514	1208.93	177.945	1079.81	59.7239	0.162783	0.418515
WCW_RS01825	n.d.	Branched-chain amino acid transport system carrier protein	369	624	388	1935	1972	1206	843.107	38.6467	886.214	19.2951	-0.0717741	0.658158
WCW_RS01830	Protein Metabolism	Peptide chain release factor 2; programmed frameshift-containing	229	372	245	1183	1159	644	518.515	15.7905	512.497	46.7954	0.0195907	0.919384
WCW_RS01835	n.d.	Amino Group Acetyl Transferase	147	241	151	833	881	424	329.645	13.1669	363.582	52.942	-0.141472	0.472345
WCW_RS01840	n.d.	hypothetical protein	85	162	139	486	519	326	237.336	27.82	231.667	4.7051	0.0307623	0.867814
WCW_RS01845	Cofactors, Vitamins, Prosthetic Groups, Pigments; DNA Metabolism	FIG000859: hypothetical protein YebC	487	635	444	2330	2396	1228	972.095	40.0793	1016.77	120.392	-0.0652915	0.689378
WCW_RS01850	Amino Acids and Derivatives; Cofactors, Vitamins, Prosthetic Groups, Pigments	Para-aminobenzoate synthase, aminase component (EC 2.6.1.85)	214	275	195	746	704	453	425.081	18.3944	330.35	15.5962	0.364997	0.0232203
WCW_RS01855	n.d.	hypothetical protein	248	366	232	2209	2393	1665	520.316	18.9989	1101.89	86.3119	-1.08354	1.74276e-15
WCW_RS01860	n.d.	hypothetical protein	116	160	177	1078	1183	716	284.754	38.055	516.944	17.1489	-0.859202	8.55775e-07
WCW_RS01865	Amino Acids and Derivatives; Cofactors, Vitamins, Prosthetic Groups, Pigments	Aminodeoxychorismate lyase (EC 4.1.3.38)	41	53	48	408	413	255	88.8925	5.57111	186.61	3.66024	-1.07116	8.4072e-07
WCW_RS01870	n.d.	rhs family protein	185	362	382	490	443	476	575.735	106.419	256.716	76.435	1.1643	0.0039956
WCW_RS01875	n.d.	type IV secretion protein Rhs	21	22	24	116	95	62	42.5647	4.79188	47.1765	6.13969	-0.128324	0.676192
WCW_RS01880	n.d.	hypothetical protein	4	6	4	68	71	38	8.61736	0.172234	30.3518	2.75041	-1.73697	0.00124122
WCW_RS01885	n.d.	hypothetical protein	45	50	73	290	277	175	107.425	21.2386	128.658	5.71428	-0.26976	0.322996
WCW_RS01890	Protein Metabolism	Prolyl-tRNA synthetase (EC 6.1.1.15), archaeal/eukaryal type	582	797	567	2682	2925	1472	1205.67	26.8695	1209.45	141.262	-0.00358434	0.969148
WCW_RS01895	predicted T3SS Effector	hypothetical protein	18	43	23	103	85	90	50.1787	6.77883	50.3388	13.518	0	0.944903
WCW_RS01900	n.d.	hypothetical protein	181	203	189	540	556	357	361.29	28.2771	253.054	2.68554	0.512861	0.00306638
WCW_RS01905	n.d.	TPR domain protein	144	201	200	718	730	401	341.149	33.954	317.466	26.5012	0.105289	0.63243
WCW_RS01910	n.d.	hypothetical protein	23	49	37	136	117	94	66.3742	7.76033	61.248	7.65157	0.113657	0.705043
WCW_RS01915	DNA Metabolism	Protease III precursor (EC 3.4.24.55)	553	854	583	3412	3048	2006	1224.13	19.959	1469.34	110.984	-0.263231	0.0468485
WCW_RS01920	n.d.	hypothetical protein	67	103	59	277	276	180	140.101	8.67507	127.676	2.49254	0.129283	0.565795
WCW_RS01925	Fatty Acids, Lipids, and Isoprenoids	Glycerol-3-phosphate acyltransferase (EC 2.3.1.15)	84	157	109	379	369	201	213.553	14.7338	162.571	17.0089	0.392739	0.0534238
WCW_RS01930	RNA Metabolism	Cytoplasmic axial filament protein CafA and Ribonuclease G (EC 3.1.4.-)	228	434	237	1266	1379	768	543.201	47.171	588.133	37.3425	-0.114864	0.549566
WCW_RS01935	n.d.	hypothetical protein	15	18	17	159	226	133	31.4443	2.33747	90.5356	15.0363	-1.5536	3.08519e-06
WCW_RS01940	n.d.	hypothetical protein	172	274	158	703	475	353	368.919	21.6152	265.331	58.5777	0.477628	0.0173218
WCW_RS01945	Fatty Acids, Lipids, and Isoprenoids	Phosphate:acyl-ACP acyltransferase PlsX	456	616	467	1234	1412	916	956.04	20.9585	623.475	44.1768	0.617778	2.44865e-06
WCW_RS01950	predicted T3SS Effector	hypothetical protein	757	1183	710	2593	2905	1540	1622.28	77.9706	1208.82	107.192	0.42396	0.00179021
WCW_RS01955	n.d.	DNA helicase	125	178	105	365	396	202	250.845	15.8717	164.686	18.1483	0.605221	0.00165609
WCW_RS01960	n.d.	hypothetical protein	32	46	63	104	123	93	89.1985	19.1488	56.9228	9.41417	0.642843	0.0410785
WCW_RS01965	n.d.	Putative lipoprotein	78	122	84	382	373	208	174.644	3.18305	165.313	15.02	0.0848889	0.734728
WCW_RS01970	n.d.	Lipid-A-disaccharide synthase (EC 2.4.1.182)	148	263	167	729	759	385	352.299	18.8733	319.715	38.6302	0.137504	0.459292
WCW_RS01975	n.d.	putative dolichol-phosphate mannosyltransferase	152	208	121	605	630	392	296.238	22.2641	282.672	2.0894	0.0647951	0.731864
WCW_RS01980	predicted T3SS Effector	hypothetical protein	86	140	90	246	310	182	193.497	6.63559	128.432	13.2505	0.592457	0.00345269
WCW_RS01985	RNA Metabolism	Poly(A) polymerase (EC 2.7.7.19)	109	163	135	654	785	429	252.402	12.5411	322.448	28.9492	-0.353637	0.0471567
WCW_RS01990	n.d.	GCN5-related N-acetyltransferase	81	118	82	524	608	309	173.443	1.83511	246.904	27.4351	-0.513739	0.00865998
WCW_RS01995	Cell Division and Cell Cycle; Cell Wall and Capsule	Phosphoglucosamine mutase (EC 5.4.2.10)	203	293	204	501	479	425	432.287	5.16728	251.653	47.925	0.777608	6.56839e-06
WCW_RS02000	Cell Wall and Capsule	Glucosamine--fructose-6-phosphate aminotransferase [isomerizing] (EC 2.6.1.16)	366	547	367	944	988	661	788.178	14.4502	453.606	18.5649	0.795503	1.26096e-09
WCW_RS02005	n.d.	Tyrosine-specific transport protein	260	349	238	738	828	483	524.615	19.7461	354.909	17.452	0.564498	0.000138373
WCW_RS02015	predicted T3SS Effector	hypothetical protein	40	55	45	166	191	142	87.1107	3.10002	88.5173	12.6915	-0.0327899	0.944414
WCW_RS02020	DNA Metabolism	Exonuclease SbcD	64	83	75	171	152	134	138.943	8.62999	81.5233	14.0937	0.761389	0.00132997
WCW_RS02025	DNA Metabolism	Exonuclease SbcC	375	520	434	1138	1012	819	827.157	34.6358	525.212	66.4904	0.65557	9.5728e-06
WCW_RS02030	n.d.	hypothetical protein	91	169	118	2367	3340	2225	230.752	15.6377	1402.68	269.899	-2.60255	3.3247e-51
WCW_RS02035	Membrane Transport; Protein Metabolism	Signal recognition particle receptor protein FtsY (=alpha subunit) (TC 3.A.5.1.1)	128	195	123	416	427	333	273.822	9.60411	208.602	26.8175	0.390673	0.0334222
WCW_RS02040	Carbohydrates	Succinyl-CoA ligase [ADP-forming] beta chain (EC 6.2.1.5)	230	354	300	1790	2182	1107	547.98	34.4448	871.514	104.294	-0.670152	9.77793e-06
WCW_RS02045	Carbohydrates	Succinyl-CoA ligase [ADP-forming] alpha chain (EC 6.2.1.5)	257	390	305	1952	2005	1106	588.82	20.2827	869.924	67.8379	-0.562748	5.29491e-05
WCW_RS02050	n.d.	Putative zinc metalloprotease MJ0392 (EC 3.4.24.-)	144	250	176	1367	1277	669	349.108	17.197	564.887	81.0874	-0.695024	3.5794e-05
WCW_RS02055	n.d.	hypothetical protein	1	4	8	9	5	3	8.19977	4.02321	2.87129	1.17436	1.41504	0.140087
WCW_RS02060	predicted T3SS Effector	hypothetical protein	60	86	104	154	95	162	157.437	26.863	76.9983	37.7523	1.02783	0.00142598
WCW_RS02065	predicted T3SS Effector	hypothetical protein	54	114	100	191	166	209	164.318	24.2809	104.669	40.7286	0.643306	0.0232203
WCW_RS02070	Respiration	NADH dehydrogenase (EC 1.6.99.3)	160	244	185	1546	1706	1062	363.83	9.57192	751.186	28.0016	-1.04487	5.29134e-14
WCW_RS02075	n.d.	hypothetical protein	78	168	128	348	318	247	227.734	27.636	161.067	17.0733	0.501973	0.0176638
WCW_RS02080	Miscellaneous; Stress Response	HtrA protease/chaperone protein	393	641	349	1895	2024	1457	842.146	62.0602	947.78	87.8469	-0.171067	0.311616
WCW_RS02085	n.d.	Acetylornithine deacetylase/Succinyl-diaminopimelate desuccinylase and related deacylases	94	147	127	474	352	292	228.125	16.5178	196.572	33.526	0.210838	0.331511
WCW_RS02090	predicted T3SS Effector	Tetratricopeptide TPR_2 repeat protein	45	60	98	116	87	99	129.55	34.1496	54.8166	16.211	1.24101	0.000128951
WCW_RS02095	Amino Acids and Derivatives	Proton/glutamate symport protein @ Sodium/glutamate symport protein	130	179	120	319	379	254	265.235	9.17806	167.388	17.5582	0.666144	0.000268303
WCW_RS02100	n.d.	hypothetical protein	90	80	81	281	257	262	160.315	20.9493	145.041	38.751	0.142019	0.628942
WCW_RS02105	Carbohydrates; predicted T3SS Effector	1,4-alpha-glucan (glycogen) branching enzyme, GH-13-type (EC 2.4.1.18)	214	259	243	864	714	696	450.021	32.6033	408.32	90.3202	0.141356	0.514603
WCW_RS02110	n.d.	hypothetical protein	35	53	48	308	378	328	84.5649	6.88383	183.208	48.2082	-1.10631	1.41271e-05
WCW_RS02115	RNA Metabolism	tRNA-specific 2-thiouridylase MnmA	58	69	59	143	173	133	116.669	6.81038	80.076	14.8186	0.548437	0.0353476
WCW_RS02120	n.d.	hypothetical protein	21	20	24	58	54	34	41.5682	5.69596	25.2821	1.54174	0.748461	0.083466
WCW_RS02125	predicted T3SS Effector	hypothetical protein	72	115	72	474	618	300	158.6	5.95476	238.462	36.489	-0.581935	0.00437715
WCW_RS02130	n.d.	Glucose 1-dehydrogenase (EC 1.1.1.47)	102	147	123	1267	1445	938	231.152	10.8314	638.836	44.2611	-1.46792	1.98929e-21
WCW_RS02135	Carbohydrates	Glucoamylase (EC 3.2.1.3)	272	373	275	2457	2541	1984	570.598	10.0496	1239.03	163.153	-1.11761	1.97131e-15
WCW_RS02140	n.d.	hypothetical protein	126	167	91	155	154	172	236.486	23.6142	88.4114	31.0095	1.42321	5.58246e-09
WCW_RS02145	n.d.	hypothetical protein	60	75	56	336	425	191	119.044	5.34655	161.895	28.6738	-0.445032	0.0556246
WCW_RS02150	n.d.	Butyryl-CoA dehydrogenase (EC 1.3.99.2)	212	355	283	2363	2701	1192	523.839	33.784	1059.15	191.262	-1.01506	6.30042e-10
WCW_RS02155	n.d.	Methylcrotonyl-CoA carboxylase carboxyl transferase subunit (EC 6.4.1.4)	150	211	206	1439	1624	840	354.574	33.4301	669.129	67.6055	-0.914187	1.65428e-08
WCW_RS02160	DNA Metabolism; predicted T3SS Effector	Chromosome partition protein smc	2	3	0	16	19	9	2.93732	1.37015	7.50045	1.09542	-1.41504	0.226713
WCW_RS02165	n.d.	expressed protein	173	249	221	1668	1634	689	400.382	26.4141	670.24	157.083	-0.744161	8.72681e-05
WCW_RS02170	n.d.	Small uncharacterized protein Bpro_4170	46	75	65	290	325	151	115.117	9.50965	130.136	20.2844	-0.176878	0.491572
WCW_RS02175	Carbohydrates; Fatty Acids, Lipids, and Isoprenoids	Enoyl-CoA hydratase (EC 4.2.1.17)	60	94	64	491	543	244	133.996	2.60382	216.456	37.7282	-0.688798	0.00136828
WCW_RS02180	n.d.	Beta-lactamase-like	68	89	66	609	696	327	138.646	4.32749	277.68	41.4227	-1	4.69807e-07
WCW_RS02185	n.d.	Rhs family protein	579	901	688	1495	1465	1081	1338.3	44.8292	711.557	59.1846	0.910129	1.02195e-12
WCW_RS02190	n.d.	hypothetical protein	62	73	50	337	380	176	115.376	9.04875	151.703	23.8224	-0.402437	0.0943803
WCW_RS02195	n.d.	type IV secretion protein Rhs	119	189	146	665	729	375	280.112	11.7776	302.84	31.703	-0.113891	0.563599
WCW_RS02200	n.d.	hypothetical protein	60	81	56	289	366	125	122.033	3.9931	129.928	39.0564	-0.0916305	0.740544
WCW_RS02205	n.d.	unknown	43	45	39	146	219	96	80.1778	7.17531	78.6147	18.1037	0.0181473	0.970607
WCW_RS02210	n.d.	putative insecticidal toxin	76	152	102	206	190	119	200.492	17.0525	89.1053	6.09511	1.16812	1.78745e-08
WCW_RS02215	Cofactors, Vitamins, Prosthetic Groups, Pigments	1,4-dihydroxy-2-naphthoyl-CoA hydrolase (EC 3.1.2.28) in phylloquinone biosynthesis	50	66	46	347	439	324	100.49	3.81646	197.499	36.2187	-0.978196	2.19912e-05
WCW_RS02220	n.d.	B12 binding domain / kinase domain / Methylmalonyl-CoA mutase (EC 5.4.99.2)	204	243	269	2060	2003	1185	452.664	53.0717	905.338	56.0746	-0.998407	5.19767e-10
WCW_RS02225	n.d.	secreted peptidase	135	193	156	1349	1516	818	300.502	10.4268	633.611	50.8886	-1.07472	7.52406e-13
WCW_RS02230	Carbohydrates	Branched-chain alpha-keto acid dehydrogenase, E1 component, alpha subunit (EC 1.2.4.4)	117	124	106	980	1028	712	218.855	18.8931	477.417	29.8298	-1.12306	1.67625e-11
WCW_RS02235	Carbohydrates	Pyruvate dehydrogenase E1 component beta subunit (EC 1.2.4.1)	79	125	78	1112	1293	770	172.746	6.53738	551.682	34.2458	-1.6739	1.39983e-24
WCW_RS02240	Carbohydrates	Dihydrolipoamide acyltransferase component of branched-chain alpha-keto acid dehydrogenase complex (EC 2.3.1.168)	103	115	139	769	781	467	226.9	31.584	348.853	12.5311	-0.620535	0.00118843
WCW_RS02245	n.d.	probable uroporphyrin-III c-methyltransferase (EC 2.1.1.107)	48	78	64	446	441	226	117.369	7.64386	189.81	24.8886	-0.699491	0.00159935
WCW_RS02250	predicted T3SS Effector; Stress Response	Flavohemoprotein (Hemoglobin-like protein) (Flavohemoglobin) (Nitric oxide dioxygenase) (EC 1.14.12.17)	150	214	142	848	879	518	312.185	8.95387	388.085	14.6912	-0.314511	0.0547839
WCW_RS02255	n.d.	Arginase (EC 3.5.3.1)	73	147	114	320	371	268	204.065	21.8624	169.687	22.1525	0.263034	0.219667
WCW_RS02260	n.d.	hypothetical protein	61	76	81	204	177	149	137.405	14.9756	94.0093	13.7467	0.543443	0.0281817
WCW_RS02270	predicted T3SS Effector	hypothetical protein	14	26	29	64	19	36	42.9373	8.24597	21.435	11.5385	1.03395	0.0401541
WCW_RS02275	RNA Metabolism	23S rRNA (guanine-N-2-) -methyltransferase rlmL EC 2.1.1.-)	76	86	98	192	201	157	164.864	20.2655	97.6578	13.2758	0.751612	0.00141034
WCW_RS02280	n.d.	hypothetical protein	18	19	35	131	111	76	46.4486	12.4288	55.2651	5.56862	-0.257798	0.492131
WCW_RS02285	n.d.	Mobile element protein	74	84	86	268	313	174	154.196	14.6636	130.4	9.90611	0.244419	0.333792
WCW_RS02290	n.d.	PROBABLE CONSERVED TRANSMEMBRANE PROTEIN	4	12	11	34	31	35	16.4067	3.85144	18.3234	6.08246	-0.169925	0.845161
WCW_RS02295	RNA Metabolism	Rrf2 family transcriptional regulator	21	24	39	73	72	58	53.8465	12.7714	36.0612	4.9673	0.584963	0.138511
WCW_RS02300	Miscellaneous; Nitrogen Metabolism	Nitric oxide-dependent regulator DnrN or NorA	57	108	92	297	243	170	158.007	17.9854	123.444	14.5996	0.361266	0.131322
WCW_RS02305	Nitrogen Metabolism; Stress Response	Nitric-oxide reductase (EC 1.7.99.7), quinol-dependent	321	476	398	2028	2063	1160	741.6	37.993	903.393	63.4228	-0.283307	0.0473531
WCW_RS02310	n.d.	Acid-resistant locus arl7 (Fragment)	175	270	171	758	839	452	378.004	12.6857	352.271	28.3132	0.102811	0.57528
WCW_RS02315	n.d.	Mobile element protein	0	0	0	0	0	0	0	0	0	0	NA	NA
WCW_RS02320	n.d.	Mobile element protein	47	87	76	268	247	173	129.36	14.8862	120.241	7.53074	0.104337	0.684118
WCW_RS02325	n.d.	hypothetical protein	113	132	92	411	401	288	210.356	16.3463	193.16	12.9709	0.121788	0.583934
WCW_RS02330	Respiration	Heme O synthase, protoheme IX farnesyltransferase (EC 2.5.1.-) COX10-CtaB	75	168	96	922	1012	555	203.628	23.4413	428.451	30.5578	-1.06904	6.2776e-09
WCW_RS02335	Respiration	Cytochrome O ubiquinol oxidase subunit IV (EC 1.10.3.-)	22	21	24	169	144	91	42.7877	5.48947	69.7328	7.98517	-0.703018	0.0285507
WCW_RS02340	predicted T3SS Effector; Respiration	Cytochrome O ubiquinol oxidase subunit III (EC 1.10.3.-)	48	90	49	667	584	351	113.063	9.61363	275.624	31.7891	-1.28835	7.02319e-10
WCW_RS02345	Respiration	Cytochrome O ubiquinol oxidase subunit I (EC 1.10.3.-)	208	320	253	2671	2715	1522	482.945	19.758	1188.12	85.7415	-1.29844	4.95468e-22
WCW_RS02350	Respiration	Cytochrome O ubiquinol oxidase subunit II (EC 1.10.3.-)	51	92	80	610	730	446	137.479	14.783	311.386	24.7469	-1.18274	1.36319e-09
WCW_RS02355	n.d.	hypothetical protein	212	307	221	1654	1762	1309	457.41	1.29912	835.467	92.6814	-0.869582	1.6749e-09
WCW_RS02360	n.d.	metalloprotease, insulinase family	278	495	331	1070	945	834	674.112	35.662	508.128	87.7714	0.40792	0.0154528
WCW_RS02365	Fatty Acids, Lipids, and Isoprenoids	CDP-diacylglycerol--serine O-phosphatidyltransferase (EC 2.7.8.8)	160	174	146	509	599	394	302.21	24.0651	263.527	24.1946	0.194011	0.323139
WCW_RS02370	DNA Metabolism	SOS-response repressor and protease LexA (EC 3.4.21.88)	40	71	39	297	314	170	90.9688	6.93014	134.115	10.9498	-0.558295	0.0244812
WCW_RS02375	n.d.	Bll0523 protein	49	91	51	292	309	202	115.654	9.06555	140.231	4.55846	-0.271302	0.274067
WCW_RS02380	n.d.	Na-K-Cl cotransporter, putative	180	269	225	763	885	604	418.139	22.0653	396.29	39.9789	0.0780025	0.676266
WCW_RS02385	DNA Metabolism	DNA recombination protein RmuC	122	139	154	548	661	400	262.848	30.3112	280.358	23.1169	-0.090364	0.645415
WCW_RS02390	n.d.	hypothetical protein	51	71	68	850	1164	892	118.788	10.2668	520.611	124.887	-2.13032	6.23397e-24
WCW_RS02395	n.d.	Mobile element protein	0	1	1	1	0	0	1.18394	0.575423	0.155874	0.275203	Inf	0.361774
WCW_RS02400	n.d.	hypothetical protein	270	411	188	603	669	481	528.436	65.4674	309.491	33.3743	0.772931	2.91465e-05
WCW_RS02405	n.d.	hypothetical protein	129	209	113	943	994	622	274.662	20.7613	445.031	5.40978	-0.694374	2.78747e-05
WCW_RS02410	n.d.	hypothetical protein	738	1201	655	2652	2286	2037	1579.83	115.733	1243.77	218.601	0.344938	0.0392047
WCW_RS02415	predicted T3SS Effector	hypothetical protein	103	131	111	401	394	316	215.673	10.172	197.241	26.4502	0.132836	0.561343
WCW_RS02420	Phosphorus Metabolism	Predicted ATPase related to phosphate starvation-inducible protein PhoH	126	145	162	432	514	354	274.208	32.368	229.19	27.1161	0.258828	0.233311
WCW_RS02425	RNA Metabolism	ATP-dependent RNA helicase NGO0650	373	572	320	1027	961	696	773.456	53.1831	470.85	33.6883	0.714741	1.47046e-06
WCW_RS02430	n.d.	Integral membrane protein	60	107	64	206	202	164	140.474	8.56892	101.663	14.3529	0.456858	0.0417788
WCW_RS02435	n.d.	NAD(FAD)-utilizing dehydrogenases	95	125	119	326	330	226	212.399	16.6412	154.423	6.9438	0.461134	0.0224307
WCW_RS02440	n.d.	hypothetical protein	19	24	29	118	122	84	45.5471	6.88626	56.8039	3.05959	-0.309328	0.35617
WCW_RS02445	n.d.	Sodium/hydrogen exchanger family protein	107	120	107	680	651	381	210.335	15.4775	294.89	22.2411	-0.490326	0.00765451
WCW_RS02450	n.d.	Aliphatic amidase AmiE (EC 3.5.1.4)	228	370	263	2157	2614	1259	529.14	16.1058	1029.97	144.716	-0.961305	8.9765e-11
WCW_RS02455	n.d.	hypothetical protein	110	137	100	1173	1281	707	216.169	10.5587	544.33	37.066	-1.33258	4.58228e-17
WCW_RS02460	Fatty Acids, Lipids, and Isoprenoids	3-oxoacyl-[acyl-carrier protein] reductase (EC 1.1.1.100)	122	265	130	1361	1401	851	309.172	39.3703	626.084	13.8568	-1.01856	5.56691e-09
WCW_RS02465	Carbohydrates; Cofactors, Vitamins, Prosthetic Groups, Pigments; Fatty Acids, Lipids, and Isoprenoids	Alcohol dehydrogenase (EC 1.1.1.1)	166	264	176	1534	1716	943	371.951	9.24259	722.379	51.5619	-0.956696	3.0436e-11
WCW_RS02470	n.d.	Cytochrome c family protein	116	169	118	1067	1189	912	248.784	2.26697	562.973	83.437	-1.17699	1.72174e-12
WCW_RS02475	n.d.	Protein of unknown function DUF81	51	77	49	323	288	204	108.749	3.59605	142.385	10.9068	-0.381563	0.101093
WCW_RS02480	Nucleosides and Nucleotides	Adenine deaminase (EC 3.5.4.2)	104	151	103	667	589	459	220.874	3.72563	302.186	33.0137	-0.450502	0.0146718
WCW_RS02485	n.d.	FIG00693688: hypothetical protein	146	219	149	1266	1263	978	316.591	4.51883	620.887	72.0921	-0.97011	4.65481e-10
WCW_RS02490	n.d.	Aldo-keto reductase	123	171	139	1610	1835	1166	269.228	9.18674	805.405	49.2987	-1.58138	1.39626e-27
WCW_RS02495	n.d.	hypothetical protein	55	48	72	81	67	78	112.955	21.1682	41.3364	13.5008	1.46263	5.16616e-06
WCW_RS02500	Virulence, Disease and Defense	Choloylglycine hydrolase (EC 3.5.1.24)	67	75	84	305	400	263	143.292	16.8805	170.513	25.547	-0.257981	0.293155
WCW_RS02505	predicted T3SS Effector	Pentalenene synthase (EC 4.2.3.7) (PS) (Sesquiterpene synthase) (Sesquiterpene cyclase)	94	135	123	602	741	408	219.403	16.3051	302.71	29.4255	-0.468387	0.0122439
WCW_RS02510	predicted T3SS Effector	hypothetical protein	223	372	308	1638	1708	907	557.386	41.3592	728.784	69.44	-0.388241	0.0146052
WCW_RS02515	n.d.	Mobile element protein	61	61	65	161	141	143	118.961	13.3869	80.4622	20.4266	0.57289	0.0440614
WCW_RS02520	n.d.	hypothetical protein	43	40	43	124	102	71	80.4292	9.97826	51.6264	5.97577	0.621488	0.0401541
WCW_RS02525	n.d.	hypothetical protein	89	143	96	357	331	175	201.27	5.2746	147.217	20.9815	0.451379	0.0305362
WCW_RS02535	n.d.	hypothetical protein	20	37	37	93	84	64	58.2312	9.07372	42.4161	4.12598	0.465664	0.185182
WCW_RS02540	Protein Metabolism	Isoleucyl-tRNA synthetase (EC 6.1.1.5)	535	777	552	1541	2044	1035	1151.52	5.32564	794.754	115.614	0.535114	0.000175586
WCW_RS02545	n.d.	hypothetical protein	48	94	62	736	731	347	123.97	9.72245	307.516	52.2787	-1.31259	4.59161e-10
WCW_RS02550	n.d.	hypothetical protein	88	155	112	362	370	207	217.498	12.4018	161.505	11.5505	0.421701	0.0285418
WCW_RS02555	Protein Metabolism	Signal peptidase I (EC 3.4.21.89)	258	460	318	1240	1292	790	633.334	34.9277	576.263	9.18598	0.136137	0.374856
WCW_RS02560	n.d.	hypothetical protein	170	286	163	729	762	525	376.884	23.8072	353.624	20.5139	0.0908152	0.597185
WCW_RS02565	Amino Acids and Derivatives; Carbohydrates; Fatty Acids, Lipids, and Isoprenoids	Glycerate kinase (EC 2.7.1.31)	80	56	109	141	159	146	160.343	38.888	80.767	21.4618	0.982078	0.00160995
WCW_RS02570	Cofactors, Vitamins, Prosthetic Groups, Pigments	Nicotinate phosphoribosyltransferase (EC 2.4.2.11)	257	346	265	1098	1260	711	539.47	12.6376	530.439	35.0146	0.0242929	0.894385
WCW_RS02575	Cofactors, Vitamins, Prosthetic Groups, Pigments	Nicotinamidase (EC 3.5.1.19)	132	211	197	760	937	475	335.42	34.2986	372.808	45.7068	-0.155015	0.438115
WCW_RS02580	n.d.	hypothetical protein	64	82	57	402	466	189	126.102	6.05477	177.867	39.3811	-0.498454	0.0362462
WCW_RS02585	n.d.	COG1872	29	48	38	196	198	106	70.8892	4.22307	85.6421	8.55414	-0.276518	0.350931
WCW_RS02590	n.d.	Short chain dehydrogenase	63	128	86	314	322	213	168.186	15.0393	148.243	4.04071	0.182864	0.397425
WCW_RS02595	Fatty Acids, Lipids, and Isoprenoids	3-oxoacyl-[acyl-carrier protein] reductase (EC 1.1.1.100)	68	48	67	130	171	109	118.903	22.5298	72.0134	10.1789	0.724893	0.0152654
WCW_RS02605	n.d.	Shufflon-specific DNA recombinase	24	33	48	86	83	58	66.6658	15.2131	39.7408	2.09521	0.744161	0.0331041
WCW_RS02610	n.d.	Mobile element protein	11	11	8	26	21	21	18.9003	2.32082	12.2276	2.84829	0.662965	0.29151
WCW_RS02615	n.d.	transposase	14	10	8	21	28	14	20.5658	4.60354	10.8274	1.63259	0.932886	0.123308
WCW_RS02620	predicted T3SS Effector	Mobile element protein	46	37	45	174	142	98	82.4696	13.0817	71.8845	8.71487	0.187627	0.59634
WCW_RS02625	n.d.	hypothetical protein	0	0	0	3	1	0	0	0	0.617916	0.729661	-Inf	0.561802
WCW_RS02630	n.d.	Mobile element protein	10	11	4	15	21	17	15.4363	3.64892	9.55705	2.66456	0.584963	0.294643
WCW_RS02635	n.d.	Mobile element protein	78	70	95	264	334	176	156.277	25.6991	133.411	15.7343	0.23012	0.4341
WCW_RS02640	predicted T3SS Effector	hypothetical protein	246	402	271	1738	1595	1138	563.552	16.9027	782.594	54.1116	-0.473317	0.000930342
WCW_RS02645	predicted T3SS Effector	hypothetical protein	108	159	125	691	572	451	242.831	7.29059	301.46	37.7815	-0.308807	0.100782
WCW_RS02650	predicted T3SS Effector	hypothetical protein	33	46	38	149	128	142	72.7777	2.84719	76.3989	23.3239	-0.058103	0.863142
WCW_RS02655	predicted T3SS Effector	COG0488: ATPase components of ABC transporters with duplicated ATPase domains	287	394	254	1445	1527	985	577.482	26.5543	690.138	17.1143	-0.258025	0.078657
WCW_RS02660	n.d.	Transcriptional regulator, LysR family	36	47	61	88	51	85	91.2105	16.4309	41.6958	19.4005	1.11548	0.00172153
WCW_RS02665	n.d.	drug resistance transporter, Bcr/CflA family	78	62	102	266	225	198	157.091	32.5844	122.598	20.6234	0.352106	0.233311
WCW_RS02670	predicted T3SS Effector	Metal-dependent hydrolase (EC 3.-.-.-)	62	66	69	581	645	406	124.916	12.8793	284.531	12.3277	-1.18903	1.16513e-09
WCW_RS02675	Membrane Transport	Magnesium and cobalt efflux protein CorC	209	267	229	1728	1914	877	440.802	21.7215	766.604	125.81	-0.798448	9.04415e-07
WCW_RS02680	RNA Metabolism	RNA-2',3'-PO4:RNA-5'-OH ligase	170	230	164	911	847	507	349.667	8.99659	390.466	31.7072	-0.156119	0.352143
WCW_RS02685	n.d.	hypothetical protein	67	91	43	277	198	169	123.151	16.2278	113.324	21.384	0.122336	0.672069
WCW_RS02690	n.d.	NTP pyrophosphohydrolase including oxidative damage repair enzymes	37	73	47	245	268	157	95.287	7.60547	115.989	4.71017	-0.288125	0.293155
WCW_RS02695	Nucleosides and Nucleotides	Mutator mutT protein (7,8-dihydro-8-oxoguanine-triphosphatase) (EC 3.6.1.-)	46	45	34	191	204	120	78.9132	9.80438	89.1103	3.17856	-0.171953	0.525592
WCW_RS02700	n.d.	Possible NADH oxidoreductase	64	92	109	407	489	258	166.74	27.344	198.593	20.1518	-0.25292	0.28056
WCW_RS02705	n.d.	hypothetical protein	38	44	31	131	169	101	70.5878	5.55274	69.9568	8.19263	0.0204641	0.979145
WCW_RS02710	n.d.	hypothetical protein	64	87	76	254	258	169	141.622	7.69861	118.757	2.34013	0.254929	0.282137
WCW_RS02715	n.d.	hypothetical protein	205	305	203	1081	1118	621	439.023	9.22858	484.939	34.9976	-0.143764	0.381917
WCW_RS02720	n.d.	FIG00494344: hypothetical protein	286	332	234	866	987	661	532.155	41.3747	441.297	36.478	0.270648	0.10677
WCW_RS02725	n.d.	hypothetical protein	122	182	117	972	1283	610	258.903	8.04912	490.118	80.2707	-0.91983	1.27047e-07
WCW_RS02730	predicted T3SS Effector	FIG00493905: hypothetical protein	477	591	399	1887	2115	1300	912.104	59.13	922.688	40.713	-0.0172968	0.912261
WCW_RS02735	n.d.	HIT family hydrolase	48	49	26	91	123	90	76.8633	13.7468	54.1795	11.4139	0.511899	0.124236
WCW_RS02740	Amino Acids and Derivatives	Isochorismatase (EC 3.3.2.1)	110	180	111	431	457	305	245.137	10.5388	208.757	9.38711	0.229279	0.209986
WCW_RS02745	n.d.	FIG00493990: hypothetical protein	599	858	701	2100	2042	1233	1340.21	51.3964	928.906	48.1952	0.528482	3.02012e-05
WCW_RS02750	n.d.	ABC transporter, permease protein, putative	451	498	531	1660	1603	925	937.523	98.7999	720.735	56.2987	0.379589	0.0244626
WCW_RS02755	n.d.	hypothetical protein	344	452	436	2443	3059	1878	772.287	63.5795	1289.37	135.683	-0.73958	6.34519e-07
WCW_RS02760	n.d.	putative ATP-binding cassette protein, nasD	50	81	74	216	181	177	127.163	12.4594	103.173	23.1755	0.302184	0.254849
WCW_RS02765	Protein Metabolism	Aminopeptidase YpdF (MP-, MA-, MS-, AP-, NP- specific)	137	163	170	515	649	376	296.596	29.6237	267.675	27.5269	0.14823	0.502336
WCW_RS02770	n.d.	Tyrosine-specific transport protein	158	234	168	645	809	395	345.748	1.35298	316.526	44.6311	0.126289	0.514603
WCW_RS02775	Miscellaneous	Sulfur acceptor protein SufE for iron-sulfur cluster assembly	32	49	38	181	135	136	73.5512	2.49824	81.005	18.8985	-0.130397	0.694302
WCW_RS02780	Protein Metabolism	Translation initiation factor 1	176	182	105	493	623	346	289.623	45.4406	253.168	27.0671	0.196916	0.407428
WCW_RS02790	Protein Metabolism; Virulence, Disease and Defense	Translation elongation factor Tu	5547	9176	4893	16430	22679	10274	11928	944.311	8424.87	1629.9	0.501604	0.00188832
WCW_RS02800	n.d.	Preprotein translocase subunit SecE (TC 3.A.5.1.1)	386	423	320	816	1069	557	708.592	60.9106	420.973	56.2793	0.751965	4.63189e-06
WCW_RS02805	RNA Metabolism	Transcription antitermination protein NusG	854	1308	931	2086	2559	1266	1906.06	25.0135	1012.31	132.679	0.913339	2.67418e-12
WCW_RS02810	Protein Metabolism	LSU ribosomal protein L11p (L12e)	876	1623	704	2617	2669	1381	1923.23	257.028	1139.1	131.66	0.755591	1.80674e-05
WCW_RS02815	Protein Metabolism	LSU ribosomal protein L1p (L10Ae)	2329	2857	1971	6080	5674	3201	4454.84	283.249	2565.48	274.297	0.796467	2.52222e-09
WCW_RS02820	Protein Metabolism	LSU ribosomal protein L10p (P0)	1934	2788	1417	4813	4941	2567	3755.69	385.669	2106.3	234.73	0.834692	NA
WCW_RS02825	Protein Metabolism	LSU ribosomal protein L7/L12 (P1/P2)	2894	4141	2242	9157	10926	5110	5687.94	492.458	4290.67	653.87	0.406608	0.0114464
WCW_RS02830	RNA Metabolism; Virulence, Disease and Defense	DNA-directed RNA polymerase beta subunit (EC 2.7.7.6)	3344	4950	2770	10543	11383	6399	6777.65	490.481	4883.45	287.23	0.473092	0.00043493
WCW_RS02835	RNA Metabolism; Virulence, Disease and Defense	DNA-directed RNA polymerase beta' subunit (EC 2.7.7.6)	4419	6885	3940	14489	14923	8166	9319.39	571.939	6452.86	527.299	0.530205	5.17906e-05
WCW_RS02840	n.d.	hypothetical protein	200	285	240	1406	1534	1085	450.821	21.3741	709.01	64.5056	-0.652658	1.01953e-05
WCW_RS02845	n.d.	ADP/ATP Translocase, NTT1	52	59	72	199	164	148	116.272	16.6473	91.0371	16.4257	0.350186	0.218876
WCW_RS02850	Carbohydrates	Transaldolase (EC 2.2.1.2)	267	367	198	1486	1806	1145	511.205	48.4612	776.699	75.0271	-0.604591	0.000234546
WCW_RS02855	n.d.	predicted ferredoxin	139	207	115	811	890	562	282.25	20.7941	394.486	14.8237	-0.4825	0.00495007
WCW_RS02865	n.d.	hypothetical protein	20	36	21	194	194	164	46.7621	3.11143	98.5904	16.9332	-1.07477	0.000405811
WCW_RS02870	n.d.	hypothetical protein	54	96	31	460	563	243	108.038	21.5744	214.391	41.1267	-0.986579	0.000175586
WCW_RS02875	n.d.	hypothetical protein	168	266	185	901	863	523	380.561	8.13465	395.136	23.1714	-0.0520617	0.766145
WCW_RS02880	n.d.	hypothetical protein	118	163	117	315	400	258	246.551	4.43848	170.876	21.533	0.530515	0.00536418
WCW_RS02885	Respiration	V-type ATP synthase subunit E (EC 3.6.3.14)	274	371	270	1519	1792	832	567.616	12.7625	704.936	109.442	-0.311732	0.0529575
WCW_RS02890	Respiration	V-type ATP synthase subunit C (EC 3.6.3.14)	363	613	360	1732	1975	886	814.099	46.124	778.546	134.303	0.0634055	0.734728
WCW_RS02895	Respiration	V-type ATP synthase subunit A (EC 3.6.3.14)	821	1399	831	4861	5380	2864	1859.03	102.739	2250.74	194.493	-0.276039	0.0489547
WCW_RS02900	Respiration	V-type ATP synthase subunit B (EC 3.6.3.14)	438	830	493	2756	2831	1588	1067.51	78.9237	1234.58	84.5922	-0.209599	0.178073
WCW_RS02905	Respiration	V-type ATP synthase subunit D (EC 3.6.3.14)	372	544	388	1905	2097	1021	805.41	1.50675	856.112	114.063	-0.088622	0.592991
WCW_RS02910	Respiration	V-type ATP synthase subunit I (EC 3.6.3.14)	925	1472	1013	5178	5251	2601	2095.21	47.4694	2217.91	312.507	-0.0823091	0.606421
WCW_RS02915	Respiration	V-type ATP synthase subunit K (EC 3.6.3.14)	297	539	306	2549	2821	1529	692.598	50.2253	1186.71	91.7844	-0.776393	9.28267e-08
WCW_RS02920	Carbohydrates	Fumarate hydratase class II (EC 4.2.1.2)	510	779	478	3021	2991	1616	1083.75	46.3864	1306.63	133.469	-0.269894	0.0631183
WCW_RS02925	predicted T3SS Effector	hypothetical protein	20	36	21	122	113	90	46.7621	3.11143	57.5086	6.90167	-0.303392	0.430246
WCW_RS02930	n.d.	hypothetical protein	206	304	243	776	598	401	466.673	16.6991	306.668	49.4618	0.605184	0.000396314
WCW_RS02935	Cofactors, Vitamins, Prosthetic Groups, Pigments	Cell division protein FtsH (EC 3.4.24.-)	218	343	265	3679	3686	1876	509.845	20.2087	1575.78	205.161	-1.6277	4.18785e-30
WCW_RS02940	predicted T3SS Effector	hypothetical protein	57	87	71	204	201	136	133.144	6.53073	94.5095	3.42195	0.485427	0.0313612
WCW_RS02945	DNA Metabolism	DNA polymerase III polC-type (EC 2.7.7.7)	126	228	116	655	633	344	284.022	26.9782	279.445	30.4876	0.0256258	0.892004
WCW_RS02950	n.d.	hypothetical protein	123	204	88	325	341	180	250.701	33.4525	144.927	14.0849	0.791634	0.000196177
WCW_RS02955	n.d.	hypothetical protein	36	47	34	110	111	79	72.6971	2.53597	52.7087	3.54843	0.461904	0.119895
WCW_RS02960	n.d.	hypothetical protein	40	60	41	151	234	133	86.8593	1.13844	90.491	18.6769	-0.0489096	0.862346
WCW_RS02965	n.d.	hypothetical protein	76	83	65	395	465	256	140.741	11.6816	192.637	15.6803	-0.452906	0.0299149
WCW_RS02970	n.d.	rhs family protein remnant	811	1189	955	1782	1776	1342	1832.21	66.3562	865.409	87.2507	1.08265	1.31211e-17
WCW_RS02975	n.d.	hypothetical protein	58	54	63	296	322	193	111.938	14.9997	140.658	4.44185	-0.332196	0.162995
WCW_RS02980	n.d.	Mobile element protein	21	35	28	81	101	74	51.7848	3.32637	45.4905	7.8549	0.208587	0.601797
WCW_RS02985	n.d.	transposase	10	17	12	29	31	27	23.9113	1.03786	15.6321	3.31947	0.584963	0.222539
WCW_RS02990	n.d.	Mobile element protein	23	31	36	80	81	67	56.7198	8.32453	40.6558	6.56867	0.475338	0.177813
WCW_RS02995	n.d.	Mobile element protein	21	23	36	48	44	35	51.2912	11.217	22.4594	2.66251	1.21299	0.00255258
WCW_RS03000	n.d.	Mobile element protein	30	47	36	83	88	50	69.7408	2.5189	38.1127	2.07596	0.881356	0.00446086
WCW_RS03005	n.d.	Mobile element protein	4	10	10	11	10	9	14.7245	3.23841	5.36843	1.01182	1.58496	0.0359252
WCW_RS03010	n.d.	hypothetical protein	21	20	33	101	122	71	47.7393	10.4639	51.0472	4.1671	-0.0874628	0.760996
WCW_RS03015	n.d.	type IV secretion protein Rhs	143	207	187	744	787	531	334.504	24.3211	361.153	18.1394	-0.107838	0.55193
WCW_RS03020	n.d.	hypothetical protein	34	42	29	198	182	173	65.3348	3.99488	99.5612	22.3298	-0.621488	0.0396375
WCW_RS03025	n.d.	type IV secretion protein Rhs	199	292	232	889	968	567	448.103	14.7227	419.562	16.6738	0.0931094	0.58419
WCW_RS03030	predicted T3SS Effector	hypothetical protein	46	51	65	189	177	137	103.159	15.9422	88.8034	9.33595	0.210767	0.487015
WCW_RS03035	n.d.	hypothetical protein	41	58	52	382	385	282	94.1265	6.29005	184.801	15.6141	-0.976793	1.05507e-05
WCW_RS03040	n.d.	Mobile element protein	398	617	456	2121	2377	1286	907.162	21.6773	995.194	78.4621	-0.133594	0.357226
WCW_RS03045	n.d.	hypothetical protein	70	82	78	232	319	204	144.829	11.19	132.86	22.0301	0.124627	0.653669
WCW_RS03050	Cofactors, Vitamins, Prosthetic Groups, Pigments; RNA Metabolism	Dihydroneopterin triphosphate pyrophosphohydolase / Dihydroneopterin aldolase (EC 4.1.2.25)	38	53	44	201	270	146	83.986	3.41652	106.802	14.7062	-0.34915	0.192659
WCW_RS03055	predicted T3SS Effector	hypothetical protein	430	666	761	1768	1357	1351	1163.79	191.635	802.405	182.724	0.537417	0.0120888
WCW_RS03060	Fatty Acids, Lipids, and Isoprenoids	3-oxoacyl-[acyl-carrier protein] reductase (EC 1.1.1.100)	49	77	58	105	115	96	113.478	3.68284	56.5933	10.983	0.987289	8.45686e-05
WCW_RS03065	n.d.	hypothetical protein	247	309	220	725	751	446	482.966	24.7748	332.467	11.1599	0.54084	0.000430885
WCW_RS03070	n.d.	hypothetical protein	68	118	84	225	191	140	165.438	8.35455	97.2359	9.83785	0.766409	0.000365662
WCW_RS03075	Fatty Acids, Lipids, and Isoprenoids	Enoyl-[acyl-carrier-protein] reductase [NADH] (EC 1.3.1.9)	228	285	183	692	749	589	431.933	31.7189	361.198	54.9465	0.259032	0.160401
WCW_RS03080	n.d.	hypothetical protein	155	176	155	754	683	440	305.771	21.4377	325.334	23.2532	-0.0869081	0.621063
WCW_RS03085	n.d.	Bifunctional protein: zinc-containing alcohol dehydrogenase; quinone oxidoreductase ( NADPH:quinone reductase) (EC 1.1.1.-); Similar to arginate lyase	115	220	117	1703	1882	1058	272.788	25.1935	801.154	47.8211	-1.5529	1.17545e-22
WCW_RS03090	n.d.	Bona fide RidA/YjgF/TdcF/RutC subgroup	43	62	47	160	165	95	94.1337	1.46286	72.4421	3.80672	0.384664	0.162439
WCW_RS03095	n.d.	hypothetical protein	138	192	141	788	828	476	291.882	3.97463	361.03	17.7763	-0.30603	0.0632676
WCW_RS03100	n.d.	Uridine kinase (EC 2.7.1.48)	94	143	143	739	809	434	237.103	27.4008	340.499	28.1617	-0.520648	0.00539247
WCW_RS03105	n.d.	hypothetical protein	55	97	48	956	1194	845	120.914	12.0638	530.41	82.709	-2.13099	1.88828e-27
WCW_RS03110	n.d.	Protein of unknown function DUF541	84	129	91	1354	1569	964	187.259	2.47545	677.248	42.3468	-1.85612	1.45453e-32
WCW_RS03115	Carbohydrates	Fructose-bisphosphate aldolase class I (EC 4.1.2.13)	306	426	290	1578	1826	897	631.815	17.3947	734.777	93.4324	-0.21782	0.166644
WCW_RS03120	n.d.	hypothetical protein	73	132	57	1352	1644	1135	157.507	21.0395	729.075	95.1904	-2.20599	6.17126e-32
WCW_RS03125	n.d.	Nucleoside-diphosphate-sugar epimerases	65	103	70	328	318	238	146.201	3.23238	155.799	13.9988	-0.0955777	0.727445
WCW_RS03130	DNA Metabolism	DNA-3-methyladenine glycosylase (EC 3.2.2.20)	25	40	37	147	186	109	63.3324	6.29505	76.9177	8.09161	-0.289507	0.365203
WCW_RS03135	DNA Metabolism	Methylated-DNA--protein-cysteine methyltransferase (EC 2.1.1.63)	86	127	103	319	348	256	195.933	7.95269	163.207	18.6444	0.265982	0.203853
WCW_RS03140	Stress Response	Catalase (EC 1.11.1.6)	287	466	332	2848	3022	1489	666.84	20.6045	1253.97	166.006	-0.910779	2.3683e-10
WCW_RS03145	n.d.	Mobile element protein	120	177	181	495	589	280	298.853	35.1554	232.597	33.614	0.359816	0.0856485
WCW_RS03150	predicted T3SS Effector	hypothetical protein	89	124	78	265	260	197	179.46	8.85146	127.463	12.6326	0.495131	0.0176638
WCW_RS03155	n.d.	Mobile element protein	8	10	5	32	29	18	14.1812	1.92021	13.6482	1.12229	0	0.935431
WCW_RS03160	n.d.	transposase	9	16	14	25	30	37	24.0631	2.54656	17.2482	8.28956	0.4975	0.361546
WCW_RS03165	n.d.	hypothetical protein	27	32	51	69	74	51	70.3883	16.6134	34.0654	2.33166	1.04182	0.00280824
WCW_RS03170	predicted T3SS Effector	hypothetical protein	38	80	76	182	177	155	119.381	20.1605	92.014	17.1595	0.371256	0.17387
WCW_RS03175	n.d.	hypothetical protein	0	0	0	0	0	0	0	0	0	0	NA	NA
WCW_RS03180	n.d.	Mobile element protein	173	277	189	871	871	506	392.391	9.58505	387.599	22.6194	0.014797	0.916406
WCW_RS03185	n.d.	hypothetical protein	0	0	0	0	0	0	0	0	0	0	NA	NA
WCW_RS03190	n.d.	hypothetical protein	0	0	0	0	0	0	0	0	0	0	NA	NA
WCW_RS03195	n.d.	Methyl-accepting chemotaxis protein	0	0	0	0	0	0	0	0	0	0	NA	NA
WCW_RS03200	n.d.	hypothetical protein	0	0	0	0	0	0	0	0	0	0	NA	NA
WCW_RS03205	n.d.	Replicative DNA helicase (EC 3.6.1.-)	0	0	0	0	0	0	0	0	0	0	NA	NA
WCW_RS03210	n.d.	hypothetical protein	0	0	0	0	0	0	0	0	0	0	NA	NA
WCW_RS03215	n.d.	probable terminase large subunit	0	0	0	0	0	0	0	0	0	0	NA	NA
WCW_RS03220	predicted T3SS Effector	hypothetical protein	0	0	0	0	0	0	0	0	0	0	NA	NA
WCW_RS03225	n.d.	hypothetical protein	0	0	0	0	0	0	0	0	0	0	NA	NA
WCW_RS03230	Cell Division and Cell Cycle	DNA primase (EC 2.7.7.-)	0	0	0	0	0	0	0	0	0	0	NA	NA
WCW_RS03235	n.d.	hypothetical protein	0	0	0	0	0	0	0	0	0	0	NA	NA
WCW_RS03240	predicted T3SS Effector	hypothetical protein	0	0	0	0	0	0	0	0	0	0	NA	NA
WCW_RS03245	predicted T3SS Effector	hypothetical protein	0	0	0	0	0	0	0	0	0	0	NA	NA
WCW_RS03250	n.d.	Integrase	0	0	0	0	0	0	0	0	0	0	NA	NA
WCW_RS03260	predicted T3SS Effector	hypothetical protein	196	220	227	3537	4459	3462	406.636	39.5568	2048.86	428.526	-2.33182	4.58895e-42
WCW_RS03265	Protein Metabolism	Thermostable carboxypeptidase 1 (EC 3.4.17.19)	157	232	143	725	846	439	326.888	14.5935	345.072	35.3076	-0.0773057	0.690626
WCW_RS03270	Cell Wall and Capsule	UDP-N-acetylmuramoylalanyl-D-glutamyl-2,6-diaminopimelate--D-alanyl-D-alanine ligase (EC 6.3.2.10)	275	409	301	1232	1094	672	608.527	6.96509	517.057	50.8986	0.236278	0.128649
WCW_RS03275	n.d.	hypothetical protein	375	542	350	1293	1141	1115	780.521	26.6785	639.5	148.799	0.287251	0.113166
WCW_RS03280	n.d.	FIG00899446: hypothetical protein	153	203	138	845	849	559	306.125	12.8248	392.907	8.67479	-0.360998	0.0267712
WCW_RS03285	n.d.	hypothetical protein	79	99	68	154	153	130	152.934	8.8033	78.0678	13.5168	0.971986	2.36102e-05
WCW_RS03290	n.d.	hypothetical protein	70	87	60	360	438	283	134.978	8.01826	189.577	19.5792	-0.49304	0.0220093
WCW_RS03295	Cofactors, Vitamins, Prosthetic Groups, Pigments; RNA Metabolism	tRNA(Ile)-lysidine synthetase (EC 6.3.4.19)	134	180	148	1048	1135	802	287.818	10.6235	525.607	45.8527	-0.868994	2.87295e-08
WCW_RS03300	Cofactors, Vitamins, Prosthetic Groups, Pigments	Cell division protein FtsH (EC 3.4.24.-)	1806	2815	1925	13399	13526	8514	4025.15	72.1517	6156.16	76.1963	-0.613004	8.61556e-09
WCW_RS03305	predicted T3SS Effector	hypothetical protein	60	113	75	179	206	125	151.006	10.2744	88.7353	5.0832	0.762671	0.000493002
WCW_RS03310	RNA Metabolism	Polyribonucleotide nucleotidyltransferase (EC 2.7.7.8)	1280	1846	1045	3569	4658	2197	2559.55	186.436	1781.44	291.656	0.523456	0.000789317
WCW_RS03315	Protein Metabolism	SSU ribosomal protein S15p (S13e)	234	354	157	901	1061	702	452.813	59.964	467.673	44.2444	-0.0469975	0.852606
WCW_RS03320	n.d.	hypothetical protein	38	50	59	290	337	229	92.7764	13.7977	150.58	15.0165	-0.699246	0.00437715
WCW_RS03325	RNA Metabolism	tRNA-specific adenosine-34 deaminase (EC 3.5.4.-)	56	80	37	275	308	159	105.622	13.6078	127.155	12.961	-0.260764	0.320009
WCW_RS03330	n.d.	CT845 hypothetical protein	30	32	21	104	139	68	51.9817	6.22496	53.3528	8.43165	-0.0274807	0.892004
WCW_RS03335	n.d.	hypothetical protein	40	63	54	239	176	159	97.268	6.94564	101.704	19.589	-0.0725125	0.845515
WCW_RS03340	n.d.	Rhomboid family protein	77	149	114	370	376	238	207.946	19.5006	171.063	1.19485	0.282587	0.167024
WCW_RS03345	Protein Metabolism	LSU ribosomal protein L31p @ LSU ribosomal protein L31p, zinc-independent	161	224	98	369	446	352	294.931	43.3176	208.672	41.6974	0.497212	0.0282278
WCW_RS03350	Protein Metabolism	Peptide chain release factor 1	337	519	281	770	943	516	694.341	53.8522	385.067	37.201	0.850077	6.02708e-08
WCW_RS03355	Protein Metabolism	Protein-N(5)-glutamine methyltransferase PrmC, methylates polypeptide chain release factors RF1 and RF2	458	640	474	1407	1705	741	974.241	12.3502	652.655	122.701	0.576839	0.000261324
WCW_RS03360	Membrane Transport; Protein Metabolism	Signal recognition particle, subunit Ffh SRP54 (TC 3.A.5.1.1)	404	640	385	1259	1501	806	874.266	41.3686	614.46	57.291	0.509395	0.000394508
WCW_RS03365	Protein Metabolism	SSU ribosomal protein S16p	620	867	501	1385	1792	785	1222.7	88.681	672.817	129.041	0.861746	1.71926e-07
WCW_RS03370	Protein Metabolism; RNA Metabolism	tRNA (Guanine37-N1) -methyltransferase (EC 2.1.1.31)	897	1369	760	2844	3081	1539	1850.21	131.967	1274.16	154.93	0.53816	0.000313124
WCW_RS03375	Protein Metabolism	LSU ribosomal protein L19p	1324	1567	994	3137	3897	1878	2417.3	225.082	1523.49	219.829	0.666302	2.07459e-05
WCW_RS03380	RNA Metabolism	Ribonuclease HII (EC 3.1.26.4)	152	277	166	612	687	365	361.474	23.4359	285.877	25.0627	0.335984	0.0523034
WCW_RS03385	n.d.	Acylglycerophosphoethanolamine Acyltransferase	455	618	490	4568	4801	3221	972.086	26.9912	2203.37	97.4977	-1.18044	5.43125e-24
WCW_RS03390	n.d.	hypothetical protein	91	125	111	580	420	393	204.029	12.3062	247.452	51.1851	-0.275942	0.215804
WCW_RS03395	n.d.	hypothetical protein	791	1023	956	10556	8586	7230	1735.76	124.364	4663.7	703.378	-1.4258	5.30958e-23
WCW_RS03400	n.d.	Protein YicC	140	227	160	569	592	404	323.792	9.46285	274.217	13.8736	0.241818	0.15804
WCW_RS03405	Nucleosides and Nucleotides	Guanylate kinase (EC 2.7.4.8)	92	144	119	353	439	246	219.702	12.8535	179.793	17.7297	0.289507	0.154366
WCW_RS03410	n.d.	hypothetical protein	327	403	382	1246	1446	723	698.584	52.0947	584.331	69.4278	0.259324	0.129813
WCW_RS03415	n.d.	hypothetical protein	292	497	313	1109	1211	723	672.864	30.3625	527.657	17.8843	0.350069	0.0144888
WCW_RS03420	Miscellaneous; Protein Metabolism	Methionyl-tRNA synthetase (EC 6.1.1.10)	415	616	410	1722	1499	1071	887.384	18.8399	749.66	65.598	0.242044	0.0890881
WCW_RS03425	Protein Metabolism	LSU ribosomal protein L28p @ LSU ribosomal protein L28p, zinc-independent	158	271	136	433	470	274	342.242	32.5935	203.614	8.39826	0.745427	2.74024e-05
WCW_RS03430	n.d.	Metallopeptidase	612	844	683	2235	2584	1257	1330.27	43.3157	1037.14	136.796	0.35901	0.0132148
WCW_RS03435	n.d.	hypothetical protein	88	95	90	848	992	735	172.518	14.9037	456.928	68.0327	-1.40142	3.5026e-14
WCW_RS03440	Phosphorus Metabolism	Soluble pyridine nucleotide transhydrogenase (EC 1.6.1.1)	235	410	243	2013	2247	1652	540.405	31.8231	1046.29	129.267	-0.953852	2.6469e-10
WCW_RS03445	n.d.	hypothetical protein	142	223	145	1491	1511	989	312.956	8.64085	695.86	13.2886	-1.15292	7.63646e-16
WCW_RS03450	n.d.	RNA-binding protein	2383	3447	1764	9650	12026	5731	4645.83	466.126	4681.25	700.044	-0.0108276	0.953546
WCW_RS03455	predicted T3SS Effector	hypothetical protein	16	39	27	400	436	232	49.4859	6.91381	183.323	15.9919	-1.90099	2.44451e-13
WCW_RS03460	T3SS Apparatus	type III secretion chaperone	20	30	29	221	222	143	49.2579	4.99973	101.988	1.39168	-1.05772	0.000192109
WCW_RS03465	Carbohydrates	Malate synthase (EC 2.3.3.9)	200	302	285	1675	2052	996	490.148	46.3776	807.523	112.07	-0.721574	1.30328e-05
WCW_RS03470	Carbohydrates	Isocitrate lyase (EC 4.1.3.1)	162	240	212	1953	2026	1088	381.792	26.3894	868.935	78.476	-1.18578	1.72056e-15
WCW_RS03475	RNA Metabolism	Permease of the drug/metabolite transporter (DMT) superfamily	95	144	91	482	533	351	202.667	7.0575	239.122	14.0506	-0.235531	0.230345
WCW_RS03480	Protein Metabolism	Methionine aminopeptidase (EC 3.4.11.18)	171	197	178	739	747	554	343.545	24.1331	359.859	33.4203	-0.0655883	0.71793
WCW_RS03485	RNA Metabolism	tRNA (guanine46-N7-)-methyltransferase (EC 2.1.1.33)	64	107	76	164	218	161	151.587	5.9469	96.8043	20.063	0.648015	0.00571827
WCW_RS03490	RNA Metabolism	BH2577 unknown conserved protein in B. subtilis	141	193	146	330	382	267	297.973	5.62147	172.66	19.3397	0.78454	7.17816e-06
WCW_RS03495	n.d.	hypothetical protein	158	238	162	631	614	413	343.627	4.88028	289.338	10.3079	0.251339	0.13442
WCW_RS03500	Phosphorus Metabolism	Pyrophosphate-energized proton pump (EC 3.6.1.1)	170	274	235	1346	1555	806	420.274	32.2476	636.137	64.6219	-0.598637	0.000176487
WCW_RS03505	Carbohydrates	Glucose-6-phosphate isomerase (EC 5.3.1.9)	325	424	317	2967	3499	1911	663.036	20.9464	1445.06	122.092	-1.12399	3.49205e-18
WCW_RS03510	n.d.	hypothetical protein	87	128	105	732	684	373	198.524	8.66311	306.043	37.6915	-0.620763	0.000761745
WCW_RS03515	n.d.	Site-specific recombinase XerD	104	167	143	795	858	471	256.274	19.319	365.435	26.0911	-0.511753	0.00330072
WCW_RS03520	predicted T3SS Effector	hypothetical protein	43	51	29	217	251	180	76.3106	9.00851	114.566	14.3713	-0.597563	0.029705
WCW_RS03525	T3SS Apparatus	type III secretion chaperone	101	163	111	849	993	569	230.175	6.10064	417.562	28.7393	-0.861869	1.76456e-07
WCW_RS03530	Cofactors, Vitamins, Prosthetic Groups, Pigments	Riboflavin synthase eubacterial/eukaryotic (EC 2.5.1.9)	74	104	53	362	388	238	141.534	15.0072	171.619	3.61692	-0.276518	0.229119
WCW_RS03535	n.d.	Long-chain fatty acid transport protein	253	525	251	1447	1514	970	616.174	76.6858	684.912	11.1235	-0.153174	0.441871
WCW_RS03540	predicted T3SS Effector	transposase	1	0	3	7	1	4	2.77831	1.69933	2.19736	1.55645	0.584963	0.86807
WCW_RS03545	n.d.	Long-chain fatty acid transport protein	226	469	206	1409	1562	1076	537.941	76.0204	711.535	59.2469	-0.404271	0.03665
WCW_RS03550	n.d.	hypothetical protein	81	100	91	804	928	385	170.646	11.0078	356.805	75.1462	-1.06193	1.62324e-07
WCW_RS03555	Protein Metabolism	Aspartyl-tRNA(Asn) amidotransferase subunit B (EC 6.3.5.6) @ Glutamyl-tRNA(Gln) amidotransferase subunit B (EC 6.3.5.7)	377	549	327	988	1088	661	769.681	43.6733	475.493	16.3931	0.696931	7.69967e-07
WCW_RS03560	Protein Metabolism	Aspartyl-tRNA(Asn) amidotransferase subunit A (EC 6.3.5.6) @ Glutamyl-tRNA(Gln) amidotransferase subunit A (EC 6.3.5.7)	216	310	172	527	613	509	428.192	33.9449	295.92	63.3971	0.532014	0.00571781
WCW_RS03565	Protein Metabolism	Aspartyl-tRNA(Asn) amidotransferase subunit C (EC 6.3.5.6) @ Glutamyl-tRNA(Gln) amidotransferase subunit C (EC 6.3.5.7)	41	48	42	65	84	78	82.2871	5.24194	41.3975	13.4775	1	0.00157863
WCW_RS03570	n.d.	hypothetical protein	180	234	188	417	499	311	375.329	13.2906	214.321	17.8701	0.80928	7.55522e-07
WCW_RS03575	n.d.	PPO candidate 1	196	286	168	1004	1290	617	399.066	24.127	497.831	76.9561	-0.319757	0.0741712
WCW_RS03580	Dormancy and Sporulation	Cell division inhibitor	177	203	145	801	897	523	328.235	26.0801	384.659	18.7231	-0.231163	0.184176
WCW_RS03585	Membrane Transport; Virulence, Disease and Defense	Lead, cadmium, zinc and mercury transporting ATPase (EC 3.6.3.3) (EC 3.6.3.5); Copper-translocating P-type ATPase (EC 3.6.3.4)	528	689	606	3754	4039	1785	1139.65	62.4327	1618.78	302.517	-0.506069	0.00166633
WCW_RS03590	n.d.	hypothetical protein	41	71	34	339	420	179	88.2617	9.45594	158.743	31.5259	-0.853451	0.000998901
WCW_RS03595	n.d.	hypothetical protein	1	5	4	9	3	1	5.9553	1.78322	2.09273	1.89258	1.58496	0.207847
WCW_RS03600	n.d.	Mobile element protein	53	75	84	237	167	172	133.194	18.9018	103.147	25.3105	0.368782	0.19176
WCW_RS03605	n.d.	Mobile element protein	66	102	110	282	259	242	173.851	25.0871	140.717	30.0319	0.303392	0.230345
WCW_RS03610	n.d.	hypothetical protein	0	0	0	0	0	0	0	0	0	0	NA	NA
WCW_RS03615	n.d.	hypothetical protein	198	282	255	800	661	596	458.169	32.3387	366.479	65.9762	0.323504	0.0856485
WCW_RS03620	DNA Metabolism	DNA repair protein RecN	338	578	333	1893	1744	978	760.115	47.1754	790.911	92.2509	-0.0576783	0.756291
WCW_RS03625	RNA Metabolism	hypothetical protein	149	191	108	544	702	343	276.69	27.1824	272.274	40.2595	0.0262793	0.92589
WCW_RS03630	n.d.	Ribonuclease HIII (EC 3.1.26.4)	327	392	266	1283	1123	842	613.564	45.6564	569.993	54.9167	0.107277	0.558472
WCW_RS03635	n.d.	FIG00899448: hypothetical protein	117	214	118	561	629	370	271.927	21.5039	270.405	12.685	0.0106472	0.936406
WCW_RS03640	n.d.	FIG028593: membrane protein	170	209	170	892	1015	468	343.318	16.3466	403.434	64.0648	-0.232571	0.200464
WCW_RS03645	RNA Metabolism	tRNA pseudouridine synthase A (EC 4.2.1.70)	61	84	74	250	226	146	136.592	7.92784	107.827	7.77002	0.343145	0.15276
WCW_RS03650	n.d.	FIG00899512: hypothetical protein	44	55	29	121	124	100	79.0249	9.66375	61.3959	9.15887	0.373043	0.226713
WCW_RS03655	n.d.	FIG00899458: hypothetical protein	145	199	116	321	333	255	283.277	20.9524	161.025	19.4027	0.813741	1.28168e-05
WCW_RS03660	predicted T3SS Effector	hypothetical protein	28	60	36	100	108	74	74.7757	7.62041	49.5041	3.37432	0.584963	0.0417788
WCW_RS03665	n.d.	hypothetical protein	45	69	78	367	336	255	120.32	19.1417	168.646	15.9519	-0.493989	0.0419756
WCW_RS03670	Carbohydrates	Glucokinase (EC 2.7.1.2)	85	140	129	965	1104	548	219.517	22.8998	447.308	54.4411	-1.02277	1.45853e-08
WCW_RS03675	n.d.	conserved hypothetical protein [Pyrococcus horikoshii]; COG2102: Predicted ATPases of PP-loop superfamily; IPR002761: Domain of unknown function DUF71	94	152	87	441	361	220	203.189	12.304	175.574	26.6579	0.205904	0.338064
WCW_RS03680	Amino Acids and Derivatives	L,L-diaminopimelate aminotransferase (EC 2.6.1.83)	110	169	125	386	316	291	249.256	5.36781	177.205	33.7397	0.492396	0.0146052
WCW_RS03685	Amino Acids and Derivatives	4-hydroxy-tetrahydrodipicolinate synthase (EC 4.3.3.7)	182	258	142	603	537	445	357.189	29.8594	281.049	39.0256	0.345354	0.0662354
WCW_RS03690	Amino Acids and Derivatives	4-hydroxy-tetrahydrodipicolinate reductase (EC 1.17.1.8)	156	254	141	426	389	291	335.757	23.0354	194.412	17.1435	0.792405	6.74983e-06
WCW_RS03695	Virulence, Disease and Defense	Beta-lactamase (EC 3.5.2.6)	136	195	157	371	370	301	302.905	10.2375	185.373	27.2065	0.711793	8.79019e-05
WCW_RS03700	n.d.	COG2363	37	49	41	248	290	175	79.2146	3.30214	124.065	8.11676	-0.650416	0.00874022
WCW_RS03705	n.d.	hypothetical protein	111	185	109	363	411	250	246.978	13.5238	178.1	8.67876	0.472634	0.0106812
WCW_RS03710	n.d.	Phospholipase D endonuclease superfamily	55	78	81	285	242	183	134.074	15.6025	124.53	13.3373	0.100305	0.702658
WCW_RS03715	DNA Metabolism	RecD-like DNA helicase YrrC	195	274	271	778	777	522	462.99	45.592	362.799	11.7405	0.351043	0.0411125
WCW_RS03720	n.d.	hypothetical protein	147	176	126	1370	1544	1104	280.116	18.1495	709.442	79.2603	-1.34036	2.02414e-17
WCW_RS03725	n.d.	hypothetical protein	166	242	159	1589	1587	1262	349.333	9.61533	787.801	104.709	-1.17497	2.54355e-14
WCW_RS03730	Cell Division and Cell Cycle	DNA primase (EC 2.7.7.-)	464	607	442	2799	2585	1872	940.184	31.3375	1272.18	93.0972	-0.436366	0.000970221
WCW_RS03735	n.d.	Conserved protein YuxK	40	66	40	328	353	272	89.1632	4.24051	169.185	23.2324	-0.925146	9.29216e-05
WCW_RS03740	n.d.	hypothetical protein	167	213	164	9546	9130	6556	339.033	12.5507	4426.95	293.445	-3.70697	5.45356e-184
WCW_RS03745	n.d.	conserved domain protein	71	113	73	329	344	211	157.568	4.779	153.41	2.18661	0.0463929	0.858068
WCW_RS03750	n.d.	hypothetical protein	74	102	83	240	303	167	161.108	5.49458	122.86	13.218	0.388402	0.0783348
WCW_RS03755	n.d.	hypothetical protein	254	387	310	2121	2613	976	588.59	25.1889	956.578	248.146	-0.700251	0.000157083
WCW_RS03760	n.d.	hypothetical protein	150	261	165	1214	1318	708	351.374	17.2821	556.521	45.9122	-0.666206	2.4262e-05
WCW_RS03765	RNA Metabolism; Stress Response	Ribosomal RNA small subunit methyltransferase E (EC 2.1.1.-)	59	73	47	163	167	103	111.155	8.4385	75.1222	1.11348	0.565597	0.0247249
WCW_RS03770	n.d.	FIG00493852: hypothetical protein	161	269	184	651	730	439	376.322	13.5253	316.104	13.8486	0.250808	0.123856
WCW_RS03775	Cell Division and Cell Cycle	Diadenylate cyclase spyDAC; Bacterial checkpoint controller DisA with nucleotide-binding domain	63	94	53	249	245	160	128.617	8.90756	113.872	2.75826	0.178337	0.465554
WCW_RS03780	Cofactors, Vitamins, Prosthetic Groups, Pigments	Dihydropteroate synthase (EC 2.5.1.15)	143	223	123	480	532	351	298.592	21.3622	238.66	14.5246	0.323135	0.0730364
WCW_RS03785	Respiration	Cytochrome d ubiquinol oxidase subunit I (EC 1.10.3.-)	496	739	572	3023	3162	1715	1118.17	30.5344	1356.3	112.306	-0.278437	0.0379373
WCW_RS03790	Respiration	Cytochrome d ubiquinol oxidase subunit II (EC 1.10.3.-)	115	225	155	1155	1191	659	301.335	24.4288	516.527	38.8153	-0.780401	2.95437e-06
WCW_RS03795	n.d.	Mobile element protein	68	48	89	216	185	169	133.988	31.0848	101.862	19.2352	0.393664	0.22715
WCW_RS03800	n.d.	hypothetical protein	457	612	477	1687	1755	1167	961.625	25.386	805.623	28.1983	0.255257	0.0550009
WCW_RS03805	Cofactors, Vitamins, Prosthetic Groups, Pigments	Lipoate-protein ligase A	51	69	79	219	211	141	125.334	17.8576	99.5455	3.64704	0.321928	0.208725
WCW_RS03810	RNA Metabolism	Ribosomal RNA large subunit methyltransferase N (EC 2.1.1.-)	173	234	196	756	691	462	375.766	15.7108	332.106	20.2542	0.179549	0.312684
WCW_RS03815	Cofactors, Vitamins, Prosthetic Groups, Pigments	Dihydrofolate synthase (EC 6.3.2.12) @ Folylpolyglutamate synthase (EC 6.3.2.17)	62	107	69	156	157	125	145.345	6.63468	77.7858	10.56	0.894507	6.77401e-05
WCW_RS03820	RNA Metabolism	COG0613, Predicted metal-dependent phosphoesterases (PHP family)	66	108	50	175	187	168	135.7	15.7416	95.5327	22.1814	0.5025	0.0478088
WCW_RS03825	Cell Wall and Capsule	UDP-N-acetylenolpyruvoylglucosamine reductase (EC 1.1.1.158)	89	129	62	299	290	173	170.981	19.9668	131.536	7.7759	0.373458	0.0943298
WCW_RS03830	RNA Metabolism	Transcription termination protein NusB	124	148	114	440	497	257	241.347	13.6501	204.7	20.7138	0.233409	0.250711
WCW_RS03835	n.d.	hypothetical protein	93	119	69	396	433	234	173.683	16.0224	182.726	14.4228	-0.0727563	0.747861
WCW_RS03840	n.d.	hypothetical protein	53	73	71	496	524	331	123.284	11.1088	235.172	3.66122	-0.934002	2.97497e-06
WCW_RS03845	n.d.	SAM-dependent methyltransferase, MraW methylase family (EC 2.1.1.-)	60	82	71	134	118	137	132.817	6.91124	71.363	24.2948	0.905535	0.000887031
WCW_RS03850	Nucleosides and Nucleotides	Xanthine/uracil/thiamine/ascorbate permease family protein	151	231	167	726	718	401	338.518	5.1212	316.909	26.7995	0.0968024	0.613689
WCW_RS03855	n.d.	hypothetical protein	15	36	38	88	101	86	54.8123	12.4401	49.4494	11.1025	0.16665	0.692812
WCW_RS03860	n.d.	N5-(1-carboxyethyl)-L-ornithine synthase	81	110	75	538	589	337	164.657	5.63432	252.922	12.812	-0.616671	0.000915168
WCW_RS03865	n.d.	hypothetical protein	63	96	50	337	372	224	127.557	11.3766	161.972	5.89656	-0.33985	0.137058
WCW_RS03870	Protein Metabolism	SSU ribosomal protein S14p (S29e) @ SSU ribosomal protein S14p (S29e), zinc-independent	247	505	190	366	415	289	560.054	96.7482	188.489	18.846	1.57469	1.90975e-14
WCW_RS03875	Protein Metabolism	LSU ribosomal protein L36p	86	186	76	162	155	103	206.817	33.3735	73.1628	2.80981	1.50366	9.82654e-11
WCW_RS03880	Protein Metabolism	LSU ribosomal protein L34p	30	45	27	62	56	45	62.5732	3.17797	28.835	3.55398	1.1193	0.000596538
WCW_RS03885	RNA Metabolism	Ribonuclease P protein component (EC 3.1.26.5)	66	90	72	398	400	183	141.816	4.20185	165.89	30.7503	-0.225292	0.331046
WCW_RS03890	n.d.	Thioredoxin Disulfide Isomerase	221	293	255	1139	1301	915	480.239	25.0207	591.746	64.4103	-0.302563	0.0602692
WCW_RS03895	n.d.	hypothetical protein	48	60	52	102	121	76	100.172	5.32981	52.2477	4.20345	0.943416	0.000382923
WCW_RS03900	n.d.	sodium/alanine symporter family protein	173	263	218	648	688	408	405.301	21.5583	301.915	9.50304	0.423373	0.00837409
WCW_RS03905	Carbohydrates	Ribokinase (EC 2.7.1.15)	94	128	76	343	379	219	183.688	12.9729	162.764	7.81202	0.174834	0.425698
WCW_RS03910	Fatty Acids, Lipids, and Isoprenoids	CDP-diacylglycerol--glycerol-3-phosphate 3-phosphatidyltransferase (EC 2.7.8.5)	59	71	59	142	169	122	118.387	6.35627	76.6901	10.9331	0.615857	0.0124827
WCW_RS03915	predicted T3SS Effector	hypothetical protein	147	185	178	963	1081	827	320.256	25.2895	510.216	76.355	-0.672425	0.00012631
WCW_RS03925	Carbohydrates	Ribose-phosphate pyrophosphokinase (EC 2.7.6.1)	534	644	445	1642	1834	1007	1011.17	69.5968	772.244	55.3047	0.38911	0.00799197
WCW_RS03930	Protein Metabolism	LSU ribosomal protein L25p	457	606	413	1349	1333	964	914.752	37.9464	640.999	46.6133	0.513447	0.000177303
WCW_RS03935	Dormancy and Sporulation;Protein Metabolism	Peptidyl-tRNA hydrolase (EC 3.1.1.29)	476	808	461	856	813	575	1062.02	67.5225	393.034	23.4163	1.43418	6.3746e-25
WCW_RS03940	Protein Metabolism	SSU ribosomal protein S6p	592	938	484	1645	1624	959	1226.23	108.968	729.678	40.352	0.747991	5.43505e-07
WCW_RS03945	Protein Metabolism	SSU ribosomal protein S18p @ SSU ribosomal protein S18p, zinc-independent	335	483	277	1037	1052	639	672.218	46.5123	472.463	13.0041	0.509674	0.000660242
WCW_RS03950	Protein Metabolism	LSU ribosomal protein L9p	1263	1690	1025	3517	3529	2265	2455.85	169.454	1619.9	21.8542	0.600317	4.08824e-06
WCW_RS03955	Cell Wall and Capsule	ADP-L-glycero-D-manno-heptose-6-epimerase (EC 5.1.3.20)	466	717	447	1770	1786	1188	999.863	37.9639	828.238	22.859	0.272297	0.0426225
WCW_RS03960	Cell Wall and Capsule	ADP-heptose synthase (EC 2.7.-.-) / D-glycero-beta-D-manno-heptose 7-phosphate kinase	359	573	428	1846	1728	1124	837.91	29.1152	816.072	40.926	0.0383811	0.80429
WCW_RS03965	predicted T3SS Effector	hypothetical protein	71	116	160	337	282	309	218.717	52.5132	168.759	49.2472	0.373908	0.20649
WCW_RS03970	n.d.	transposase	13	24	18	46	30	26	33.677	2.59157	17.8927	4.07678	0.917538	0.0400242
WCW_RS03975	n.d.	Mobile element protein	19	37	36	85	60	68	56.8243	9.00967	38.518	11.111	0.547488	0.125664
WCW_RS03980	predicted T3SS Effector	hypothetical protein	216	271	242	1462	1942	920	456.757	27.1295	739.626	123.379	-0.695331	2.17145e-05
WCW_RS03985	n.d.	hypothetical protein	255	432	310	1193	1408	848	611.733	27.2625	600.232	42.1485	0.0285692	0.862387
WCW_RS03990	predicted T3SS Effector	hypothetical protein	83	148	108	705	668	362	207.661	12.9093	296.801	35.4984	-0.513879	0.00722798
WCW_RS03995	n.d.	Glycolate dehydrogenase (EC 1.1.99.14), subunit GlcD	225	358	291	1526	1374	879	540.196	30.9215	654.437	50.3123	-0.276331	0.0748596
WCW_RS04000	Carbohydrates	Succinylarginine dihydrolase (EC 3.5.3.23)	90	135	109	492	466	330	206.919	8.7055	225.593	13.6356	-0.126692	0.554114
WCW_RS04005	n.d.	Succinylglutamic semialdehyde dehydrogenase (EC 1.2.1.71)	168	227	167	1006	1210	742	348.787	7.71288	515.993	42.7648	-0.564144	0.000238911
WCW_RS04010	n.d.	Mobile element protein	213	350	201	1537	1458	907	465.843	27.9864	675.468	36.2645	-0.534558	0.000405777
WCW_RS04015	n.d.	Arginine N-succinyltransferase (EC 2.3.1.109)	63	110	83	564	546	379	157.16	9.82686	260.549	12.8685	-0.733285	0.000138373
WCW_RS04020	Amino Acids and Derivatives	Ornithine aminotransferase (EC 2.6.1.13); Succinylornithine transaminase (EC 2.6.1.81); Acetylornithine aminotransferase (EC 2.6.1.11); N-succinyl-L,L-diaminopimelate aminotransferase (EC 2.6.1.17)	116	156	117	916	953	626	241.62	5.49703	435.616	12.1055	-0.849321	6.66394e-08
WCW_RS04025	n.d.	Carboxypeptidase G2	68	122	83	433	530	319	166.746	9.29691	223.386	20.0498	-0.417196	0.0401541
WCW_RS04030	n.d.	Mobile element protein	14	15	23	44	30	42	33.3423	6.97521	21.4047	8.50808	0.652077	0.193928
WCW_RS04035	n.d.	Mobile element protein	63	81	82	146	207	113	142.025	13.5755	80.8739	13.1148	0.809897	0.00094654
WCW_RS04040	n.d.	hypothetical protein	149	208	211	2048	2305	1671	355.786	37.7249	1065	126.716	-1.5809	6.22625e-23
WCW_RS04045	n.d.	hypothetical protein	83	103	72	1119	1457	807	160.555	9.19345	586.263	70.848	-1.86384	2.45629e-27
WCW_RS04050	n.d.	hypothetical protein	171	261	178	1604	1624	968	375.434	5.52886	725.438	28.2473	-0.95109	9.79953e-12
WCW_RS04055	n.d.	hypothetical protein	78	98	74	790	780	438	155.829	6.59447	345.046	28.3998	-1.14505	1.68996e-10
WCW_RS04060	predicted T3SS Effector; Protein Metabolism	ClpB protein	519	903	562	4013	4014	2659	1209.62	61.5837	1864.27	47.0301	-0.623395	8.54482e-07
WCW_RS04065	n.d.	hypothetical protein	71	92	97	201	173	163	163.561	17.8799	96.2863	19.9178	0.77259	0.00157863
WCW_RS04070	n.d.	ATP:Cob(I)alamin adenosyltransferase (EC 2.5.1.17)	196	268	190	960	916	524	405.182	9.48776	412.537	36.5296	-0.0282199	0.87438
WCW_RS04075	n.d.	hypothetical protein	339	561	353	1345	1270	808	766.08	30.9843	593.625	29.3481	0.366881	0.00907213
WCW_RS04080	Carbohydrates; predicted T3SS Effector	4-alpha-glucanotransferase (amylomaltase) (EC 2.4.1.25)	179	301	163	490	533	402	390.849	29.5499	252.558	32.3847	0.628031	0.000335437
WCW_RS04085	Nucleosides and Nucleotides	GMP reductase (EC 1.7.1.7)	141	234	123	607	658	461	302.631	25.0879	303.682	25.096	-0.00475353	0.983815
WCW_RS04090	Nucleosides and Nucleotides	hypothetical protein	81	127	130	206	138	155	210.84	27.2429	89.8935	25.5243	1.22925	7.62429e-07
WCW_RS04095	T3SS Apparatus	Scc1 protein (Type III secretion chaperone)	36	39	32	378	378	221	67.3396	5.50373	168.547	9.24401	-1.33479	2.04058e-08
WCW_RS04100	INC	Inclusion membrane protein-5	151	234	169	1334	1107	875	341.385	6.43942	583.424	73.1771	-0.773724	1.47046e-06
WCW_RS04105	predicted T3SS Effector; T3SS Apparatus	Low Calcium Response D (Type III secretion inner membrane protein SctV)	334	454	345	2655	2400	1765	703.674	14.5842	1196.36	99.0345	-0.76457	6.70457e-09
WCW_RS04110	T3SS Apparatus	Type III secretion inner membrane protein (YscU,SpaS,EscU,HrcU,SsaU, homologous to flagellar export components)	164	241	170	1632	1544	1118	354.935	1.6651	753.627	53.2741	-1.08675	2.77493e-14
WCW_RS04115	Protein Metabolism	GTP-binding and nucleic acid-binding protein YchF	226	295	221	692	786	559	461.529	14.4507	359.589	40.3881	0.359896	0.026325
WCW_RS04120	n.d.	transposase	8	28	24	65	69	41	36.1778	9.06167	30.3005	0.923386	0.263034	0.559929
WCW_RS04125	n.d.	hypothetical protein	12	9	11	17	10	11	20.6821	3.55558	6.78165	1.99746	1.58496	0.00898916
WCW_RS04130	n.d.	hypothetical protein	79	100	62	634	716	361	149.318	11.6827	292.709	33.3127	-0.975588	5.7447e-07
WCW_RS04135	n.d.	hypothetical protein	162	207	188	1193	1153	672	348.893	22.0837	519.846	37.7403	-0.575285	0.000257498
WCW_RS04140	Cofactors, Vitamins, Prosthetic Groups, Pigments	Riboflavin kinase (EC 2.7.1.26) / FMN adenylyltransferase (EC 2.7.7.2)	79	123	115	265	254	165	197.12	19.195	118.914	4.39588	0.727234	0.000429016
WCW_RS04145	Cofactors, Vitamins, Prosthetic Groups, Pigments; predicted T3SS Effector; RNA Metabolism	tRNA pseudouridine synthase B (EC 4.2.1.70)	104	146	91	301	269	146	210.155	10.5666	122.239	18.1619	0.783508	0.000157171
WCW_RS04150	Protein Metabolism	Ribosome-binding factor A	139	253	103	415	468	247	296.941	43.8656	194.055	17.683	0.614406	0.00364313
WCW_RS04155	Protein Metabolism	Translation initiation factor 2	2754	4166	2430	7787	7532	4116	5728.33	332.821	3329.47	352.217	0.782943	3.79326e-09
WCW_RS04160	RNA Metabolism	Transcription termination protein NusA	1350	2176	1094	3814	3869	2247	2808.06	266.884	1712.99	90.6109	0.713018	1.18584e-06
WCW_RS04165	Protein Metabolism	SSU ribosomal protein S1p	3677	5604	2863	9271	9288	7084	7407.46	699.568	4534.02	488.858	0.708105	2.52827e-06
WCW_RS04170	RNA Metabolism	6-carboxytetrahydropterin synthase (EC 4.1.2.50) @ Queuosine biosynthesis QueD, PTPS-I	27	42	40	69	60	58	67.8285	7.01046	33.6342	7.51542	1	0.00193571
WCW_RS04175	Amino Acids and Derivatives	Aspartokinase (EC 2.7.2.4)	270	315	210	1245	1509	746	495.687	43.0808	599.141	77.3889	-0.272216	0.113322
WCW_RS04180	Membrane Transport	Oligopeptide ABC transporter, periplasmic oligopeptide-binding protein OppA (TC 3.A.1.5.1)	297	381	311	1444	1696	850	617.301	24.5317	683.119	81.1326	-0.146615	0.359066
WCW_RS04185	n.d.	Branched-chain amino acid transport system carrier protein	131	231	155	374	318	209	315.865	15.8957	156.039	16.4423	1.01838	9.99568e-09
WCW_RS04190	Carbohydrates	Ribulose-phosphate 3-epimerase (EC 5.1.3.1)	161	214	127	613	756	410	309.833	23.698	307.157	31.132	0.0140296	0.95351
WCW_RS04195	Protein Metabolism	Translation elongation factor P-related protein	242	326	228	1090	1256	661	493.315	15.2222	516.642	48.7649	-0.0685766	0.692812
WCW_RS04200	Fatty Acids, Lipids, and Isoprenoids	Biotin carboxyl carrier protein of acetyl-CoA carboxylase	324	361	281	969	1371	617	606.239	46.8112	504.55	102.439	0.263034	0.168628
WCW_RS04205	Fatty Acids, Lipids, and Isoprenoids	Biotin carboxylase of acetyl-CoA carboxylase (EC 6.3.4.14)	324	485	365	1513	1733	844	725.621	14.2361	698.001	91.553	0.0567425	0.752114
WCW_RS04210	n.d.	hypothetical protein	376	556	319	1003	1088	737	766.962	50.1509	495.994	31.6152	0.628886	1.74245e-05
WCW_RS04215	predicted T3SS Effector	hypothetical protein	52	101	28	202	245	146	107.029	24.9662	103.201	8.66633	0.0549665	0.836248
WCW_RS04220	n.d.	hypothetical protein	125	112	112	931	1095	946	222.76	28.6661	535.772	130.338	-1.26519	1.28867e-09
WCW_RS04225	Miscellaneous; RNA Metabolism	Epoxyqueuosine (oQ) reductase QueG	46	97	74	158	146	136	132.25	15.3508	79.0732	16.8323	0.740613	0.00362014
WCW_RS04230	n.d.	Uncharacterized membrane protein Bsu2508 (YqfU)	161	282	190	693	576	540	386.913	18.8001	323.643	64.8674	0.25634	0.180919
WCW_RS04245	n.d.	hypothetical protein	49	91	90	133	68	152	142.395	21.8108	67.2772	40.3193	1.08366	0.083466
WCW_RS04250	predicted T3SS Effector	NADPH:quinone oxidoreductase	67	82	67	201	175	171	135.123	6.60676	98.4988	22.665	0.462106	0.0700797
WCW_RS04255	Nucleosides and Nucleotides	5-nucleotidase SurE (EC 3.1.3.5)	137	219	110	585	549	395	283.358	27.1001	268.097	18.3256	0.0785691	0.684214
WCW_RS04260	n.d.	FIG00680391: hypothetical protein	125	189	162	434	419	294	295.41	18.6026	200.885	10.9803	0.553519	0.00163808
WCW_RS04265	n.d.	MoxR-like ATPases	78	118	80	252	266	180	169.908	2.60852	122.276	6.24328	0.478654	0.0211908
WCW_RS04270	RNA Metabolism	tRNA(Cytosine32)-2-thiocytidine synthetase	26	61	43	77	63	84	78.6312	10.3777	41.5457	17.0064	0.911463	0.00669233
WCW_RS04275	n.d.	hypothetical protein	137	159	150	925	890	465	280.889	21.4465	389.074	51.2395	-0.4692	0.00928114
WCW_RS04290	n.d.	hypothetical protein	9	16	28	95	133	71	33.6627	11.3595	51.7652	8.17665	-0.612977	0.127105
WCW_RS04295	n.d.	O-methyltransferase	77	92	74	396	469	352	152.118	8.28175	216.337	35.0039	-0.50696	0.0173218
WCW_RS04300	Protein Metabolism	Peptide methionine sulfoxide reductase MsrB (EC 1.8.4.12) / Peptide methionine sulfoxide reductase MsrA (EC 1.8.4.11)	83	86	62	553	563	436	145.228	16.2857	275.012	33.4728	-0.923379	5.51593e-06
WCW_RS04305	Sulfur Metabolism	Thioredoxin reductase (EC 1.8.1.9)	201	289	212	2509	2658	1471	434.337	2.75227	1142.12	78.955	-1.3958	8.11109e-26
WCW_RS04310	n.d.	hypothetical protein	149	221	166	2137	2203	1388	331.408	5.63427	995.914	0.620105	-1.58931	2.04911e-32
WCW_RS04315	n.d.	hypothetical protein	39	90	68	167	162	131	119.599	16.4473	81.6858	11.1289	0.549339	0.0328519
WCW_RS04320	Carbohydrates	Aconitate hydratase (EC 4.2.1.3)	494	863	582	5242	6195	3700	1185.37	56.771	2632.41	185.466	-1.15127	2.71853e-20
WCW_RS04325	n.d.	hypothetical protein	104	130	80	829	1019	652	194.64	16.2942	438.188	46.3034	-1.16746	3.93062e-11
WCW_RS04330	n.d.	hypothetical protein	302	540	296	3059	3999	2274	689.845	53.4151	1621.3	196.696	-1.23222	1.31198e-16
WCW_RS04335	n.d.	hypothetical protein-transmembrane prediction	169	269	225	455	482	408	410.205	27.1035	240.871	45.9886	0.766591	2.29189e-05
WCW_RS04340	RNA Metabolism	Permease of the drug/metabolite transporter (DMT) superfamily	158	249	198	967	1234	607	373.792	18.0797	481.258	68.5535	-0.362999	0.0336833
WCW_RS04345	n.d.	hypothetical protein	32	43	32	272	298	163	66.4476	1.5362	126.14	9.16509	-0.932886	0.000235085
WCW_RS04350	predicted T3SS Effector	Thymidine kinase (EC 2.7.1.21)	172	304	192	957	1154	586	407.18	21.4733	462.657	54.1539	-0.185983	0.309927
WCW_RS04355	n.d.	COG0488: ATPase components of ABC transporters with duplicated ATPase domains	162	254	201	646	666	492	381.226	17.4168	318.372	30.6109	0.260764	0.125664
WCW_RS04360	n.d.	hypothetical protein	82	116	73	975	1080	878	166.997	7.66686	524.125	95.2339	-1.64972	5.01128e-19
WCW_RS04365	predicted T3SS Effector	hypothetical protein	225	348	234	1850	2122	1681	496.129	9.45488	1009.03	181.338	-1.02451	8.17673e-11
WCW_RS04370	Carbohydrates; predicted T3SS Effector	Glycerophosphoryl diester phosphodiesterase (EC 3.1.4.46)	9	22	21	49	50	57	31.8525	6.45847	28.7748	10.7318	0.142019	0.739533
WCW_RS04375	Carbohydrates; Fatty Acids, Lipids, and Isoprenoids; Respiration	Aerobic glycerol-3-phosphate dehydrogenase (EC 1.1.5.3)	150	201	218	875	991	660	357.819	43.9296	443.062	33.9929	-0.307347	0.0948029
WCW_RS04380	n.d.	Transporter, permease	80	123	97	629	742	402	185.499	7.41834	305.635	26.6813	-0.726006	6.63464e-05
WCW_RS04385	n.d.	hypothetical protein	67	105	65	163	148	124	145.212	5.76007	77.2853	11.3162	0.913123	6.73527e-05
WCW_RS04390	n.d.	hypothetical protein	38	60	55	75	48	64	95.0163	8.90109	34.1998	12.3962	1.48239	2.78466e-06
WCW_RS04395	n.d.	hypothetical protein	64	49	47	315	333	165	102.803	18.0728	138.581	18.031	-0.432441	0.089412
WCW_RS04400	n.d.	hypothetical protein	201	249	241	1259	1359	930	434.291	34.8271	622.752	41.8552	-0.521537	0.000892627
WCW_RS04405	n.d.	hypothetical protein	304	524	354	1454	1664	861	723.085	31.9842	682.497	69.3051	0.0842239	0.613689
WCW_RS04410	DNA Metabolism	Excinuclease ABC subunit C	195	329	232	1098	1284	646	463.653	19.0362	518.512	60.4302	-0.16161	0.351342
WCW_RS04415	n.d.	hypothetical protein	31	69	60	561	532	494	97.8802	15.4683	285.461	61.9687	-1.54011	9.05393e-11
WCW_RS04425	Protein Metabolism	Threonyl-tRNA synthetase (EC 6.1.1.3)	1759	2720	1488	6816	7058	3557	3644.27	271.05	2973.29	373.785	0.293603	0.056713
WCW_RS04430	Protein Metabolism; Virulence, Disease and Defense	Translation initiation factor 3	2315	3381	2048	6786	7674	3797	4758.63	244.588	3118.55	384.498	0.609575	6.64673e-06
WCW_RS04435	Protein Metabolism; Virulence, Disease and Defense	LSU ribosomal protein L35p	521	1091	381	1796	2052	899	1180.63	225.27	803.202	147.991	0.556537	0.147184
WCW_RS04440	Protein Metabolism; Virulence, Disease and Defense	LSU ribosomal protein L20p	848	1236	603	3442	3089	1642	1640.95	183.887	1393.19	217.763	0.23638	0.207632
WCW_RS04445	Protein Metabolism	Phenylalanyl-tRNA synthetase alpha chain (EC 6.1.1.20)	517	872	567	1572	1783	941	1196.16	47.5464	737.894	67.5192	0.696525	2.27041e-07
WCW_RS04450	Protein Metabolism; RNA Metabolism	Ribosomal large subunit pseudouridine synthase C (EC 4.2.1.70)	252	373	217	693	699	444	516.404	31.6415	319.186	3.43358	0.693815	4.89031e-06
WCW_RS04455	Cell Wall and Capsule	Lipopolysaccharide heptosyltransferase I (EC 2.4.1.-)	267	323	240	953	960	512	518.08	28.9781	415.191	42.7308	0.319841	0.0547421
WCW_RS04460	DNA Metabolism	DNA topoisomerase III (EC 5.99.1.2)	204	281	207	721	710	405	429.086	7.02164	315.883	23.6793	0.441053	0.00527676
WCW_RS04465	Amino Acids and Derivatives	ABC transporter, periplasmic spermidine putrescine-binding protein PotD (TC 3.A.1.11.1)	84	135	98	288	264	197	195.048	6.00014	131.65	11.4173	0.562936	0.00441321
WCW_RS04470	Amino Acids and Derivatives	Spermidine Putrescine ABC transporter permease component potC (TC_3.A.1.11.1)	70	91	71	163	164	120	144.514	4.69144	78.734	6.56949	0.876128	9.05106e-05
WCW_RS04475	Amino Acids and Derivatives	Spermidine Putrescine ABC transporter permease component PotB (TC 3.A.1.11.1)	51	73	74	205	180	139	123.898	13.5839	92.2262	9.79426	0.430634	0.0937123
WCW_RS04480	Amino Acids and Derivatives; predicted T3SS Effector	Putrescine transport ATP-binding protein PotA (TC 3.A.1.11.1)	89	126	109	189	173	158	201.713	11.1511	93.2209	18.5208	1.11905	2.18318e-07
WCW_RS04485	RNA Metabolism	Ribosomal RNA large subunit methyltransferase N (EC 2.1.1.-)	153	224	168	441	436	309	337.159	4.74884	208.115	12.7131	0.696165	2.0287e-05
WCW_RS04490	n.d.	BioD-like N-terminal domain of phosphotransacetylase	78	108	68	244	243	197	156.697	7.90981	121.635	17.5416	0.363883	0.102274
WCW_RS04495	n.d.	Mut/nudix family protein	48	61	29	140	126	93	84.8995	12.2165	62.9851	5.35016	0.432111	0.142802
WCW_RS04500	n.d.	Mobile element protein	12	7	11	54	45	47	19.6855	4.45672	26.4128	6.92342	-0.378512	0.405687
WCW_RS04505	n.d.	hypothetical protein	98	91	65	298	343	201	160.595	24.3089	146.038	8.52834	0.141092	0.624224
WCW_RS04510	Stress Response	Non-specific DNA-binding protein Dps / Iron-binding ferritin-like antioxidant protein / Ferroxidase (EC 1.16.3.1)	50	67	58	902	1196	748	109.216	5.55876	499.112	70.1174	-2.19471	1.57109e-30
WCW_RS04515	n.d.	hypothetical protein	123	175	153	1709	1997	1058	280.821	16.6728	819.373	76.7705	-1.54329	1.9407e-24
WCW_RS04520	n.d.	hypothetical protein	64	124	103	506	443	377	178.571	20.1505	235.55	35.8263	-0.398827	0.0749366
WCW_RS04525	Amino Acids and Derivatives	Asparagine synthetase [glutamine-hydrolyzing] (EC 6.3.5.4)	147	211	188	615	657	465	340.068	22.7307	305.734	25.2409	0.152003	0.410498
WCW_RS04530	n.d.	hypothetical protein	90	111	86	426	502	340	179.19	8.30853	223.105	23.513	-0.317084	0.116542
WCW_RS04535	Stress Response	Hydroxyacylglutathione hydrolase (EC 3.1.2.6)	100	152	116	920	921	511	227.401	6.23359	403.947	33.6729	-0.831663	6.53339e-07
WCW_RS04540	Outer Membrane Protein A5	hypothetical protein	192	353	240	1602	2035	1029	478.933	29.9807	801.475	105.482	-0.741777	2.55111e-06
WCW_RS04545	Outer Membrane Protein A6	hypothetical protein	180	281	212	865	1189	618	415.204	12.9002	461.224	70.8726	-0.151655	0.408592
WCW_RS04550	n.d.	hypothetical protein	275	447	312	686	710	591	635.004	18.4864	354.879	61.1861	0.838938	1.37497e-07
WCW_RS04555	n.d.	hypothetical protein	63	103	72	206	221	138	146.13	4.51898	98.3051	2.14116	0.575115	0.00885655
WCW_RS04560	n.d.	hypothetical protein	52	103	59	155	185	100	129.282	11.2905	75.8635	6.92994	0.7633	0.0013188
WCW_RS04565	n.d.	rhs family protein remnant	829	1299	975	1905	1780	1498	1913.71	58.856	922.465	141.228	1.05375	2.18707e-14
WCW_RS04570	n.d.	Uncharacterized protein sll0400 (EC 3.1.3.-)	25	23	23	83	88	70	45.2624	5.53717	42.8925	6.51049	0.0655883	0.871068
WCW_RS04575	Fatty Acids, Lipids, and Isoprenoids	3-oxoacyl-[acyl-carrier protein] reductase (EC 1.1.1.100)	152	256	165	925	928	576	350.325	14.1045	421.312	9.15985	-0.266465	0.106871
WCW_RS04580	n.d.	hypothetical protein	37	45	39	168	188	75	75.8502	4.27856	72.3661	16.8186	0.0780025	0.882118
WCW_RS04585	n.d.	Protein serine/threonine phosphatase PrpC, regulation of stationary phase	243	362	236	847	977	552	517.459	14.0041	410.783	27.6099	0.331026	0.0282278
WCW_RS04590	Amino Acids and Derivatives; Miscellaneous; RNA Metabolism	Cysteine desulfurase (EC 2.8.1.7)	245	373	279	1337	1382	856	553.867	12.2031	620.682	6.02034	-0.164707	0.26962
WCW_RS04595	n.d.	Putative haemolysin/cytolysin secreted via TPS pathway	209	277	222	998	820	549	440.984	14.2425	410.007	50.1326	0.105155	0.582293
WCW_RS04600	Membrane Transport	Magnesium and cobalt efflux protein CorC	129	244	144	673	594	445	313.357	23.2697	300.527	28.2954	0.0563992	0.737675
WCW_RS04605	n.d.	hypothetical protein	105	141	114	397	509	327	224.156	7.37393	216.53	28.1352	0.0458037	0.828227
WCW_RS04610	n.d.	hypothetical protein	68	119	69	402	386	193	155.651	9.86949	166.799	25.9278	-0.0983021	0.700009
WCW_RS04620	n.d.	Probable zinc protease pqqL (EC 3.4.99.-)	123	143	133	428	474	332	251.163	18.4774	217.297	20.0024	0.209992	0.313568
WCW_RS04625	n.d.	hypothetical protein	241	392	290	2130	2217	1182	567.991	21.6085	947.695	88.613	-0.738996	1.79537e-07
WCW_RS04630	predicted T3SS Effector	hypothetical protein	891	1347	997	7495	8301	4830	1997.43	34.5132	3570.17	164.339	-0.83809	3.28718e-14
WCW_RS04635	n.d.	Thymidylate kinase (EC 2.7.4.9)	205	259	238	1759	1864	1366	440.102	29.2173	880.786	88.5966	-1.00164	1.83149e-11
WCW_RS04640	n.d.	O-linked GlcNAc transferase	707	1002	701	4856	5123	3185	1489.86	22.9754	2288.05	28.5501	-0.618775	3.9935e-08
WCW_RS04645	Membrane Transport	Mg/Co/Ni transporter MgtE / CBS domain	501	766	532	2918	2839	1696	1107.81	13.6857	1286.85	73.0525	-0.216054	0.100452
WCW_RS04650	n.d.	hypothetical protein	68	126	85	433	440	270	170.11	10.9388	198.149	4.18545	-0.219966	0.314348
WCW_RS04655	predicted T3SS Effector	hypothetical protein	204	327	176	1313	1485	909	430.75	33.1774	645.088	31.3752	-0.581611	0.000204453
WCW_RS04660	n.d.	hypothetical protein	145	195	139	919	943	568	297.054	8.23009	420.72	11.7882	-0.503357	0.00136452
WCW_RS04665	T3SS Apparatus	Type III secretion chaperone protein for YopD (SycD)	51	89	36	177	208	120	105.814	15.7119	87.5292	6.0968	0.268489	0.311136
WCW_RS04670	n.d.	hypothetical protein	552	624	491	2580	2690	1651	1045.72	74.9464	1201.01	16.7046	-0.199353	0.162439
WCW_RS04675	n.d.	Putative sodium-dependent transporter	293	467	324	1106	1272	798	666.18	15.4316	554.282	34.7227	0.265636	0.0644347
WCW_RS04680	DNA Metabolism	Holliday junction DNA helicase RuvB	220	296	222	1025	1050	595	458.385	10.371	459.776	29.2326	-0.00628626	0.964634
WCW_RS04685	n.d.	hypothetical protein	329	510	276	1291	1318	1127	680.658	52.5442	668.659	123.857	0.0256486	0.881796
WCW_RS04690	Miscellaneous; RNA Metabolism	S-adenosylmethionine:tRNA ribosyltransferase-isomerase (EC 5.-.-.-)	196	277	187	615	526	436	407.609	10.5533	279.115	38.8296	0.548304	0.0012656
WCW_RS04695	n.d.	FIG00493912: hypothetical protein	1186	1816	1002	7319	8879	4819	2447.32	178.067	3626.98	345.641	-0.567763	5.12635e-05
WCW_RS04700	n.d.	hypothetical protein	156	215	181	1490	1549	1030	343.752	15.1518	711.214	24.7074	-1.04744	1.72854e-13
WCW_RS04705	n.d.	single-strand DNA-binding protein	270	441	286	1341	1672	900	610.58	20.4481	675.406	72.4271	-0.143715	0.374856
WCW_RS04710	Carbohydrates; Protein Metabolism	Cytosol aminopeptidase PepA (EC 3.4.11.1)	780	1253	693	3988	4496	2439	1662.09	115.796	1880.24	146.874	-0.177812	0.23991
WCW_RS04715	Amino Acids and Derivatives	Aspartate-semialdehyde dehydrogenase (EC 1.2.1.11)	195	286	177	866	764	486	404.515	17.9887	365.959	33.2908	0.146078	0.41431
WCW_RS04720	n.d.	hypothetical protein	71	110	115	369	343	271	184.872	24.796	173.834	20.1415	0.088438	0.72712
WCW_RS04725	n.d.	N-acetylneuraminate synthase (EC 2.5.1.56)	202	310	199	1712	1691	1121	436.608	13.0712	788.907	21.4351	-0.852392	5.54845e-10
WCW_RS04730	n.d.	ATP-grasp enzyme-like protein	162	204	178	991	933	611	340.542	18.3855	440.716	20.3525	-0.371007	0.0199143
WCW_RS04735	n.d.	putative ribosomal-protein-serine acetyltransferase	38	57	40	221	201	151	83.2363	0.612895	100.744	9.10972	-0.283172	0.322364
WCW_RS04740	Cell Wall and Capsule; Protein Metabolism	UDP-glucose 4-epimerase (EC 5.1.3.2)	150	222	146	836	834	492	318.914	8.01666	373.237	19.0272	-0.225619	0.18036
WCW_RS04745	n.d.	DNA polymerase III delta subunit (EC 2.7.7.7)	143	228	151	979	1001	582	320.283	8.39706	442.135	21.8986	-0.465974	0.00337319
WCW_RS04750	n.d.	SAM-dependent methytransferase	65	114	76	414	431	310	155.796	7.59171	203.394	16.8445	-0.379934	0.0697147
WCW_RS04755	n.d.	hypothetical protein	373	548	353	6253	6464	4938	784.125	25.3367	3126.3	368.452	-1.99539	NA
WCW_RS04760	Cofactors, Vitamins, Prosthetic Groups, Pigments; Stress Response	Hypothetical radical SAM family enzyme in heat shock gene cluster, similarity with CPO of BS HemN-type	238	379	218	935	928	602	509.981	30.2261	429.085	8.41712	0.24952	0.111325
WCW_RS04765	n.d.	FIG00494315: hypothetical protein	497	567	384	1874	2281	1375	904.285	82.3597	963.535	83.7356	-0.0927104	0.59634
WCW_RS04770	n.d.	Sensory box histidine kinase/response regulator	16	39	32	290	333	196	52.9143	8.79513	142.093	8.06966	-1.42183	1.24522e-07
WCW_RS04775	n.d.	hypothetical protein	64	85	54	1285	1297	966	125.54	7.35581	626.09	59.5425	-2.31274	5.16336e-40
WCW_RS04780	Potassium metabolism	Potassium efflux system KefA protein / Small-conductance mechanosensitive channel	40	60	72	406	502	234	108.115	19.0136	194.655	30.7094	-0.852443	0.000431468
WCW_RS04785	Sulfur Metabolism	Thioredoxin reductase (EC 1.8.1.9)	354	527	352	1683	1833	919	759.272	15.1247	757.453	90.0969	0.00380659	0.985243
WCW_RS04790	n.d.	hypothetical protein	161	251	200	1099	1181	641	378.324	17.548	501.993	39.1035	-0.409301	0.00989909
WCW_RS04795	Respiration	Cytochrome c-type biogenesis protein CcsA/ResC	118	191	127	630	667	399	267.359	7.66998	293.802	7.9509	-0.138976	0.475734
WCW_RS04800	n.d.	hypothetical protein	767	1224	751	3175	3107	1935	1678.03	71.1455	1424.3	49.4024	0.236794	0.0693879
WCW_RS04805	predicted T3SS Effector	hypothetical protein	298	431	337	845	684	650	660.763	16.8967	389.856	80.3098	0.761176	7.0626e-06
WCW_RS04810	predicted T3SS Effector	hypothetical protein	221	287	216	867	789	724	450.508	14.6775	426.751	85.5221	0.0788914	0.695371
WCW_RS04815	n.d.	hypothetical protein	204	374	281	796	796	482	526.165	39.6488	358.901	12.8635	0.551079	0.000433335
WCW_RS04820	n.d.	hypothetical protein	59	97	47	157	177	122	123.113	12.8182	80.2306	7.35738	0.620586	0.0118285
WCW_RS04825	n.d.	Spore coat polysaccharide biosynthesis protein spsF	36	64	76	224	243	140	109.966	22.4728	104.895	4.8875	0.0671142	0.843063
WCW_RS04830	Carbohydrates	2-oxoglutarate dehydrogenase E1 component (EC 1.2.4.2)	539	733	511	4520	5005	3213	1104.37	31.5921	2224.64	107.711	-1.01107	7.04488e-18
WCW_RS04835	Carbohydrates	Dihydrolipoamide succinyltransferase component (E2) of 2-oxoglutarate dehydrogenase complex (EC 2.3.1.61)	319	453	298	2389	2489	1358	660.13	21.2695	1071.01	86.1063	-0.698421	2.54693e-07
WCW_RS04840	Carbohydrates	Dihydrolipoamide dehydrogenase of 2-oxoglutarate dehydrogenase (EC 1.8.1.4)	217	345	241	1753	1666	968	493.664	11.2205	754.976	62.5495	-0.611966	1.91076e-05
WCW_RS04845	Miscellaneous	probable iron binding protein from the HesB_IscA_SufA family	153	204	112	364	431	292	288.795	27.8769	191.299	20.6651	0.597497	0.0019801
WCW_RS04850	Respiration	Ferredoxin	20	29	14	70	93	70	38.4745	4.44597	41.6176	9.01524	-0.14439	0.826687
WCW_RS04855	predicted T3SS Effector	hypothetical protein	147	196	173	1013	1025	694	322.308	18.158	477.808	18.2292	-0.56995	0.000264833
WCW_RS04860	Protein Metabolism	Prolipoprotein diacylglyceryl transferase (EC 2.4.99.-)	166	246	192	499	526	329	373.953	10.806	235.462	2.85495	0.670378	2.20005e-05
WCW_RS04870	n.d.	Adenosylhomocysteinase (EC 3.3.1.1)	159	243	157	1615	1790	809	343.411	9.6929	714.103	122.176	-1.05772	2.14951e-10
WCW_RS04875	n.d.	Chromosomal replication initiator protein DnaA	93	141	83	729	847	430	194.244	10.7363	343.695	38.4058	-0.826352	6.33652e-06
WCW_RS04880	n.d.	Inner membrane protein translocase component YidC, long form / Inner membrane protein translocase component YidC, short form OxaI-like	1008	1301	945	2293	2366	1616	2023.24	76.8701	1099.22	53.1474	0.880305	1.20942e-13
WCW_RS04885	n.d.	Serine/threonine kinase	463	793	435	2070	2289	1390	1027.34	75.4023	998.873	36.4837	0.0398796	0.793601
WCW_RS04890	n.d.	Low molecular weight protein tyrosine phosphatase (EC 3.1.3.48)	80	110	80	350	374	247	167.365	2.97154	169.796	7.25307	-0.0256866	0.927625
WCW_RS04895	n.d.	Zn-ribbon-containing, possibly RNA-binding protein and truncated derivatives	68	91	63	242	256	185	137.586	4.83091	120.409	11.0033	0.201634	0.416227
WCW_RS04900	DNA Metabolism; predicted T3SS Effector; Virulence, Disease and Defense	DNA gyrase subunit B (EC 5.99.1.3)	1146	1757	1126	6257	6832	3849	2474.09	75.2315	2921.97	168.824	-0.240111	0.0540426
WCW_RS04905	DNA Metabolism; Virulence, Disease and Defense	DNA gyrase subunit A (EC 5.99.1.3)	881	1466	867	4547	4524	2527	1960.37	105.415	1992.61	163.481	-0.0240881	0.884706
WCW_RS04910	n.d.	Thymidylate kinase (EC 2.7.4.9)	239	373	195	1725	1658	826	491.942	42.4152	715.473	112.269	-0.539285	0.00226781
WCW_RS04915	n.d.	DNA polymerase III delta prime subunit (EC 2.7.7.7)	181	194	153	900	884	439	332.121	29.3215	378.061	56.8003	-0.187203	0.328692
WCW_RS04920	Cofactors, Vitamins, Prosthetic Groups, Pigments; predicted T3SS Effector	Menaquinone-specific isochorismate synthase (EC 5.4.4.2)	89	113	90	481	475	249	182.208	7.12153	205.873	24.5928	-0.178706	0.391898
WCW_RS04925	Cofactors, Vitamins, Prosthetic Groups, Pigments	2-succinyl-5-enolpyruvyl-6-hydroxy-3-cyclohexene-1-carboxylic-acid synthase (EC 2.2.1.9)	70	97	75	496	500	228	150.246	3.11888	206.949	38.5242	-0.464668	0.0339105
WCW_RS04930	n.d.	hypothetical protein	28	48	44	131	154	77	74.282	8.28465	61.9667	7.43252	0.255257	0.418515
WCW_RS04935	n.d.	hypothetical protein	32	42	43	197	224	75	73.4918	7.43623	82.297	25.7269	-0.167727	0.607121
WCW_RS04940	n.d.	type IV secretion protein Rhs	73	116	81	283	307	131	165.991	3.74468	121.56	24.7154	0.444302	0.0564532
WCW_RS04945	predicted T3SS Effector	Mobile element protein	0	0	0	1	0	0	0	0	0.155874	0.275203	NA	0.836792
WCW_RS04950	predicted T3SS Effector	hypothetical protein	0	0	0	0	0	0	0	0	0	0	NA	NA
WCW_RS04955	n.d.	hypothetical protein	3	13	10	26	34	11	15.498	4.21481	11.7916	3.84267	0.321928	0.564859
WCW_RS04960	n.d.	hypothetical protein	0	0	0	0	0	0	0	0	0	0	NA	NA
WCW_RS04965	n.d.	hypothetical protein	304	503	514	834	797	701	822.331	114.568	417.313	77.1424	0.979091	2.38518e-07
WCW_RS04970	Cofactors, Vitamins, Prosthetic Groups, Pigments	2-succinyl-5-enolpyruvyl-6-hydroxy-3-cyclohexene-1-carboxylic-acid synthase (EC 2.2.1.9)	89	157	109	590	620	364	217.159	11.3932	272.139	10.1968	-0.325912	0.083025
WCW_RS04975	n.d.	hypothetical protein	26	69	31	296	359	194	74.3891	13.2779	146.458	14.1244	-0.980371	0.000294923
WCW_RS04980	Cofactors, Vitamins, Prosthetic Groups, Pigments	Naphthoate synthase (EC 4.1.3.36)	199	363	248	1369	1378	734	494.45	30.0208	595.913	61.9018	-0.270801	0.10642
WCW_RS04985	Cofactors, Vitamins, Prosthetic Groups, Pigments	1,4-dihydroxy-2-naphthoate polyprenyltransferase (EC 2.5.1.74)	535	580	429	2471	2793	1579	969.027	89.8669	1182.3	72.4831	-0.286661	0.0602692
WCW_RS04990	n.d.	hypothetical protein	86	172	105	450	447	285	219.726	18.5204	205.436	3.89055	0.10188	0.622218
WCW_RS04995	Cofactors, Vitamins, Prosthetic Groups, Pigments	O-succinylbenzoic acid--CoA ligase (EC 6.2.1.26)	131	206	143	569	593	357	295.18	5.73987	263.135	6.4608	0.165652	0.352068
WCW_RS05000	n.d.	hypothetical protein	264	380	250	887	953	701	551.174	16.2004	449.02	48.5406	0.295337	0.0577258
WCW_RS05005	Cell Wall and Capsule; predicted T3SS Effector	Beta-1,3-glucosyltransferase	54	67	55	208	176	114	110.044	5.09896	86.118	9.63154	0.355095	0.181066
WCW_RS05010	predicted T3SS Effector	2-heptaprenyl-1,4-naphthoquinone methyltransferase MenG (EC 2.1.1.163)	95	146	81	436	551	415	196.807	13.9588	249.952	48.3969	-0.343732	0.124154
WCW_RS05015	n.d.	hypothetical protein	22	38	21	77	120	72	49.2011	3.55641	47.2446	10.1906	0.060121	0.857188
WCW_RS05020	n.d.	FIG00899452: hypothetical protein	623	842	477	2070	2260	1428	1195.96	101.797	1003.6	34.9221	0.252458	0.0972613
WCW_RS05025	n.d.	FIG002344: Hydrolase (HAD superfamily)	505	749	400	2333	2089	1291	1011.71	86.2282	986.15	89.8752	0.0375497	0.836792
WCW_RS05030	Membrane Transport	Magnesium and cobalt efflux protein CorC	447	717	439	1756	1692	1248	980.674	42.3148	826.267	66.7976	0.248111	0.083466
WCW_RS05035	n.d.	Metal-dependent hydrolase YbeY, involved in rRNA and/or ribosome maturation and assembly	143	166	147	702	705	522	286.648	19.0692	340.132	30.6863	-0.244484	0.170646
WCW_RS05040	predicted T3SS Effector	hypothetical protein	121	174	134	765	731	536	265.852	5.35688	357.205	27.5303	-0.424498	0.0124546
WCW_RS05045	n.d.	hypothetical protein	5	18	14	66	86	39	22.1746	5.32453	32.5334	5.81417	-0.584963	0.272768
WCW_RS05050	n.d.	hypothetical protein	65	116	64	300	347	191	148.564	11.2684	144.561	11.0767	0.0392594	0.851042
WCW_RS05055	n.d.	Transporter	91	123	90	305	293	244	188.633	4.23799	149.89	22.8069	0.333424	0.117635
WCW_RS05060	predicted T3SS Effector	hypothetical protein	58	58	75	1117	655	617	122.159	18.7121	420.008	116.39	-1.78351	1.05835e-13
WCW_RS05065	RNA Metabolism	3'-to-5' exoribonuclease RNase R	516	698	499	3174	3177	1804	1062.12	26.9096	1403.36	99.0768	-0.401731	0.00179911
WCW_RS05070	Protein Metabolism	Leucyl-tRNA synthetase (EC 6.1.1.4)	788	1066	721	2787	3161	1955	1593.88	59.4989	1376.72	71.0719	0.211123	0.105788
WCW_RS05075	n.d.	Conserved domain protein	88	104	87	1032	1094	801	174.945	10.1683	516.712	51.7599	-1.56281	3.28783e-20
WCW_RS05080	n.d.	Uncharacterized protein conserved in bacteria, NMA0228-like	66	83	69	855	1010	664	136.271	6.18729	443.756	41.5622	-1.70695	1.08176e-21
WCW_RS05085	n.d.	hypothetical protein	258	289	254	6989	12039	6937	504.248	36.7173	4556.64	1180.02	-3.17659	7.95446e-73
WCW_RS05090	n.d.	hypothetical protein	211	314	270	688	628	535	493.775	30.1389	329.484	51.6077	0.586423	0.000622389
WCW_RS05095	n.d.	hypothetical protein	20	37	45	134	107	122	63.7167	14.0305	66.1249	20.2744	-0.0443941	0.903717
WCW_RS05100	Amino Acids and Derivatives; predicted T3SS Effector	Chorismate synthase (EC 4.2.3.5)	104	158	129	660	705	354	242.19	11.6775	293.435	35.4981	-0.275894	0.141587
WCW_RS05105	n.d.	hypothetical protein	272	363	272	1414	1519	962	563.559	14.0181	678.607	17.7437	-0.267716	0.056713
WCW_RS05110	Amino Acids and Derivatives	Formiminoglutamase (EC 3.5.3.8)	49	52	54	158	149	81	98.2785	10.0365	66.3798	7.98239	0.570316	0.0471567
WCW_RS05115	Amino Acids and Derivatives	Imidazolonepropionase (EC 3.5.2.7)	88	128	102	567	645	307	197.188	6.39417	258.689	36.9307	-0.394756	0.0455042
WCW_RS05120	Amino Acids and Derivatives	Urocanate hydratase (EC 4.2.1.49)	181	301	201	978	1112	532	418.348	14.5332	446.712	62.6218	-0.0967719	0.618997
WCW_RS05125	Amino Acids and Derivatives	Histidine ammonia-lyase (EC 4.3.1.3)	135	183	142	657	813	421	285.92	6.81773	325.212	37.7291	-0.184425	0.309293
WCW_RS05130	predicted T3SS Effector	hypothetical protein	47	101	35	810	1022	727	108.223	21.0923	453.602	74.1545	-2.07166	6.39312e-20
WCW_RS05135	n.d.	hypothetical protein	98	119	89	1446	1791	1200	191.003	10.305	781.354	99.0886	-2.03175	7.62332e-35
WCW_RS05140	n.d.	Phospholipid-binding protein	97	123	101	1383	1687	1144	200.503	8.50157	742.52	92.0444	-1.88617	5.72418e-31
WCW_RS05145	Cofactors, Vitamins, Prosthetic Groups, Pigments	Diaminohydroxyphosphoribosylaminopyrimidine deaminase (EC 3.5.4.26) / 5-amino-6-(5-phosphoribosylamino)uracil reductase (EC 1.1.1.193)	93	161	129	726	704	440	235.751	17.5761	324.126	12.5769	-0.457207	0.0104633
WCW_RS05150	Carbohydrates	Acetyl-coenzyme A synthetase (EC 6.2.1.1)	414	588	399	2472	2744	1583	865.169	20.087	1176.04	58.3652	-0.443116	0.000534138
WCW_RS05155	n.d.	hypothetical protein	242	291	264	966	1141	609	500.561	32.8661	467.602	43.5018	0.0983021	0.609948
WCW_RS05160	n.d.	transposase	58	112	39	398	410	254	124.38	23.0857	184.361	1.91457	-0.569366	0.0256624
WCW_RS05165	predicted T3SS Effector	hypothetical protein-signal peptide prediction	154	227	154	752	779	355	329.775	5.34758	319.136	57.1429	0.0489096	0.83916
WCW_RS05170	Protein Metabolism; RNA Metabolism	Peptidyl-prolyl cis-trans isomerase PpiB (EC 5.2.1.8)	263	374	231	976	956	668	534.435	26.875	455.457	23.8981	0.230973	0.138341
WCW_RS05175	n.d.	Ribosomal RNA adenine dimethylase domain protein	140	259	154	853	932	543	335.622	23.099	402.804	17.1328	-0.262319	0.137058
WCW_RS05180	n.d.	hypothetical protein	66	77	44	246	360	149	116.14	14.1332	128.06	31.0436	-0.142019	0.613689
WCW_RS05185	n.d.	Dienelactone hydrolase family	224	284	199	808	1005	556	439.521	21.9047	409.868	41.233	0.10188	0.590969
WCW_RS05190	n.d.	hypothetical protein	111	140	85	886	960	621	208.1	17.5829	430.797	17.024	-1.0511	5.6004e-10
WCW_RS05195	Potassium metabolism; predicted T3SS Effector	Potassium efflux system KefA protein / Small-conductance mechanosensitive channel	75	85	87	493	542	267	156.102	14.843	222.115	28.2574	-0.509014	0.0146052
WCW_RS05200	n.d.	Lipid IVA 3-deoxy-D-manno-octulosonic acid transferase (EC 2.4.99.12) [often with (EC 2.4.99.13) also]	122	192	127	427	440	277	270.742	6.60098	198.887	0.181125	0.445524	0.0108955
WCW_RS05205	n.d.	hypothetical protein	169	226	198	923	1160	699	370.266	20.1026	485.264	50.5406	-0.390459	0.0175854
WCW_RS05210	n.d.	hypothetical protein	202	232	181	1861	3005	1782	385.401	25.9914	1167.59	270.196	-1.60111	3.15098e-19
WCW_RS05225	Amino Acids and Derivatives; predicted T3SS Effector	L-serine dehydratase, beta subunit (EC 4.3.1.17) / L-serine dehydratase, alpha subunit (EC 4.3.1.17)	247	324	249	882	942	599	510.324	15.1132	422.211	10.2312	0.273254	0.0697669
WCW_RS05230	n.d.	hydrolase, putative	107	175	92	577	637	363	227.454	18.8528	272.429	14.5796	-0.260914	0.194249
WCW_RS05235	Carbohydrates	Pyrophosphate-dependent fructose 6-phosphate-1-kinase (EC 2.7.1.90)	240	333	218	1442	1551	899	488.504	19.0856	672.725	29.0629	-0.460772	0.00127264
WCW_RS05240	n.d.	hypothetical protein	211	315	220	1925	1983	1233	459.99	3.4658	892.761	7.35551	-0.957026	2.69669e-13
WCW_RS05245	predicted T3SS Effector	hypothetical protein	326	495	290	4353	4306	2548	680.62	38.4575	1934.62	103.038	-1.50661	4.27777e-31
WCW_RS05250	Cofactors, Vitamins, Prosthetic Groups, Pigments	6,7-dimethyl-8-ribityllumazine synthase (EC 2.5.1.78)	44	89	48	370	357	219	108.994	10.8432	163.666	8.03884	-0.589368	0.0128168
WCW_RS05255	Cofactors, Vitamins, Prosthetic Groups, Pigments	3,4-dihydroxy-2-butanone 4-phosphate synthase (EC 4.1.99.12) / GTP cyclohydrolase II (EC 3.5.4.25)	434	501	377	2250	1950	1152	821.161	57.1282	919.102	118.039	-0.162683	0.323419
WCW_RS05260	predicted T3SS Effector	hypothetical protein	567	871	529	2917	2801	1940	1205.67	54.7337	1339.29	66.0202	-0.150926	0.293028
WCW_RS05265	n.d.	Ribonuclease BN (EC 3.1.-.-)	96	180	126	685	640	402	245.325	17.3595	299.034	17.8223	-0.287364	0.133865
WCW_RS05270	n.d.	DNA-damage-inducible protein d	35	47	38	235	303	149	74.7185	2.45798	117.778	17.1229	-0.653824	0.0113743
WCW_RS05275	n.d.	hypothetical protein	0	0	0	0	0	0	0	0	0	0	NA	NA
WCW_RS05280	n.d.	hypothetical protein	0	0	0	0	0	0	0	0	0	0	NA	NA
WCW_RS05285	n.d.	Mobile element protein	2	0	0	3	1	2	1.44253	1.3528	1.09589	0.569639	0	0.892004
WCW_RS05295	n.d.	hypothetical protein	0	0	0	0	0	0	0	0	0	0	NA	NA
WCW_RS05300	predicted T3SS Effector	glycine/betaine transport ATP-binding protein	30	72	47	163	171	118	89.7399	11.784	79.3081	4.78204	0.188072	0.513571
WCW_RS05305	Stress Response	L-proline glycine betaine binding ABC transporter protein ProX (TC 3.A.1.12.1) / Osmotic adaptation	134	167	145	811	804	395	279.283	15.0386	341.65	52.1405	-0.293731	0.118883
WCW_RS05310	n.d.	LemA protein	259	388	250	3187	3445	2747	551.554	16.5626	1671.03	267.903	-1.59797	8.5539e-28
WCW_RS05315	n.d.	Heat shock protein HtpX (EC 3.4.24.-)	174	282	177	2006	2161	1854	387.376	14.8191	1080.55	221.98	-1.48196	4.88689e-19
WCW_RS05320	n.d.	DoxX	214	375	258	2319	2879	1329	518.105	25.8042	1111.78	180.807	-1.10213	1.38792e-12
WCW_RS05325	n.d.	hypothetical protein	7	19	16	102	122	48	25.4867	4.99117	45.7064	10.7406	-0.879706	0.0491954
WCW_RS05330	n.d.	hypothetical protein	905	1437	735	5823	6364	4124	1872.72	170.634	2849.71	128.311	-0.605611	2.83836e-05
WCW_RS05335	n.d.	hypothetical protein	276	442	289	1033	1134	649	617.463	17.8662	486.553	24.7467	0.341349	0.0172731
WCW_RS05340	Virulence, Disease and Defense	Cobalt-zinc-cadmium resistance protein	53	102	86	220	227	175	148.018	17.0195	110.232	13.5551	0.428094	0.0706999
WCW_RS05345	Fatty Acids, Lipids, and Isoprenoids	3-deoxy-manno-octulosonate cytidylyltransferase (EC 2.7.7.38)	242	369	206	546	553	393	499.655	34.8921	262.141	17.6465	0.932361	4.41892e-09
WCW_RS05350	n.d.	CTP synthase (EC 6.3.4.2)	669	953	571	1674	1646	1115	1348.89	79.2282	774.787	28.5887	0.799622	1.25001e-09
WCW_RS05355	n.d.	Putative Holliday junction resolvase YqgF	91	132	77	235	244	139	184.203	11.6728	106.521	6.05493	0.782095	0.000130548
WCW_RS05360	n.d.	FIG006231: RNA-binding protein	62	65	43	185	213	140	106.59	13.2127	94.3074	7.50884	0.186878	0.546813
WCW_RS05365	n.d.	Glutamine amidotransferases class-II	51	80	51	334	351	241	111.615	3.58971	162.411	9.41076	-0.532495	0.0157508
WCW_RS05370	n.d.	Ribosomal protein S6 glutaminyl transferase related protein SO_2200	127	158	124	418	491	338	255.351	11.1475	219.727	24.5123	0.212994	0.275237
WCW_RS05375	n.d.	Mobile element protein	93	133	151	581	675	362	236.885	35.1403	278.524	24.4045	-0.235378	0.271703
WCW_RS05380	n.d.	hypothetical protein	5	14	20	46	35	38	24.2956	8.39985	21.512	5.84561	0.125531	0.752122
WCW_RS05385	n.d.	Hydroxymethylglutaryl-CoA synthase (EC 2.3.3.10)	288	431	246	866	847	722	591.153	38.679	434.834	74.3444	0.442143	0.0104109
WCW_RS05390	Fatty Acids, Lipids, and Isoprenoids; predicted T3SS Effector	Isopentenyl-diphosphate delta-isomerase, FMN-dependent (EC 5.3.3.2)	271	390	262	948	876	667	569.434	13.21	438.83	42.1118	0.374208	0.0133085
WCW_RS05395	Fatty Acids, Lipids, and Isoprenoids	Hydroxymethylglutaryl-CoA reductase (EC 1.1.1.34)	207	335	218	613	477	390	465.698	14.6177	260.446	39.6152	0.841818	5.91226e-07
WCW_RS05400	Fatty Acids, Lipids, and Isoprenoids	Diphosphomevalonate decarboxylase (EC 4.1.1.33)	96	122	91	241	208	166	192.427	7.66344	108.499	13.2132	0.830075	6.14817e-05
WCW_RS05405	Fatty Acids, Lipids, and Isoprenoids	Phosphomevalonate kinase (EC 2.7.4.2)	58	83	70	181	125	85	131.187	6.35564	67.3138	15.2663	0.967334	0.000165395
WCW_RS05410	Fatty Acids, Lipids, and Isoprenoids	Mevalonate kinase (EC 2.7.1.36)	22	40	37	74	66	59	61.1686	7.81196	35.5543	6.44843	0.760812	0.0200413
WCW_RS05415	n.d.	hypothetical protein	2	12	8	106	102	59	12.9071	4.01311	45.9528	3.61436	-1.82312	0.000151213
WCW_RS05420	n.d.	ATP synthase F0 sector subunit a	145	271	171	1514	1599	916	356.864	23.603	695.225	35.0664	-0.961089	2.06057e-10
WCW_RS05425	n.d.	ATP synthase F0 sector subunit c	50	55	23	389	418	227	79.2384	16.4893	177.708	13.7905	-1.17195	3.93416e-06
WCW_RS05430	n.d.	ATP synthase F0 sector subunit b	84	122	79	799	800	536	175.543	5.70751	372.875	11.5655	-1.0836	1.88773e-10
WCW_RS05435	n.d.	ATP synthase delta chain (EC 3.6.3.14)	73	113	112	857	810	452	185.752	21.5148	363.344	38.4674	-0.964667	3.15864e-07
WCW_RS05440	n.d.	ATP synthase alpha chain (EC 3.6.3.14)	144	286	156	1564	1244	840	353.331	33.3554	631.501	88.5672	-0.840256	2.20678e-06
WCW_RS05445	n.d.	ATP synthase gamma chain (EC 3.6.3.14)	90	154	117	1080	920	493	221.871	12.9447	424.435	76.8054	-0.933505	6.31916e-07
WCW_RS05450	n.d.	ATP synthase beta chain (EC 3.6.3.14)	231	324	231	2034	1925	1128	486.442	6.96824	875.94	70.9294	-0.849975	8.20721e-10
WCW_RS05455	n.d.	ATP synthase epsilon chain (EC 3.6.3.14)	9	13	15	127	139	79	23.254	3.61886	59.5668	3.19945	-1.38333	0.000321161
WCW_RS05460	predicted T3SS Effector	hypothetical protein	47	60	80	136	99	114	118.65	22.0737	63.3224	18.9244	0.917538	0.00293981
WCW_RS05465	predicted T3SS Effector	hypothetical protein	160	233	161	417	342	349	341.892	4.23364	199.806	49.1704	0.773996	8.18054e-05
WCW_RS05470	Carbohydrates	Glucose-6-phosphate 1-dehydrogenase (EC 1.1.1.49)	241	368	216	1307	1537	940	505.293	28.0475	659.376	46.1449	-0.383995	0.0128185
WCW_RS05475	n.d.	OpcA, an allosteric effector of glucose-6-phosphate dehydrogenase, cyanobacterial	128	213	141	739	748	434	295.133	10.4268	331.331	17.9755	-0.166116	0.361716
WCW_RS05480	Carbohydrates	6-phosphogluconolactonase (EC 3.1.1.31), eukaryotic type	146	231	159	972	906	561	329.427	6.96354	421.747	27.8219	-0.359155	0.0285755
WCW_RS05485	RNA Metabolism	tRNA pseudouridine synthase A (EC 4.2.1.70)	105	188	126	800	694	414	255.802	13.9394	327.944	40.6419	-0.357552	0.0579799
WCW_RS05490	Stress Response	diguanylate cyclase/phosphodiesterase (GGDEF & EAL domains) with PAS/PAC sensor(s)	336	508	423	2169	1830	929	785.506	42.0644	835.147	176.11	-0.0872469	0.65004
WCW_RS05495	n.d.	Sensory box histidine kinase/response regulator	68	96	48	391	406	144	129.792	14.3218	156.38	47.0383	-0.263034	0.349086
WCW_RS05500	Cell Division and Cell Cycle	TsaD/Kae1/Qri7 protein, required for threonylcarbamoyladenosine t(6)A37 formation in tRNA	105	166	134	528	541	410	250.326	13.4233	261.595	28.808	-0.0676387	0.775263
WCW_RS05505	Protein Metabolism	LSU ribosomal protein L33p @ LSU ribosomal protein L33p, zinc-independent	83	100	54	163	179	162	146.718	18.4969	91.0259	22.452	0.691878	0.00758668
WCW_RS05510	Cell Wall and Capsule	Lipoprotein releasing system transmembrane protein LolE	348	587	393	1309	1242	949	812.953	31.1542	617.502	61.1998	0.395649	0.00626212
WCW_RS05515	Cell Wall and Capsule	Lipoprotein releasing system ATP-binding protein LolD	80	139	88	337	325	211	187.3	9.12751	151.801	5.11056	0.298967	0.132523
WCW_RS05520	n.d.	TPR domain protein	85	136	114	593	527	459	207.239	14.0782	281.333	46.6938	-0.440939	0.0312249
WCW_RS05525	n.d.	hypothetical protein	224	384	244	2633	2760	1611	520.202	23.6634	1210.23	49.7138	-1.21842	3.6177e-20
WCW_RS05530	Amino Acids and Derivatives	Cystathionine beta-synthase (EC 4.2.1.22)	166	205	167	1395	1299	834	336.383	15.7119	611.991	34.0437	-0.86507	6.1836e-09
WCW_RS05535	Amino Acids and Derivatives	Cystathionine gamma-lyase (EC 4.4.1.1)	103	146	123	990	966	594	231.375	10.8518	441.457	18.3729	-0.932886	6.52138e-09
WCW_RS05540	Carbohydrates	Alpha,alpha-trehalose-phosphate synthase [UDP-forming] (EC 2.4.1.15)	121	269	180	1664	1509	909	344.728	39.0105	703.407	65.5816	-1.02693	2.30085e-09
WCW_RS05545	Amino Acids and Derivatives	2-amino-3-ketobutyrate coenzyme A ligase (EC 2.3.1.29)	310	411	276	1584	1673	935	617.626	27.8093	721.799	46.3187	-0.224392	0.129213
WCW_RS05550	Amino Acids and Derivatives	L-threonine 3-dehydrogenase (EC 1.1.1.103)	456	633	335	1734	2044	1144	874	85.7395	850.887	65.6057	0.0384741	0.836248
WCW_RS05555	n.d.	hypothetical protein	71	188	72	467	521	255	194.252	39.7217	212.038	27.4367	-0.128008	0.692484
WCW_RS05560	n.d.	hypothetical protein	120	198	116	1380	1280	714	264.747	14.6616	578.119	66.8667	-1.12508	9.52968e-12
WCW_RS05565	Membrane Transport; Virulence, Disease and Defense	Lead, cadmium, zinc and mercury transporting ATPase (EC 3.6.3.3) (EC 3.6.3.5); Copper-translocating P-type ATPase (EC 3.6.3.4)	197	272	260	773	830	504	455.894	38.6147	365.684	8.6981	0.31719	0.0594192
WCW_RS05570	n.d.	hypothetical protein	70	77	107	435	438	337	162.223	29.309	214.172	24.5343	-0.401617	0.089412
WCW_RS05575	Protein Metabolism	Peptide deformylase (EC 3.5.1.88)	105	136	77	350	386	234	196.294	18.7062	168.492	5.95228	0.222392	0.309716
WCW_RS05580	n.d.	Preprotein translocase subunit SecG (TC 3.A.5.1.1)	105	141	113	499	591	380	223.47	6.91908	257.42	22.3265	-0.204725	0.29151
WCW_RS05585	Carbohydrates	Triosephosphate isomerase (EC 5.3.1.1)	387	557	335	1440	1364	972	786.365	43.8926	661.754	41.8094	0.247698	0.0943803
WCW_RS05590	DNA Metabolism; predicted T3SS Effector	Exodeoxyribonuclease VII large subunit (EC 3.1.11.6)	105	151	122	299	330	286	234.624	8.27782	164.553	36.3219	0.510195	0.0144511
WCW_RS05595	DNA Metabolism	Exodeoxyribonuclease VII small subunit (EC 3.1.11.6)	27	39	12	76	117	61	47.1346	10.4144	44.009	8.9699	0.0951572	0.798646
WCW_RS05600	Cofactors, Vitamins, Prosthetic Groups, Pigments	NAD kinase (EC 2.7.1.23)	60	100	66	275	311	225	138.357	4.96537	143.379	17.2017	-0.0513469	0.869259
WCW_RS05605	n.d.	60 kDa outer membrane protein, serovar C precursor	11231	19567	13088	102519	95992	52637	26824.2	1259.89	42986.6	5131.01	-0.680376	1.64161e-07
WCW_RS05610	n.d.	methyltransferase, putative	96	84	97	231	239	190	177.607	24.9798	117.335	16.7962	0.605369	0.0146052
WCW_RS05615	n.d.	hypothetical protein	22	43	35	51	33	59	61.292	6.74738	27.0095	14.3071	1.17585	0.0025971
WCW_RS05620	n.d.	Septum formation protein Maf	28	50	35	69	66	78	69.1074	3.9258	39.3157	14.7868	0.823122	0.0150648
WCW_RS05625	n.d.	hypothetical protein	96	164	95	266	231	181	216.096	13.1349	119.437	13.5601	0.86007	1.75434e-05
WCW_RS05630	n.d.	hypothetical protein	124	222	213	416	325	317	346.101	46.9198	189.448	41.3005	0.872386	5.67458e-05
WCW_RS05635	n.d.	UDP-glucose dehydrogenase (EC 1.1.1.22)	203	317	175	711	706	463	424.36	30.2239	327.585	7.26952	0.370368	0.0229665
WCW_RS05640	Fatty Acids, Lipids, and Isoprenoids	Octaprenyl diphosphate synthase (EC 2.5.1.90) / Dimethylallyltransferase (EC 2.5.1.1) / (2E,6E)-farnesyl diphosphate synthase (EC 2.5.1.10) / Geranylgeranyl pyrophosphate synthetase (EC 2.5.1.29)	166	219	147	540	631	356	329.645	15.3647	264.087	19.0036	0.321928	0.0671601
WCW_RS05645	n.d.	Undecaprenyl-phosphate galactosephosphotransferase (EC 2.7.8.6)	53	117	62	277	265	175	139.036	16.5707	124.828	4.72592	0.153157	0.501536
WCW_RS05650	n.d.	hypothetical protein	46	70	48	171	195	105	100.969	1.3448	81.0554	6.71478	0.318361	0.229196
WCW_RS05655	n.d.	hypothetical protein	227	409	224	2446	2534	1473	521.109	40.9043	1114.14	51.0897	-1.09639	3.28246e-14
WCW_RS05660	Carbohydrates; Cofactors, Vitamins, Prosthetic Groups, Pigments	Methylenetetrahydrofolate dehydrogenase (NADP+) (EC 1.5.1.5) / Methenyltetrahydrofolate cyclohydrolase (EC 3.5.4.9)	70	88	95	169	193	172	159.475	18.1518	96.4551	24.2455	0.72792	0.00396143
WCW_RS05665	Miscellaneous; predicted T3SS Effector	Thiamin biosynthesis lipoprotein ApbE	64	116	80	298	290	196	158.814	9.47212	136.877	5.11188	0.214851	0.322996
WCW_RS05670	T3SS Apparatus	Type III secretion chaperone protein for YopD (SycD)	97	121	73	2179	3138	2028	180.307	16.0829	1295.94	250.017	-2.848	2.47701e-56
WCW_RS05675	n.d.	hypothetical protein	30	26	33	603	796	510	57.2203	8.8008	335.509	48.573	-2.55943	1.79603e-27
WCW_RS05680	predicted T3SS Effector	hypothetical protein	42	46	20	602	944	590	66.9268	13.4545	376.716	85.5101	-2.49233	1.45232e-23
WCW_RS05685	n.d.	hypothetical protein	302	437	246	996	830	745	604.24	44.6516	458.039	81.4849	0.399201	0.0259054
WCW_RS05690	DNA Metabolism	DNA recombination and repair protein RecF	159	236	202	682	624	358	370.779	21.8985	285.647	31.2941	0.375404	0.0338556
WCW_RS05695	predicted T3SS Effector	DNA polymerase III beta subunit (EC 2.7.7.7)	521	721	395	1794	1782	1148	1005.87	89.8306	821.818	15.196	0.29142	0.0606105
WCW_RS05700	predicted T3SS Effector; Protein Metabolism; Stress Response	tmRNA-binding protein SmpB	54	102	71	150	133	91	138.454	10.0025	65.118	4.96902	1.08616	3.05091e-06
WCW_RS05705	Protein Metabolism; RNA Metabolism	LSU m3Psi1915 methyltransferase RlmH	43	46	42	118	96	71	82.7331	7.03179	49.7894	5.99176	0.731183	0.0135945
WCW_RS05710	n.d.	hypothetical protein	121	182	88	374	448	255	238.297	26.3526	186.57	14.9162	0.347923	0.0868897
WCW_RS05715	Protein Metabolism	Membrane-associated protein containing RNA-binding TRAM domain and ribonuclease PIN-domain, YacL B.subtilis ortholog	272	348	231	1448	1315	997	527.972	30.9095	661.612	62.6088	-0.326293	0.0393235
WCW_RS05720	Fatty Acids, Lipids, and Isoprenoids	Holo-[acyl-carrier protein] synthase (EC 2.7.8.7)	29	49	36	169	169	99	70.0161	3.34452	75.402	4.05444	-0.0995357	0.740544
WCW_RS05725	Fatty Acids, Lipids, and Isoprenoids	Acyl carrier protein	395	465	265	1156	1446	720	698.297	83.5787	569.586	75.6729	0.292265	0.118883
WCW_RS05730	Fatty Acids, Lipids, and Isoprenoids	3-oxoacyl-[acyl-carrier protein] reductase (EC 1.1.1.100)	362	503	319	1264	1290	670	730.456	34.7895	551.025	62.4372	0.405844	0.00851903
WCW_RS05735	Fatty Acids, Lipids, and Isoprenoids	Malonyl CoA-acyl carrier protein transacylase (EC 2.3.1.39)	264	482	274	556	671	395	618.453	45.2782	281.913	22.8242	1.13191	2.77486e-13
WCW_RS05740	n.d.	3-oxoacyl-[acyl-carrier-protein] synthase, KASIII (EC 2.3.1.180)	327	490	325	651	738	525	702.849	15.1255	337.859	37.6916	1.0565	1.73037e-13
WCW_RS05745	DNA Metabolism	Recombination protein RecR	177	211	153	510	589	360	337.707	21.6703	254.054	15.226	0.412195	0.0184928
WCW_RS05750	n.d.	Outer membrane protein assembly factor YaeT precursor	812	1218	740	2500	2497	1662	1699.96	80.15	1162.16	32.0928	0.548925	1.21622e-05
WCW_RS05755	Stress Response	Outer membrane protein H precursor	512	939	452	1888	1805	1118	1147.08	124.739	832.758	42.1578	0.461477	0.00437703
WCW_RS05760	n.d.	UDP-3-O-[3-hydroxymyristoyl] glucosamine N-acyltransferase (EC 2.3.1.191)	428	737	428	2130	1813	946	969.392	59.2352	830.576	160.718	0.221648	0.213931
WCW_RS05765	n.d.	hypothetical protein	10	50	31	54	65	44	53.3819	15.0296	28.7017	3.33586	0.869939	0.0234928
WCW_RS05770	DNA Metabolism; Regulation and Cell signaling	DNA-damage-inducible protein J	75	72	55	325	400	282	127.682	16.4719	178.171	26.1493	-0.475733	0.0396375
WCW_RS05775	Regulation and Cell signaling	YafQ toxin protein	32	36	32	128	151	139	62.9598	4.57791	75.8654	21.5762	-0.270648	0.430246
WCW_RS05780	n.d.	Mobile element protein	91	130	96	350	367	206	196.235	1.63624	158.945	10.0215	0.301827	0.134425
WCW_RS05785	Cofactors, Vitamins, Prosthetic Groups, Pigments	2-succinyl-6-hydroxy-2,4-cyclohexadiene-1-carboxylate synthase (EC 4.2.99.20)	54	66	70	347	317	305	119.831	12.7103	174.622	40.2404	-0.544321	0.028977
WCW_RS05790	n.d.	hypothetical protein	1	2	2	6	2	4	3.08915	0.533627	2.19178	1.13928	0.584963	0.73423
WCW_RS05795	Carbohydrates; Cofactors, Vitamins, Prosthetic Groups, Pigments; predicted T3SS Effector	Dihydrolipoamide acetyltransferase component of pyruvate dehydrogenase complex (EC 2.3.1.12)	407	516	386	2016	2233	1216	815.332	32.8601	940.456	70.571	-0.205861	0.147079
WCW_RS05800	Carbohydrates	Pyruvate dehydrogenase E1 component beta subunit (EC 1.2.4.1)	422	613	390	1879	1931	1177	877.225	33.1201	864.392	17.8288	0.0215455	0.884706
WCW_RS05805	Carbohydrates	Pyruvate dehydrogenase E1 component alpha subunit (EC 1.2.4.1)	438	699	446	2076	2582	1363	970.013	32.2128	1037.39	115.725	-0.0963592	0.550094
WCW_RS05810	predicted T3SS Effector	FIG00578281: hypothetical protein	455	567	295	1123	1431	798	812.967	102.734	580.828	64.0107	0.484717	0.00772385
WCW_RS05815	Amino Acids and Derivatives	Proton/glutamate symport protein @ Sodium/glutamate symport protein	480	701	401	1511	1594	1149	970.448	65.9412	749.69	66.5842	0.371094	0.013174
WCW_RS05820	predicted T3SS Effector	hypothetical protein	106	125	150	527	467	430	241.589	34.1247	255.097	50.4408	-0.0754902	0.746751
WCW_RS05825	n.d.	Programmed cell death toxin YdcE	12	18	26	93	93	90	35.4516	8.5388	49.9824	12.9312	-0.514573	0.227389
WCW_RS05830	predicted T3SS Effector	hypothetical protein	103	168	89	819	862	556	219.024	17.7184	390.091	8.85895	-0.832543	1.68955e-06
WCW_RS05835	Amino Acids and Derivatives	Hypothetical protein YggS, proline synthase co-transcribed bacterial homolog PROSC	89	122	93	600	608	392	188.749	3.67562	278.586	3.24533	-0.561879	0.00156401
WCW_RS05840	n.d.	hypothetical protein	86	141	104	534	572	296	203.595	8.09119	239.945	25.0072	-0.234465	0.234844
WCW_RS05845	n.d.	DUF1432 domain-containing protein	461	769	455	3345	3485	1842	1027.65	55.3651	1485.39	145.681	-0.530623	0.000168332
WCW_RS05850	n.d.	Putative membrane-bound ClpP-class protease associated with aq_911	95	174	128	599	617	335	242.985	17.2977	266.16	22.9074	-0.13047	0.532509
WCW_RS05855	n.d.	Putative membrane-bound ClpP-class protease associated with aq_911	623	1014	720	4066	4114	2384	1448.28	45.1732	1821.84	100.382	-0.331461	0.00899398
WCW_RS05860	Cofactors, Vitamins, Prosthetic Groups, Pigments; predicted T3SS Effector	Glutamate-1-semialdehyde aminotransferase (EC 5.4.3.8)	148	241	191	540	581	389	357.794	19.9059	264.458	14.1385	0.439422	0.00889702
WCW_RS05865	n.d.	Outer membrane protein assembly factor YaeT precursor	113	186	132	242	284	309	264.69	9.12802	154.252	60.2377	0.783062	0.00127902
WCW_RS05870	n.d.	hypothetical protein	222	318	263	1199	1159	750	498.903	21.0866	540.323	17.6247	-0.11392	0.469437
WCW_RS05875	n.d.	hypothetical protein	288	454	230	1232	1188	1076	591.642	55.6672	627.735	129.063	-0.0851674	0.709705
WCW_RS05880	Amino Acids and Derivatives	Asparagine synthetase [glutamine-hydrolyzing] (EC 6.3.5.4)	106	171	127	667	673	432	248.739	9.07875	308.358	3.47693	-0.306785	0.0783348
WCW_RS05885	n.d.	hypothetical protein	150	203	174	973	983	547	328.646	15.9151	430.13	33.7237	-0.386249	0.0171967
WCW_RS05890	n.d.	FIG00899508: hypothetical protein	70	126	95	513	592	339	178.409	12.6529	249.954	15.9427	-0.490051	0.0128078
WCW_RS05895	n.d.	Methionine ABC transporter ATP-binding protein	144	212	144	827	912	485	308.232	4.92869	381.884	33.221	-0.310642	0.0665791
WCW_RS05900	n.d.	FIG00899462: hypothetical protein	407	557	411	2757	2983	1692	852.902	15.4924	1282.44	69.4754	-0.587779	2.4399e-06
WCW_RS05905	n.d.	transcriptional regulator, putative	83	106	68	902	991	556	159.307	10.7127	422.416	25.3959	-1.40822	4.60724e-16
WCW_RS05910	Protein Metabolism	SSU ribosomal protein S9p (S16e)	505	790	407	1572	1779	977	1036.94	93.3678	745.897	54.5576	0.475168	0.00233877
WCW_RS05915	Protein Metabolism	LSU ribosomal protein L13p (L13Ae)	722	886	542	1579	1777	1041	1333.85	120.788	761.982	37.5084	0.807896	2.82355e-08
WCW_RS05920	RNA Metabolism	tRNA-i(6)A37 methylthiotransferase	568	677	461	1293	1547	1122	1063.1	80.349	702.193	103.634	0.598599	0.000149488
WCW_RS05925	Stress Response	Superoxide dismutase [Cu-Zn] precursor (EC 1.15.1.1)	276	451	333	2085	2329	1261	652.117	25.4186	976.394	76.4039	-0.582009	2.40918e-05
WCW_RS05930	DNA Metabolism	DNA ligase (EC 6.5.1.2)	536	693	536	2711	2897	1666	1099.42	36.7509	1256.13	59.3924	-0.192645	0.144808
WCW_RS05935	n.d.	FIG00494467: hypothetical protein	84	128	104	205	272	165	195.675	9.25611	112.267	15.0842	0.807355	0.00010967
WCW_RS05940	RNA Metabolism; Stress Response	tRNA-t(6)A37 methylthiotransferase	149	212	142	356	350	303	310.467	8.24029	180.507	32.8727	0.776279	2.27554e-05
WCW_RS05945	n.d.	Oxidoreductase, FAD-binding	84	115	104	481	614	319	189.197	12.4429	243.493	30.4156	-0.36257	0.066861
WCW_RS05950	n.d.	hypothetical protein	54	83	51	331	313	193	115.274	4.85065	144.761	8.5259	-0.334419	0.162457
WCW_RS05955	DNA Metabolism	DNA repair protein RadC	123	191	103	634	599	350	254.509	19.8646	272.495	22.6906	-0.0931094	0.653905
WCW_RS05960	Protein Metabolism; Stress Response	GTP-binding protein HflX	310	407	273	1335	1262	829	613.576	29.5951	595.883	26.1014	0.0429263	0.804791
WCW_RS05965	Virulence, Disease and Defense	Metal-dependent hydrolases of the beta-lactamase superfamily I; PhnP protein	73	64	71	300	352	219	133.225	18.2521	152.004	10.9353	-0.192645	0.41569
WCW_RS05970	n.d.	hypothetical protein	60	85	58	335	328	215	125.398	2.79357	152.896	4.10006	-0.291604	0.204273
WCW_RS05975	n.d.	oxidoreductase, DadA family	39	62	48	100	98	75	91.9343	3.94422	48.2402	5.06004	0.938599	0.000582762
WCW_RS05980	predicted T3SS Effector	hypothetical protein	126	161	169	1201	1435	886	286.98	30.5529	614.619	49.4656	-1.09954	3.65155e-11
WCW_RS05985	n.d.	hypothetical protein	119	158	124	736	732	445	249.581	7.17885	331.087	12.0977	-0.404903	0.0154671
WCW_RS05990	Carbohydrates	Citrate synthase (si) (EC 2.3.3.1)	219	360	244	1848	2004	1230	504.638	15.8402	883.198	23.4067	-0.80613	1.6749e-09
WCW_RS05995	Carbohydrates	Malate dehydrogenase (EC 1.1.1.37)	245	365	258	1758	1820	1089	535.482	2.78102	807.818	23.7234	-0.594816	8.18168e-06
WCW_RS06000	RNA Metabolism	Queuosine Biosynthesis QueE Radical SAM	62	94	67	105	117	107	137.496	1.40044	59.5227	15.399	1.19114	1.05349e-06
WCW_RS06005	RNA Metabolism	Queuosine Biosynthesis QueC ATPase	27	39	24	68	62	34	55.3628	2.68659	28.0432	3.7286	0.974005	0.00494423
WCW_RS06010	predicted T3SS Effector	hypothetical protein	204	293	271	1559	1523	791	478.949	37.9943	660.944	84.9951	-0.464625	0.00510955
WCW_RS06015	n.d.	hypothetical protein	64	87	82	404	395	231	145.736	11.4058	177.545	11.5552	-0.285909	0.182409
WCW_RS06020	n.d.	hypothetical protein	57	56	78	294	278	183	122.498	21.119	131.343	5.72629	-0.102686	0.683084
WCW_RS06025	n.d.	hypothetical protein	58	49	73	191	172	161	116.303	21.5752	94.0993	19.8034	0.303392	0.339004
WCW_RS06030	n.d.	hypothetical protein	12	15	18	48	39	40	28.4714	4.20145	22.9029	5.6735	0.283793	0.537498
WCW_RS06035	n.d.	hypothetical protein	285	350	227	2824	2941	1856	535.602	40.9909	1325.76	9.10569	-1.30678	4.98348e-22
WCW_RS06040	Nucleosides and Nucleotides	Adenylate kinase (EC 2.7.4.3)	152	227	99	400	494	390	290.62	40.1167	229.8	48.1302	0.339385	0.138248
WCW_RS06045	n.d.	hypothetical protein	184	213	150	1032	986	642	341.695	26.9351	462.481	17.8284	-0.433897	0.00738692
WCW_RS06050	n.d.	tyrosine-protein phosphatase	11	12	16	115	139	57	24.884	4.15456	52.4386	11.2968	-1.05658	0.00657413
WCW_RS06055	n.d.	hypothetical protein	4	8	4	22	29	18	9.61388	1.06234	12.0895	1.6382	-0.263034	0.690626
WCW_RS06085	n.d.	hypothetical protein	59	119	82	1796	2066	922	158.074	14.1461	810.802	141.657	-2.35978	2.21892e-37
WCW_RS06090	Nucleosides and Nucleotides	Acetylspermidine deacetylase (EC 3.5.1.48); Deacetylases, including yeast histone deacetylase and acetoin utilization protein	62	58	71	595	578	320	122.301	17.3524	256.091	24.8356	-1.06926	5.97374e-07
WCW_RS06095	predicted T3SS Effector	2-oxoglutarate/malate translocator	111	144	117	694	665	421	232.035	8.67657	308.735	12.9361	-0.413482	0.0173218
WCW_RS06100	Phosphorus Metabolism	Pyrophosphate-energized proton pump (EC 3.6.1.1)	1121	1739	1121	2794	2855	2048	2443.67	70.7313	1354.05	102.052	0.852017	1.12965e-12
WCW_RS06105	n.d.	Probable glutamate/gamma-aminobutyrate antiporter	108	143	103	221	271	208	219.773	6.81241	124.887	23.7538	0.815575	7.14289e-05
WCW_RS06110	predicted T3SS Effector	hypothetical protein	84	118	106	828	954	567	192.064	12.7808	407.949	23.4935	-1.08746	1.47411e-10
WCW_RS06115	n.d.	NADPH:quinone oxidoreductase	128	198	118	1489	1915	1068	271.888	13.6986	775.147	88.7332	-1.51059	5.93235e-22
WCW_RS06120	n.d.	hypothetical protein	126	217	132	1123	1594	846	289.512	15.1689	616.798	101.688	-1.08922	2.25875e-10
WCW_RS06125	n.d.	hypothetical protein	70	119	118	747	775	539	190.692	25.7367	361.729	22.1052	-0.922417	1.08106e-06
WCW_RS06130	n.d.	hypothetical protein	212	264	291	3165	4453	2552	483.983	57.8528	1772.49	280.986	-1.8723	3.76948e-29
WCW_RS06135	n.d.	hypothetical protein	108	224	124	2168	2551	1784	274.532	27.7142	1147.69	138.132	-2.06162	3.08069e-36
WCW_RS06140	n.d.	Acyl-CoA dehydrogenase, short-chain specific (EC 1.3.99.2)	784	1044	780	10306	11198	7581	1620.49	41.4592	5101.19	327.513	-1.65479	2.25798e-49
WCW_RS06145	Outer Membrane Protein A7	hypothetical protein	1168	2145	1458	10523	13977	5400	2910.93	181.254	5031.45	1258.56	-0.78933	3.72234e-06
WCW_RS06150	Outer Membrane Protein A8	hypothetical protein	284	456	239	1043	1032	645	595.925	50.1142	471.826	12.6465	0.336525	0.0362462
WCW_RS06155	Carbohydrates;Fatty Acids, Lipids, and Isoprenoids	Enoyl-CoA hydratase (EC 4.2.1.17) / Delta(3)-cis-delta(2)-trans-enoyl-CoA isomerase (EC 5.3.3.8) / 3-hydroxyacyl-CoA dehydrogenase (EC 1.1.1.35) / 3-hydroxybutyryl-CoA epimerase (EC 5.1.2.3)	348	657	451	3750	4211	2203	887.601	62.8266	1743.9	166.162	-0.973768	5.4345e-12
WCW_RS06160	Carbohydrates; Cofactors, Vitamins, Prosthetic Groups, Pigments; Fatty Acids, Lipids, and Isoprenoids	3-ketoacyl-CoA thiolase (EC 2.3.1.16) @ Acetyl-CoA acetyltransferase (EC 2.3.1.9)	183	243	193	1700	2123	1026	385.406	11.7573	829.26	119.547	-1.10651	5.27224e-13
WCW_RS06165	Cofactors, Vitamins, Prosthetic Groups, Pigments; Fatty Acids, Lipids, and Isoprenoids; predicted T3SS Effector	Long-chain-fatty-acid--CoA ligase (EC 6.2.1.3)	295	409	332	2788	3221	1719	644.209	21.6425	1329.49	117.86	-1.04521	2.01372e-15
WCW_RS06170	n.d.	hypothetical protein	117	180	123	1490	1751	928	258.414	4.00914	717.196	67.8859	-1.4746	3.22722e-22
WCW_RS06175	n.d.	Mobile element protein	97	158	93	363	383	209	212.457	11.3842	164.093	12.7396	0.370368	0.0602692
WCW_RS06180	n.d.	transporter, putative	43	68	65	164	139	143	109.466	11.8063	80.6293	20.6509	0.428334	0.11614
WCW_RS06185	n.d.	hypothetical protein	4	10	15	59	78	48	18.1529	6.22807	32.3908	4.37861	-0.830075	0.0947064
WCW_RS06190	n.d.	hypothetical protein	36	47	38	324	456	251	75.4398	2.69525	179.023	28.3352	-1.255	1.79537e-07
WCW_RS06195	n.d.	Glycosyl transferase, group 2 family protein	40	62	48	269	262	145	92.6556	3.37494	115.96	11.133	-0.318822	0.20244
WCW_RS06200	n.d.	Glycyl-tRNA synthetase alpha chain (EC 6.1.1.14)	398	626	363	1444	1647	974	847.878	48.6114	705.389	37.5364	0.266441	0.0688749
WCW_RS06205	Carbohydrates	Pyruvate kinase (EC 2.7.1.40)	279	445	274	2095	2280	1614	610.836	25.3487	1054.95	95.3541	-0.787999	1.82584e-08
WCW_RS06210	n.d.	hypothetical protein	84	107	74	1052	1260	926	164.641	8.38255	574.651	89.2166	-1.8011	6.8718e-24
WCW_RS06215	n.d.	hypothetical protein	138	165	157	945	1098	1000	289.4	22.0549	551.31	149.833	-0.930983	3.98672e-06
WCW_RS06220	n.d.	hypothetical protein	45	67	52	366	454	263	101.496	2.8443	188.137	17.8546	-0.896377	4.0099e-05
WCW_RS06225	n.d.	hypothetical protein	33	44	47	173	179	101	77.9523	9.12144	78.0065	4.92726	0	0.964634
WCW_RS06230	n.d.	hypothetical protein	63	138	109	521	549	309	188.939	25.0386	237.569	14.4001	-0.332575	0.131102
WCW_RS06235	n.d.	hypothetical protein	203	281	223	1400	1382	869	439.336	11.9723	633.609	16.5049	-0.530262	0.000176487
WCW_RS06240	n.d.	myosin, heavy polypeptide 10, non-muscle	402	681	436	2511	2563	1526	928.222	39.1632	1141.3	41.6572	-0.298102	0.0285507
WCW_RS06245	DNA Metabolism	Excinuclease ABC subunit A	446	638	467	1319	1174	986	959.789	6.41069	617.684	90.1815	0.635428	1.2453e-05
WCW_RS06250	n.d.	hypothetical protein	503	637	577	2398	3207	1710	1075.83	67.3823	1264.45	174.071	-0.232318	0.135535
WCW_RS06255	n.d.	hypothetical protein	132	150	148	1801	1583	1440	271.427	23.5879	862.785	163.448	-1.67107	3.78016e-21
WCW_RS06260	n.d.	hypothetical protein	97	109	113	404	559	377	201.755	19.8375	237.085	44.3173	-0.230532	0.303235
WCW_RS06265	Carbohydrates; Fatty Acids, Lipids, and Isoprenoids	Glycerol kinase (EC 2.7.1.30)	73	110	64	445	475	432	151.345	8.96033	243.996	58.4937	-0.692333	0.00251118
WCW_RS06270	n.d.	hypothetical protein	120	167	155	2040	3439	1550	276.042	20.9893	1205.27	320.798	-2.12629	5.3579e-30
WCW_RS06275	predicted T3SS Effector	hypothetical protein	199	237	133	466	538	444	352.816	42.3449	259.605	53.8507	0.441157	0.0364081
WCW_RS06280	predicted T3SS Effector	alpha/beta hydrolase fold	34	48	38	126	94	101	74.4955	2.0208	57.9054	15.3272	0.351472	0.251895
WCW_RS06285	Cell Wall and Capsule; predicted T3SS Effector	UDP-N-acetylmuramoylalanyl-D-glutamyl-2,6-diaminopimelate--D-alanyl-D-alanine ligase (EC 6.3.2.10)	245	372	232	808	623	526	521.142	20.0735	345.286	56.1352	0.594687	0.000454762
WCW_RS06290	Cell Wall and Capsule	D-alanine--D-alanine ligase (EC 6.3.2.4)	133	191	159	557	603	372	300.12	13.4178	266.352	6.82755	0.173536	0.348631
WCW_RS06295	n.d.	hypothetical protein	164	201	102	420	461	299	288.378	39.4079	206.21	9.85109	0.483424	0.0176638
WCW_RS06300	Amino Acids and Derivatives	5-Enolpyruvylshikimate-3-phosphate synthase (EC 2.5.1.19)	61	98	73	411	378	272	142.882	5.14049	185.88	13.2962	-0.379287	0.0752834
WCW_RS06305	Amino Acids and Derivatives	Shikimate kinase III (EC 2.7.1.71)	53	89	59	231	223	149	123.028	4.60917	105.131	3.77701	0.228269	0.340424
WCW_RS06310	Amino Acids and Derivatives	3-dehydroquinate synthase (EC 4.2.3.4)	106	142	93	711	760	544	210.976	10.1892	355.058	31.8022	-0.750576	1.77706e-05
WCW_RS06315	Amino Acids and Derivatives; Metabolism of Aromatic Compounds	3-dehydroquinate dehydratase I (EC 4.2.1.10) / Shikimate 5-dehydrogenase I alpha (EC 1.1.1.25)	43	75	69	240	200	156	115.696	13.4869	104.75	12.6273	0.143735	0.601797
WCW_RS06320	n.d.	exported protein	28	43	28	103	89	63	60.8198	1.58792	44.4873	3.99925	0.471306	0.162977
WCW_RS06325	n.d.	hypothetical protein	76	99	60	326	392	203	145.285	11.0563	158.244	17.1934	-0.123872	0.60659
WCW_RS06330	predicted T3SS Effector	hypothetical protein	22	31	31	92	88	61	52.5701	5.39348	42.1445	2.11647	0.335603	0.381024
WCW_RS06335	n.d.	protein kinase	360	592	358	1401	1447	870	800.101	38.2028	643.773	17.4847	0.312939	0.025783
WCW_RS06340	Miscellaneous	DUF1022 domain-containing protein	174	277	134	2077	2185	1755	355.4	37.6017	1071.56	166.294	-1.59441	1.49865e-20
WCW_RS06345	n.d.	hypothetical protein	56	94	114	504	368	353	165.395	33.1553	218.231	46.7577	-0.401862	0.131246
WCW_RS06350	predicted T3SS Effector	hypothetical protein	127	141	156	543	550	353	268.822	30.768	251.663	2.52576	0.0941824	0.694605
WCW_RS06355	n.d.	hypothetical protein	66	117	135	454	465	391	198.467	38.5156	234.097	41.0919	-0.241008	0.357932
WCW_RS06360	Protein Metabolism	Valyl-tRNA synthetase (EC 6.1.1.9)	445	678	392	1305	1169	907	927.572	55.6373	595.87	63.2217	0.638812	1.65078e-05
WCW_RS06365	Outer Membrane Protein A9	hypothetical protein	619	932	522	1367	1525	1191	1268.77	88.9883	726.911	116.056	0.803665	2.54693e-07
WCW_RS06370	Amino Acids and Derivatives	Sodium/glycine symporter GlyP	124	189	164	340	353	228	296.06	20.2959	160.54	2.74821	0.878536	5.11244e-07
WCW_RS06375	Amino Acids and Derivatives	Sodium/glycine symporter GlyP	193	289	238	517	671	334	446.394	21.472	261.256	37.4251	0.772994	4.09782e-06
WCW_RS06380	Membrane Transport	Na(+) H(+) antiporter subunit G	16	22	19	71	71	45	35.53	1.83734	32.4923	0.523229	0.169925	0.776765
WCW_RS06385	Membrane Transport	Na(+) H(+) antiporter subunit F	11	11	14	36	52	20	23.0144	3.43165	18.2065	4.86662	0.353637	0.590705
WCW_RS06390	Membrane Transport	Na(+) H(+) antiporter subunit E	26	35	24	91	80	73	52.6484	1.86793	43.6541	8.34961	0.268489	0.445681
WCW_RS06395	Membrane Transport	Na(+) H(+) antiporter subunit D	150	230	214	779	759	433	369.526	34.2813	338.98	27.034	0.12624	0.537841
WCW_RS06400	Membrane Transport	Na(+) H(+) antiporter subunit C	16	31	28	87	104	64	46.1855	6.25566	44.4867	3.56362	0.0641303	0.882118
WCW_RS06405	Membrane Transport	Na(+) H(+) antiporter subunit A; Na(+) H(+) antiporter subunit B	418	709	536	2322	2313	1210	1022.28	55.9911	998.743	117.225	0.0328386	0.84886
WCW_RS06410	n.d.	hypothetical protein	168	272	204	712	808	490	396.579	15.7707	349.523	17.4044	0.181784	0.274878
WCW_RS06415	Amino Acids and Derivatives	2-keto-3-deoxy-D-arabino-heptulosonate-7-phosphate synthase I alpha (EC 2.5.1.54)	128	161	125	438	510	365	258.252	10.5236	232.153	29.5945	0.153246	0.449131
WCW_RS06420	n.d.	hypothetical protein	39	64	32	274	254	154	81.9599	7.8667	117.688	9.12025	-0.525091	0.0485201
WCW_RS06425	predicted T3SS Effector	hypothetical protein	338	440	338	2545	3303	2154	694.784	21.9148	1407.9	199.102	-1.01856	1.0276e-12
WCW_RS06430	RNA Metabolism	Queuosine Biosynthesis QueC ATPase	60	93	79	259	268	148	143.783	9.35936	116.02	8.73769	0.311944	0.18822
WCW_RS06435	n.d.	Lipid A export ATP-binding/permease protein MsbA	388	629	462	1673	1398	1021	910.043	32.3814	714.893	76.7731	0.347923	0.0174293
WCW_RS06440	n.d.	general stress protein	92	117	96	385	444	274	190.479	7.9673	192.224	11.6465	-0.0151069	0.935431
WCW_RS06445	Fatty Acids, Lipids, and Isoprenoids	Acetyl-coenzyme A carboxyl transferase alpha chain (EC 6.4.1.2)	108	231	144	619	677	430	291.733	29.3585	300.999	11.2836	-0.0437951	0.86807
WCW_RS06450	n.d.	FIG00899523: hypothetical protein	235	307	247	914	976	559	491.827	17.1475	422.749	20.9149	0.218001	0.170794
WCW_RS06455	DNA Metabolism	Integration host factor alpha/beta	179	249	164	1617	1912	1003	365.626	13.4347	779.114	77.9132	-1.08978	1.36878e-13
WCW_RS06460	Protein Metabolism	Tyrosyl-tRNA synthetase (EC 6.1.1.1)	251	359	314	839	721	579	575.218	34.6497	377.513	47.1342	0.605176	0.000162286
WCW_RS06465	n.d.	hypothetical protein	135	191	111	2021	2497	1634	268.65	18.4563	1080.81	125.608	-2.00669	5.32147e-38
WCW_RS06470	n.d.	ACR family	86	110	111	304	327	239	192.948	18.1658	153.65	16.083	0.32567	0.134425
WCW_RS06475	Carbohydrates	Ribose 5-phosphate isomerase A (EC 5.3.1.6)	79	97	66	311	315	180	150.566	9.95043	138.837	8.69269	0.119464	0.649474
WCW_RS06480	n.d.	FIG00494004: hypothetical protein	57	97	42	346	412	257	118.242	15.6111	177.273	14.3279	-0.584963	0.0146052
WCW_RS06485	n.d.	Phosphocarrier protein of PTS system	44	60	39	723	1058	389	88.373	4.01818	364.674	105.089	-2.05232	2.49541e-18
WCW_RS06490	n.d.	Oligoendopeptidase F (EC 3.4.24.-)	282	454	288	1244	1372	886	627.084	22.1546	611.853	29.7107	0.0349338	0.81309
WCW_RS06495	Protein Metabolism	Heat shock protein 60 family co-chaperone GroES	716	774	495	1248	1523	960	1241.49	149.715	652.855	63.4767	0.926348	1.63904e-08
WCW_RS06500	Protein Metabolism	Heat shock protein 60 family chaperone GroEL	8641	11380	7089	21496	23796	15895	16763.5	1106.56	10725.8	711.085	0.644168	3.90407e-07
WCW_RS06505	n.d.	hypothetical protein	71	124	101	633	770	352	182.248	14.7993	298.518	49.1433	-0.716207	0.000388461
WCW_RS06510	DNA Metabolism	hypothetical protein	34	60	66	176	233	159	99.6738	17.6508	100.451	16.9768	0	0.971397
WCW_RS06520	n.d.	FIG045511: hypothetical antitoxin (to FIG022160: hypothetical toxin)	18	52	33	245	345	218	61.5199	10.7492	142.14	24.8694	-1.19555	2.19663e-05
WCW_RS06525	Protein Metabolism	FIG022160: hypothetical toxin	74	85	50	342	393	267	130.01	15.5516	176.184	16.5387	-0.437064	0.0546328
WCW_RS06530	n.d.	hypothetical protein	87	122	80	506	592	444	178.393	6.42594	273.956	42.7061	-0.622299	0.00187841
WCW_RS06535	n.d.	hypothetical protein	26	42	40	313	349	247	67.1072	7.44766	160.271	16.1921	-1.25584	3.61606e-07
WCW_RS06540	n.d.	hypothetical protein	78	162	102	231	242	187	206.917	19.2608	117.069	15.1522	0.823122	7.86357e-05
WCW_RS06545	n.d.	DNA mismatch repair protein MutS	302	438	320	1024	1155	801	655.479	3.24525	524.633	49.9528	0.319177	0.0281164
WCW_RS06550	n.d.	hypothetical protein	10	15	28	73	90	62	33.8857	11.1967	39.7224	5.42617	-0.234465	0.606421
WCW_RS06555	n.d.	hypothetical protein	51	82	56	481	501	258	116.04	2.95606	211.931	23.8368	-0.869939	3.5794e-05
WCW_RS06560	predicted T3SS Effector	hypothetical protein	110	130	102	434	453	346	214.053	12.4827	218.422	26.4113	-0.0267173	0.888198
WCW_RS06565	n.d.	hypothetical protein	40	54	34	109	117	81	79.07	4.48095	53.9326	3.85353	0.548893	0.0540886
WCW_RS06570	n.d.	Helicase PriA essential for oriC/DnaA-independent DNA replication	192	323	211	1046	845	677	444.1	17.2264	451.836	61.5518	-0.0257631	0.917589
WCW_RS06575	n.d.	Lysyl-tRNA synthetase (class II) (EC 6.1.1.6)	723	1021	599	3610	3779	2396	1440.92	95.6307	1703.28	19.7472	-0.241008	0.0840438
WCW_RS06580	n.d.	hypothetical protein	54	84	71	196	188	165	129.486	8.32106	98.2393	18.1158	0.396517	0.105473
WCW_RS06585	n.d.	hypothetical protein	45	82	46	199	229	178	104.856	7.89569	107.976	18.3172	-0.040642	0.932041
WCW_RS06590	n.d.	hypothetical protein	209	332	238	1289	1329	820	479.36	12.0624	596.631	7.47506	-0.317705	0.0301241
WCW_RS06595	n.d.	rhs family protein remnant	250	372	365	511	418	458	615.944	64.7402	251.93	72.3873	1.28951	2.14951e-10
WCW_RS06600	n.d.	type IV secretion protein Rhs	4	4	2	3	8	7	6.24947	1.2358	3.34288	1.86974	1	0.393547
WCW_RS06605	n.d.	type IV secretion protein Rhs	29	35	37	51	42	39	63.7261	6.64995	23.5824	4.59479	1.41504	2.96709e-05
WCW_RS06610	n.d.	Oligopeptide transporter, OPT family	97	110	102	494	426	338	194.711	14.8219	221.804	26.5034	-0.187086	0.372092
WCW_RS06615	n.d.	Ferredoxin-type protein NapG (periplasmic nitrate reductase)	62	116	71	358	339	193	151.2	10.3227	152.877	14.4987	-0.0189831	0.969148
WCW_RS06620	Protein Metabolism	Cysteinyl-tRNA synthetase (EC 6.1.1.16)	290	514	350	1758	1667	877	705.262	36.937	734.158	98.7448	-0.0581568	0.752122
WCW_RS06625	n.d.	2-acylglycerophosphoethanolamine acyltransferase	496	855	623	3662	3344	2026	1210.94	63.1129	1557.58	135.124	-0.363496	0.00947712
WCW_RS06630	predicted T3SS Effector	hypothetical protein	19	38	30	127	154	98	53.2085	5.80403	66.3619	6.40127	-0.316474	0.354965
WCW_RS06635	n.d.	MutT/Nudix family protein	53	78	82	226	308	128	133.317	16.8929	112.108	25.0608	0.247928	0.387104
WCW_RS06640	n.d.	3-oxoacyl-[acyl-carrier-protein] synthase, KASII (EC 2.3.1.179)	462	672	431	1551	1810	1026	963.586	33.8521	758.993	53.3668	0.344933	0.0123455
WCW_RS06645	n.d.	Ribosomal silencing factor RsfA (former Iojap)	34	50	37	94	86	59	74.8064	0.79548	41.6776	2.56394	0.836501	0.00424382
WCW_RS06650	Cofactors, Vitamins, Prosthetic Groups, Pigments	Nicotinate-nucleotide adenylyltransferase (EC 2.7.7.18)	33	67	46	157	177	86	88.7267	8.07023	71.6271	9.49886	0.305808	0.284434
WCW_RS06655	Amino Acids and Derivatives;Cell Wall and Capsule	Glutamine synthetase type III, GlnN (EC 6.3.1.2)	345	510	346	1618	1730	899	740.196	11.7651	727.061	74.3291	0.0255699	0.881127
WCW_RS06660	Amino Acids and Derivatives	Phosphoserine phosphatase (EC 3.1.3.3)	182	236	141	732	830	382	345.541	27.9973	330.137	52.7904	0.068306	0.771301
WCW_RS06665	n.d.	hypothetical protein	670	941	617	2079	2178	1532	1375.18	49.0627	1017.53	72.6196	0.433694	0.000802601
WCW_RS06670	RNA Metabolism	tRNA dimethylallyltransferase (EC 2.5.1.75)	213	330	204	1309	1358	925	457.935	18.3756	629.201	30.4938	-0.457712	0.0019726
WCW_RS06675	predicted T3SS Effector; RNA Metabolism	FIG146085: 3'-to-5' oligoribonuclease A, Bacillus type	84	92	100	638	945	507	174.995	19.2694	362.642	66.6708	-1.05261	2.48851e-07
WCW_RS06680	DNA Metabolism	Single-stranded DNA-binding protein	66	96	104	1040	1439	686	166.748	22.514	542.327	96.2027	-1.69844	NA
WCW_RS06685	n.d.	Periplasmic divalent cation tolerance protein cutA	82	130	102	504	763	340	193.857	8.90822	274.49	62.6984	-0.498119	0.0186193
WCW_RS06690	n.d.	hypothetical protein	60	91	54	282	333	144	125.645	6.65054	128.418	24.3643	-0.0227201	0.901528
WCW_RS06695	Cell Wall and Capsule	UDP-N-acetylmuramate--alanine ligase (EC 6.3.2.8)	367	411	351	2609	2553	1457	710.165	50.9328	1138.58	88.3028	-0.681877	1.84514e-06
WCW_RS06700	Cell Wall and Capsule	UDP-N-acetylglucosamine--N-acetylmuramyl-(pentapeptide) pyrophosphoryl-undecaprenol N-acetylglucosamine transferase (EC 2.4.1.227)	127	159	114	605	534	261	248.992	12.4172	236.936	48.5828	0.0712587	0.783941
WCW_RS06705	n.d.	Cell division protein FtsW	156	206	181	608	608	369	339.268	18.5519	274.336	9.50483	0.307109	0.0783987
WCW_RS06710	Cell Wall and Capsule	Membrane-bound lytic murein transglycosylase D precursor (EC 3.2.1.-)	318	426	268	1421	1488	803	625.385	36.8273	637.04	54.3822	-0.0274372	0.871781
WCW_RS06715	Cell Wall and Capsule	UDP-N-acetylmuramoylalanine--D-glutamate ligase (EC 6.3.2.9)	195	296	223	1424	1510	671	441.039	10.2789	609.268	113.82	-0.465664	0.00750941
WCW_RS06720	Cell Wall and Capsule	Phospho-N-acetylmuramoyl-pentapeptide-transferase (EC 2.7.8.13)	154	279	213	896	988	455	396.14	29.835	396.892	64.3033	-0.00363858	0.985243
WCW_RS06725	n.d.	Fatty acid desaturase (EC 1.14.19.1); Delta-9 fatty acid desaturase (EC 1.14.19.1)	357	560	359	2003	2233	1341	782.678	24.109	968.303	39.8661	-0.305995	0.023976
WCW_RS06735	RNA Metabolism; Stress Response	rRNA small subunit methyltransferase I	155	242	187	505	567	390	360.598	13.5959	257.138	22.78	0.49023	0.00331895
WCW_RS06740	Metabolism of Aromatic Compounds	putative facilitator of salicylate uptake	231	371	240	906	938	536	516.031	16.1064	410.294	22.897	0.331747	0.028859
WCW_RS06745	Cofactors, Vitamins, Prosthetic Groups, Pigments	Quinolinate phosphoribosyltransferase [decarboxylating] (EC 2.4.2.19)	212	302	171	701	698	465	420.635	31.4724	325.302	9.16983	0.373381	0.0255778
WCW_RS06750	Protein Metabolism	Heat shock protein 60 family chaperone GroEL	2897	4406	2582	11834	12606	6967	6055.28	340.825	5404.24	373.346	0.164099	0.232085
WCW_RS06755	n.d.	hypothetical protein	196	333	220	404	341	260	458.139	18.5625	176.36	19.566	1.37977	1.8021e-17
WCW_RS06760	n.d.	Hemin ABC transporter, permease protein	85	109	79	289	215	155	169.787	6.85843	114.404	19.3216	0.576501	0.0119503
WCW_RS06765	n.d.	Vitamin B12 ABC transporter, ATPase component BtuD	39	50	37	115	98	65	78.4127	2.96828	48.1884	4.92171	0.70044	0.0170249
WCW_RS06770	n.d.	hypothetical protein	115	157	95	898	753	682	226.312	14.6692	416.135	76.0373	-0.880261	4.18168e-06
WCW_RS06775	n.d.	hypothetical protein	65	76	74	246	217	213	135.491	11.1701	121.863	28.6761	0.146078	0.587617
WCW_RS06780	n.d.	hypothetical protein	33	44	31	93	78	78	66.9814	2.18451	44.8602	10.6594	0.574236	0.0713193
WCW_RS06785	n.d.	Sodium-dependent transporter	308	420	291	861	968	655	630.953	18.3995	436.228	35.2107	0.533312	0.000217144
WCW_RS06795	Carbohydrates	Phosphomannomutase (EC 5.4.2.8)	264	414	309	1564	1609	887	608.57	17.9914	697.591	54.3295	-0.196785	0.191623
WCW_RS06800	RNA Metabolism	Cold-shock DEAD-box protein A	578	730	482	2831	2780	1690	1111.12	70.8333	1262.98	54.6875	-0.184996	0.19811
WCW_RS06805	predicted T3SS Effector	hypothetical protein	16	29	16	386	559	430	36.9608	2.87367	246.946	66.0168	-2.73891	1.40398e-21
WCW_RS06810	n.d.	hypothetical protein	121	133	117	730	828	685	233.767	18.0246	401.937	81.1378	-0.780687	5.74706e-05
WCW_RS06815	n.d.	short-chain dehydrogenase/reductase SDR	108	167	124	968	1103	595	246.131	5.98571	458.857	37.5971	-0.899836	2.44723e-08
WCW_RS06820	predicted T3SS Effector	Membrane protein containing HD superfamily hydrolase domain, YQFF ortholog	520	691	522	3687	3598	2116	1077.28	27.9759	1621.16	102.329	-0.589866	1.88764e-06
WCW_RS06825	Cell Wall and Capsule; Protein Metabolism	UDP-glucose 4-epimerase (EC 5.1.3.2)	85	121	104	268	221	200	192.908	10.3963	122.786	22.3255	0.649943	0.00264461
WCW_RS06830	n.d.	hypothetical protein	62	95	72	564	666	585	141.422	3.87429	327.816	83.6639	-1.218	2.18932e-08
WCW_RS06835	n.d.	transposase	26	36	40	172	135	94	64.1176	8.70252	69.5647	9.92536	-0.129283	0.711128
WCW_RS06840	n.d.	Mobile element protein	4	8	15	14	28	23	17.1564	6.52185	11.8872	5.1499	0.5025	0.444076
WCW_RS06845	n.d.	transposase	9	10	5	15	26	13	14.9024	2.48164	9.35258	2.44295	0.736966	0.323561
WCW_RS06850	predicted T3SS Effector	transposase	6	14	9	56	30	47	17.4744	2.15759	24.4701	10.4061	-0.4975	0.440543
WCW_RS06855	n.d.	hypothetical protein	49	76	37	400	593	369	98.5801	10.4369	239.66	47.3828	-1.27753	5.64702e-08
WCW_RS06860	DNA Metabolism	DNA polymerase III subunits gamma and tau (EC 2.7.7.7)	219	315	220	879	862	564	465.76	5.53987	401.355	10.3868	0.216728	0.163515
WCW_RS06865	DNA Metabolism	FIG000557: hypothetical protein co-occurring with RecR	105	168	112	585	684	323	236.237	6.14537	271.18	39.7888	-0.199506	0.324898
WCW_RS06875	n.d.	Phosphocarrier protein of PTS system	97	124	102	393	387	252	201.687	8.35024	179.647	4.21301	0.166358	0.433739
WCW_RS06880	Regulation and Cell signaling	HPr kinase/phosphorylase (EC 2.7.1.-) (EC 2.7.4.-)	261	425	251	1396	1445	682	572.118	30.1714	597.764	96.186	-0.0641303	0.746726
WCW_RS06885	n.d.	hypothetical protein	256	418	249	1686	1765	892	563.652	28.6146	741.248	90.0914	-0.393778	0.0133324
WCW_RS06890	n.d.	hypothetical protein	67	99	55	345	298	187	135.365	10.1047	143.255	15.5043	-0.0830557	0.756986
WCW_RS06895	n.d.	ComEC/Rec2-related protein	44	81	82	135	87	114	128.321	20.3603	61.363	21.745	1.06926	0.000400836
WCW_RS06905	n.d.	Undecaprenyl-diphosphatase (EC 3.6.1.27)	92	151	100	168	154	159	210.162	6.74657	87.331	24.089	1.2713	1.39514e-08
WCW_RS06910	n.d.	Cell division protein FtsK	348	534	365	1414	1302	814	767.346	11.5534	610.624	42.7548	0.328054	0.0186808
WCW_RS06915	n.d.	metal dependent hydrolase, putative	57	87	48	297	267	141	117.374	8.57474	120.12	19.0476	-0.0365259	0.905419
WCW_RS06920	Protein Metabolism; Stress Response	Chaperone protein DnaJ	185	281	198	845	1075	580	409.211	4.12993	431.892	49.4818	-0.0789305	0.674447
WCW_RS06925	Cell Division and Cell Cycle; Protein Metabolism	SSU ribosomal protein S21p	615	602	493	4671	5738	3037	1081.57	122.82	2316.28	247.291	-1.09793	1.05048e-12
WCW_RS06930	Cell Division and Cell Cycle; Cell Wall and Capsule; Protein Metabolism	TsaB protein, required for threonylcarbamoyladenosine (t(6)A) formation in tRNA	68	97	71	555	626	371	146.061	1.05476	269.258	12.9215	-0.881638	1.9277e-06
WCW_RS06935	n.d.	Deoxyguanosinetriphosphate triphosphohydrolase (EC 3.1.5.1)	254	377	246	2017	2438	1441	539.724	14.6643	1025.19	83.8848	-0.924593	1.01137e-11
WCW_RS06940	n.d.	hypothetical protein	94	152	140	210	142	196	239.53	24.0084	100.917	39.16	1.24868	1.33995e-06
WCW_RS06945	n.d.	hypothetical protein	64	100	92	195	173	207	159.07	14.7524	105.866	38.3155	0.584963	0.0296641
WCW_RS06950	Protein Metabolism	ATP-dependent protease La (EC 3.4.21.53) Type I	1002	1352	852	4005	4230	2766	1980.56	112.037	1921.06	60.9684	0.0443714	0.76408
WCW_RS06955	Cell Wall and Capsule	ADP-heptose synthase (EC 2.7.-.-) / D-glycero-beta-D-manno-heptose 7-phosphate kinase	33	48	24	104	119	86	64.1747	6.7894	54.6487	6.8146	0.21864	0.469606
WCW_RS06960	n.d.	putative glpG protein	186	285	214	1031	1034	586	422.896	10.4826	456.156	32.3461	-0.108376	0.518966
WCW_RS06965	RNA Metabolism	Ribonuclease Z (EC 3.1.26.11)	132	218	113	428	437	280	281.31	24.3362	199.309	1.61675	0.497802	0.00687069
WCW_RS06970	Cofactors, Vitamins, Prosthetic Groups, Pigments; RNA Metabolism	Tyrosine recombinase XerC	88	137	113	318	234	225	209.215	11.8637	138.509	29.6797	0.588418	0.00715398
WCW_RS06975	n.d.	hypothetical protein	152	166	107	318	330	293	265.712	30.7134	169.188	36.3163	0.654403	0.00272662
WCW_RS06980	n.d.	hypothetical protein	55	54	65	213	230	157	111.145	15.1371	105.29	6.94295	0.0801703	0.830156
WCW_RS06985	n.d.	ABC transporter ATP-binding protein uup	252	373	193	498	578	437	499.947	47.0933	268.932	42.216	0.894322	6.23333e-07
WCW_RS06990	n.d.	tRNA/rRNA methyltransferase (SpoU)	80	100	56	145	114	121	145.926	15.6485	68.6526	18.0475	1.0813	2.52134e-05
WCW_RS06995	predicted T3SS Effector	GTP cyclohydrolase I (EC 3.5.4.16) type 1	60	54	44	107	98	75	100.352	14.2309	49.3313	4.86448	1.02915	0.000279503
WCW_RS07000	Amino Acids and Derivatives	Glutamate 5-kinase (EC 2.7.2.11) / RNA-binding C-terminal domain PUA	103	131	94	242	213	166	204.017	9.10011	109.406	11.9944	0.904241	7.9417e-06
WCW_RS07005	Amino Acids and Derivatives	Gamma-glutamyl phosphate reductase (EC 1.2.1.41)	185	277	210	726	781	426	415.446	9.1009	332.352	24.9629	0.321928	0.0466986
WCW_RS07010	Amino Acids and Derivatives	Pyrroline-5-carboxylate reductase (EC 1.5.1.2)	123	186	104	529	503	357	252.703	17.7325	243.373	14.8505	0.0581811	0.773505
WCW_RS07015	Cofactors, Vitamins, Prosthetic Groups, Pigments	Ferrochelatase, protoheme ferro-lyase (EC 4.99.1.1)	61	114	57	281	224	172	139.883	14.2528	118.572	15.7229	0.234465	0.321849
WCW_RS07020	RNA Metabolism	FIG137478: Hypothetical protein	2759	2800	2014	23992	24249	21074	4766.07	570.03	12420.6	2391.28	-1.38193	9.57823e-17
WCW_RS07025	Amino Acids and Derivatives; Cofactors, Vitamins, Prosthetic Groups, Pigments	Serine hydroxymethyltransferase (EC 2.1.2.1)	249	303	245	1068	1147	817	498.561	24.8222	534.113	47.2765	-0.0977999	0.559471
WCW_RS07030	Protein Metabolism	ATP-dependent Clp protease proteolytic subunit (EC 3.4.21.92)	323	407	245	1870	2299	1314	603.753	52.4683	951.038	86.7679	-0.654897	1.98083e-05
WCW_RS07035	Amino Acids and Derivatives	Diaminopimelate epimerase (EC 5.1.1.7)	264	380	248	1576	1701	1006	549.803	17.4749	741.728	25.4086	-0.431988	0.00189134
WCW_RS07040	n.d.	FIG047466: hypothetical protein	215	327	185	979	1089	689	444.855	29.4938	480.932	22.1042	-0.112232	0.540513
WCW_RS07045	n.d.	Peptidyl-tRNA hydrolase domain protein	77	137	105	636	643	298	195.796	13.9331	266.993	47.2332	-0.445986	0.0327856
WCW_RS07050	predicted T3SS Effector	hypothetical protein	55	69	52	274	316	187	109.705	4.70957	134.893	7.86554	-0.295456	0.20244
WCW_RS07055	Potassium metabolism	Large-conductance mechanosensitive channel	66	77	73	565	641	378	136.024	10.4572	274.744	14.0748	-1.01582	1.05212e-07
WCW_RS07060	Amino Acids and Derivatives; Cofactors, Vitamins, Prosthetic Groups, Pigments	Phosphoserine aminotransferase (EC 2.6.1.52)	72	78	91	307	355	192	153.193	19.6079	147.093	12.2526	0.0577155	0.86807
WCW_RS07065	Amino Acids and Derivatives	Threonine dehydratase, catabolic (EC 4.3.1.19)	37	42	58	153	145	96	87.3834	15.9171	68.584	2.91533	0.334419	0.279899
WCW_RS07070	n.d.	SyrP-like protein	160	256	162	988	1335	624	354.038	12.4786	503.773	88.8567	-0.509674	0.00394788
WCW_RS07075	n.d.	Short-chain dehydrogenase/reductase SDR	130	217	145	868	808	601	301.311	10.7459	400.367	33.7422	-0.410237	0.0163244
WCW_RS07080	n.d.	MATE efflux family protein	194	261	198	479	385	430	405.737	9.30002	235.291	69.5351	0.788819	0.000122573
WCW_RS07085	predicted T3SS Effector	hypothetical protein	245	288	281	736	646	478	512.886	42.4119	326.049	29.9083	0.654087	9.27492e-05
WCW_RS07090	n.d.	3-ketoacyl-CoA thiolase	142	272	230	2217	2441	1216	395.654	45.3298	1003.05	121.577	-1.34075	8.69107e-16
WCW_RS07095	Carbohydrates; Fatty Acids, Lipids, and Isoprenoids	3-hydroxybutyryl-CoA dehydrogenase (EC 1.1.1.157); 3-hydroxyacyl-CoA dehydrogenase (EC 1.1.1.35)	105	145	131	1246	1501	828	237.805	15.7806	617.691	54.6986	-1.37665	4.8288e-18
WCW_RS07100	Carbohydrates; Fatty Acids, Lipids, and Isoprenoids	3-hydroxybutyryl-CoA dehydratase (EC 4.2.1.55)	75	83	91	763	963	462	157.848	17.6997	374.077	55.857	-1.24311	2.35883e-10
WCW_RS07105	Carbohydrates	Methylisocitrate lyase (EC 4.1.3.30)	143	171	121	1540	1513	958	271.311	18.2339	696.39	18.6953	-1.36079	7.67426e-20
WCW_RS07110	Carbohydrates	2-methylcitrate synthase (EC 2.3.3.5)	198	339	197	1882	1877	1088	446.801	26.956	835.474	50.7203	-0.901501	6.52653e-10
WCW_RS07115	Carbohydrates	2-methylcitrate dehydratase (EC 4.2.1.79)	136	201	134	1080	1139	707	290.124	6.15021	508.492	6.34021	-0.808776	7.62016e-08
WCW_RS07120	n.d.	Multidrug efflux transporter MdtP	305	496	369	1367	1439	719	720.141	28.2266	601.184	76.0456	0.260632	0.10172
WCW_RS07125	n.d.	FIG00494136: hypothetical protein	751	1061	716	2904	2935	1659	1561.27	40.721	1290.25	89.6704	0.275099	0.0344947
WCW_RS07130	Carbohydrates; Cofactors, Vitamins, Prosthetic Groups, Pigments	NAD-dependent glyceraldehyde-3-phosphate dehydrogenase (EC 1.2.1.12)	639	975	571	2747	2690	1681	1338.22	75.2155	1234.21	40.7339	0.116736	0.42163
WCW_RS07135	Protein Metabolism	LSU ribosomal protein L17p	232	392	179	960	905	512	485.389	57.6847	408.016	40.9151	0.249416	0.193105
WCW_RS07140	RNA Metabolism	DNA-directed RNA polymerase alpha subunit (EC 2.7.7.6)	2018	2806	1565	5580	5870	3454	3926.73	327.799	2577.46	93.0425	0.607735	1.06439e-05
WCW_RS07145	Protein Metabolism	SSU ribosomal protein S11p (S14e)	708	978	680	2162	2289	1216	1464.22	35.7979	971.63	89.2484	0.590887	4.63915e-06
WCW_RS07150	Protein Metabolism	SSU ribosomal protein S13p (S18e)	396	618	299	1232	1282	773	798.566	85.4875	569.45	13.6152	0.489767	0.00309731
WCW_RS07155	n.d.	Preprotein translocase secY subunit (TC 3.A.5.1.1)	1804	2833	1741	6523	5944	3604	3906.51	162.569	2771.42	243.079	0.495655	9.29715e-05
WCW_RS07160	Protein Metabolism	LSU ribosomal protein L15p (L27Ae)	452	624	524	1422	1433	978	996.225	43.2637	670.753	28.2367	0.569833	1.37977e-05
WCW_RS07165	Protein Metabolism	SSU ribosomal protein S5p (S2e)	564	880	585	1588	1682	969	1246.39	27.8332	731.9	34.3863	0.767389	4.80428e-10
WCW_RS07170	Protein Metabolism	LSU ribosomal protein L18p (L5e)	463	720	428	1205	1106	722	986.166	50.1624	526.602	32.1255	0.903785	3.35741e-11
WCW_RS07175	Protein Metabolism	LSU ribosomal protein L6p (L9e)	557	884	440	1072	1069	712	1143.91	112.589	497.92	13.9431	1.19987	2.59037e-15
WCW_RS07180	Protein Metabolism	SSU ribosomal protein S8p (S15Ae)	645	976	484	1682	1631	1017	1283.39	132.447	750.359	29.7584	0.774559	6.3436e-07
WCW_RS07185	Protein Metabolism	LSU ribosomal protein L5p (L11e)	969	1416	750	2867	2733	1770	1918.71	171.671	1280.65	51.6458	0.583084	6.55683e-05
WCW_RS07190	Protein Metabolism	LSU ribosomal protein L24p (L26e)	590	1049	530	1023	1064	731	1311.63	124.971	494.071	26.9444	1.40918	2.69221e-21
WCW_RS07195	Protein Metabolism	LSU ribosomal protein L14p (L23e)	407	634	289	996	1086	557	807.615	99.1481	451.585	48.2002	0.838033	2.4399e-06
WCW_RS07200	Protein Metabolism	SSU ribosomal protein S17p (S11e)	273	417	212	704	717	426	550.045	52.5618	319.304	12.2926	0.785875	1.85212e-06
WCW_RS07205	Protein Metabolism	LSU ribosomal protein L29p (L35e)	216	310	151	289	345	194	413.793	47.4539	143.262	11.566	1.53362	1.59339e-16
WCW_RS07210	Protein Metabolism	LSU ribosomal protein L16p (L10e)	695	1118	631	1733	1813	971	1491	95.7845	774.668	69.5593	0.944012	1.11663e-11
WCW_RS07215	Protein Metabolism	SSU ribosomal protein S3p (S3e)	1223	1644	1189	3416	3687	2260	2516.53	64.3388	1626.71	39.5382	0.629491	2.13683e-08
WCW_RS07220	Protein Metabolism	LSU ribosomal protein L22p (L17e)	206	411	194	626	648	319	486.389	59.1312	271.204	37.5538	0.842663	8.12326e-06
WCW_RS07225	Protein Metabolism	SSU ribosomal protein S19p (S15e)	273	330	200	432	508	276	498.468	48.4786	209.647	17.92	1.24576	1.72854e-13
WCW_RS07230	Protein Metabolism	LSU ribosomal protein L2p (L8e)	1924	2771	1398	4386	4630	2970	3726.98	390.64	2089.31	44.8994	0.835202	NA
WCW_RS07235	Protein Metabolism	LSU ribosomal protein L23p (L23Ae)	267	455	210	700	807	358	563.28	65.4167	315.956	56.1137	0.83321	1.39191e-05
WCW_RS07240	Protein Metabolism	LSU ribosomal protein L4p (L1e)	705	936	614	2007	2259	1142	1395.87	70.3822	925.276	104.083	0.593774	2.27554e-05
WCW_RS07245	Protein Metabolism	LSU ribosomal protein L3p (L3e)	587	898	453	1210	1354	856	1181.44	115.219	596.678	29.3245	0.984206	1.01422e-10
WCW_RS07250	n.d.	hypothetical protein	66	97	90	249	260	133	157.646	13.2604	109.674	12.6715	0.522421	0.0234922
WCW_RS07255	predicted T3SS Effector	hypothetical protein	625	823	505	2138	2108	1507	1207.13	84.503	1010.23	66.3797	0.25707	0.0812321
WCW_RS07260	n.d.	hypothetical protein	377	492	289	1005	1059	743	715.224	59.9323	493.382	35.5048	0.536356	0.000596538
WCW_RS07265	n.d.	hypothetical protein	145	183	120	521	511	242	278.047	18.231	215.845	37.8831	0.364054	0.0778363
WCW_RS07270	Protein Metabolism	Methionyl-tRNA formyltransferase (EC 2.1.2.9)	356	569	348	1223	1183	751	778.899	33.6957	547.91	19.4463	0.507447	0.000234546
WCW_RS07275	n.d.	Acyl-[acyl-carrier-protein]--UDP-N-acetylglucosamine O-acyltransferase (EC 2.3.1.129)	217	325	173	779	853	503	437.073	37.1407	369.837	14.2395	0.240108	0.162995
WCW_RS07280	Fatty Acids, Lipids, and Isoprenoids	3-hydroxyacyl-[acyl-carrier-protein] dehydratase, FabZ form (EC 4.2.1.59)	243	302	243	1047	1090	575	492.363	21.9301	464.438	46.1351	0.0845335	0.662716
WCW_RS07285	predicted T3SS Effector	UDP-3-O-[3-hydroxymyristoyl] N-acetylglucosamine deacetylase (EC 3.5.1.108)	172	224	125	703	626	427	321.379	31.4068	305.711	22.6658	0.0690416	0.728889
WCW_RS07290	Protein Metabolism	Apolipoprotein N-acyltransferase (EC 2.3.1.-)	148	185	211	542	529	379	343.605	44.9758	254.565	16.7558	0.431911	0.0288277
WCW_RS07295	n.d.	hypothetical protein	20	27	22	259	99	104	42.9634	1.48243	80.105	39.1095	-0.895663	0.0213279
WCW_RS07300	predicted T3SS Effector	hypothetical protein	55	74	79	537	270	278	130.71	15.426	190.722	65.9598	-0.544006	0.0534067
WCW_RS07305	n.d.	hypothetical protein	55	64	66	219	216	144	116.813	11.2713	101.014	2.99104	0.212153	0.446011
WCW_RS07310	n.d.	Ribosomal RNA small subunit methyltransferase B (EC 2.1.1.-)	71	89	83	265	189	186	152.467	10.716	114.164	25.8722	0.415037	0.0977888
WCW_RS07315	n.d.	hypothetical protein	164	217	133	448	481	343	317.606	21.9292	224.095	19.9609	0.505528	0.00474486
WCW_RS07320	predicted T3SS Effector; Protein Metabolism; RNA Metabolism	SSU rRNA (adenine(1518)-N(6)/adenine(1519)-N(6))-dimethyltransferase (EC 2.1.1.182)	46	57	57	145	116	103	100.663	9.00292	64.6514	11.2521	0.635844	0.0213279
WCW_RS07325	n.d.	hypothetical protein	59	103	96	335	290	258	159.701	19.2978	157.462	27.5923	0.0273073	0.925304
WCW_RS07330	Cell Wall and Capsule; Protein Metabolism	D-alanyl-D-alanine carboxypeptidase (EC 3.4.16.4)	119	153	144	506	586	327	260.803	19.1578	245.093	17.7093	0.0912681	0.69344
WCW_RS07335	n.d.	hypothetical protein	13	21	18	336	74	148	32.1822	2.47962	98.8654	63.2969	-1.62936	0.0271735
WCW_RS07340	n.d.	FIG00899450: hypothetical protein	173	224	187	634	681	363	364.612	15.5122	287.926	25.2647	0.341828	0.0496659
WCW_RS07345	n.d.	FIG00493894: hypothetical protein	274	387	225	847	800	557	544.733	37.5312	385.376	20.9197	0.501398	0.0014086
WCW_RS07350	n.d.	DNA polymerase III alpha subunit (EC 2.7.7.7)	589	909	727	2369	2122	1326	1376.24	62.1544	1005.09	87.5467	0.453285	0.000802319
WCW_RS07355	n.d.	Hexose phosphate uptake regulatory protein UhpC	275	372	282	1365	1301	828	577.064	12.4658	606.181	26.501	-0.0707465	0.650148
WCW_RS07360	n.d.	hypothetical protein	251	468	333	1158	1149	871	642.556	45.7254	561.347	57.1179	0.196818	0.233845
WCW_RS07365	Protein Metabolism	Histidyl-tRNA synthetase (EC 6.1.1.21)	253	373	263	1166	1145	731	548.666	2.55117	528.535	13.395	0.0535384	0.737712
WCW_RS07370	Protein Metabolism	Aspartyl-tRNA synthetase (EC 6.1.1.12) @ Aspartyl-tRNA(Asn) synthetase (EC 6.1.1.23)	539	768	436	1884	2145	1277	1070.38	79.2557	921.233	47.6801	0.216338	0.153377
WCW_RS07375	n.d.	putative mip (macrophage infectivity potentiator, fkbp-type peptidyl-prolyl cis-trans isomerase)	364	715	383	1294	1256	778	881.414	84.0165	576.402	23.9908	0.613073	7.49293e-05
WCW_RS07380	RNA Metabolism	tRNA (cytidine(34)-2'-O)-methyltransferase (EC 2.1.1.207)	48	96	52	164	147	98	118.109	11.4257	71.0772	5.10852	0.732896	0.00302923
WCW_RS07385	n.d.	Thioredoxin	311	335	229	1688	1737	1199	548.253	59.473	810.721	43.7234	-0.565526	0.000396526
WCW_RS07390	predicted T3SS Effector	Protein tyrosine phosphatase II superfamily protein	73	85	73	222	218	172	145.059	9.14298	108.474	13.4367	0.425022	0.0732553
WCW_RS07395	Miscellaneous	Rhodanese domain protein UPF0176, Firmicutes subgroup	204	295	145	595	741	532	393.549	43.7557	331.254	53.5472	0.251364	0.22097
WCW_RS07400	predicted T3SS Effector	hypothetical protein	54	75	54	2255	3265	1696	113.345	1.79309	1247.53	220.023	-3.46522	1.68704e-81
WCW_RS07405	n.d.	hypothetical protein	72	132	111	504	354	264	193.812	19.7955	194.857	38.4834	-0.00741747	0.979145
WCW_RS07410	n.d.	hypothetical protein	17	19	23	194	119	123	37.4992	5.23889	77.5199	20.9818	-1.07595	0.00294794
WCW_RS07415	predicted T3SS Effector	hypothetical protein	147	160	178	1149	596	611	307.799	35.6543	414.695	137.539	-0.430181	0.083388
WCW_RS07420	n.d.	hypothetical protein	45	68	52	250	338	234	101.994	2.71614	145.691	27.0511	-0.517399	0.0398129
WCW_RS07425	n.d.	FIG01057005: hypothetical protein	462	776	586	2294	2445	1252	1121.69	58.0559	1024.25	113.444	0.131857	0.408592
WCW_RS07430	Protein Metabolism	Phenylalanyl-tRNA synthetase beta chain (EC 6.1.1.20)	477	636	545	1491	1754	1129	1034.64	49.5514	765.839	63.8315	0.434214	0.00180563
WCW_RS07435	Nucleosides and Nucleotides	Nucleoside diphosphate kinase (EC 2.7.4.6)	290	411	179	315	356	329	536.69	77.9023	181.232	49.0555	1.56893	7.58276e-13
WCW_RS07440	Amino Acids and Derivatives; Cofactors, Vitamins, Prosthetic Groups, Pigments	Anthranilate synthase, amidotransferase component (EC 4.1.3.27) @ Para-aminobenzoate synthase, amidotransferase component (EC 2.6.1.85) # TrpAb@PabAb	109	176	105	279	198	177	238.309	11.8854	115.548	23.0291	1.03684	5.84513e-07
WCW_RS07445	Nucleosides and Nucleotides	Nucleoside diphosphate kinase (EC 2.7.4.6)	154	180	136	345	314	195	294.015	19.1266	147.571	11.72	0.990219	4.18185e-08
WCW_RS07450	predicted T3SS Effector	hypothetical protein	65	70	82	382	286	259	137.987	17.7934	164.425	31.2651	-0.249028	0.320009
WCW_RS07455	n.d.	Lipopolysaccharide ABC transporter, ATP-binding protein LptB	84	125	99	504	451	244	190.752	6.55362	204.656	30.5758	-0.102051	0.645415
WCW_RS07460	n.d.	hypothetical protein	147	229	199	582	644	346	356.579	26.1993	270.197	22.0874	0.402965	0.0234928
WCW_RS07465	n.d.	2-Keto-3-deoxy-D-manno-octulosonate-8-phosphate synthase (EC 2.5.1.55)	94	158	122	328	370	242	230.178	13.1704	164.57	10.9252	0.479168	0.0109373
WCW_RS07470	Cofactors, Vitamins, Prosthetic Groups, Pigments	2-amino-4-hydroxy-6-hydroxymethyldihydropteridine pyrophosphokinase (EC 2.7.6.3)	51	70	58	255	281	169	111.432	4.36227	122.369	4.3836	-0.136321	0.587617
WCW_RS07480	predicted T3SS Effector	hypothetical protein	427	532	294	2218	2497	1742	774.646	86.3091	1137.33	110.912	-0.552964	0.000821421
WCW_RS07485	n.d.	KH domain RNA binding protein YlqC	376	608	281	4180	4457	3326	766.816	89.6482	2116.28	241.324	-1.46404	1.6522e-19
WCW_RS07490	n.d.	D-tyrosyl-tRNA(Tyr) deacylase (EC 3.6.1.n1)	56	64	82	249	303	171	128.506	20.4179	125.218	11.025	0.045443	0.934892
WCW_RS07495	predicted T3SS Effector	hypothetical protein	86	143	98	546	606	356	200.477	6.94802	261.265	11.4079	-0.38405	0.0409245
WCW_RS07500	Protein Metabolism;RNA Metabolism	Ribosomal large subunit pseudouridine synthase D (EC 4.2.1.70)	193	244	184	1690	1916	1168	386.946	15.6779	830.526	41.1794	-1.10251	1.78207e-15
WCW_RS07505	n.d.	hypothetical protein	10	30	20	70	100	66	35.8741	6.66901	41.7137	8.15472	-0.222392	0.671157
WCW_RS07510	predicted T3SS Effector	hypothetical protein	125	226	141	997	1169	793	299.447	17.6373	520.616	53.8983	-0.801138	1.47046e-06
WCW_RS07515	n.d.	hypothetical protein	54	87	53	314	298	142	118.638	5.2918	127.668	23.5924	-0.105182	0.698553
WCW_RS07520	DNA Metabolism; Virulence, Disease and Defense	Topoisomerase IV subunit A (EC 5.99.1.-)	294	399	263	1212	1228	738	591.193	25.436	549.852	18.7062	0.103727	0.518025
WCW_RS07525	DNA Metabolism; Virulence, Disease and Defense	Topoisomerase IV subunit B (EC 5.99.1.-)	220	320	240	931	1148	616	482.686	6.34609	464.872	48.3638	0.0547925	0.76345
WCW_RS07530	Protein Metabolism	UDP-N-acetylglucosamine 4,6-dehydratase (EC 4.2.1.-)	79	86	67	325	362	228	145.771	12.3296	159.554	7.2441	-0.132104	0.56184
WCW_RS07535	Cofactors, Vitamins, Prosthetic Groups, Pigments	Glutamyl-tRNA reductase (EC 1.2.1.70)	67	106	90	404	468	324	162.852	11.3003	210.742	22.6372	-0.372371	0.0772618
WCW_RS07540	n.d.	hypothetical protein	231	312	201	968	1026	540	459.892	23.1724	434.14	42.0106	0.0839388	0.65908
WCW_RS07545	Protein Metabolism	Asparaginyl-tRNA synthetase (EC 6.1.1.22)	295	412	342	1357	1481	806	652.561	26.5935	626.729	47.2192	0.0586175	0.740011
WCW_RS07550	DNA Metabolism	Endonuclease IV (EC 3.1.21.2)	171	245	211	676	763	424	390.089	21.6192	321.375	21.7664	0.280901	0.101093
WCW_RS07555	Cell Wall and Capsule; predicted T3SS Effector	Proposed peptidoglycan lipid II flippase MurJ	82	125	94	346	321	190	185.881	4.43538	147.584	12.9015	0.329705	0.110664
WCW_RS07560	predicted T3SS Effector	hypothetical protein	161	241	261	1617	1645	1360	415.168	58.0889	824.303	134.095	-0.989533	8.39281e-08
WCW_RS07565	Protein Metabolism	SSU ribosomal protein S4p (S9e)	797	1056	475	1517	1781	1071	1426.71	212.148	760.089	51.1651	0.908914	6.3436e-07
WCW_RS07570	n.d.	Sensor histidine kinase	63	98	77	1010	1063	665	147.067	6.12528	476.121	5.37563	-1.69515	5.18228e-24
WCW_RS07575	Virulence, Disease and Defense	Response regulator of zinc sigma-54-dependent two-component system	107	191	135	1534	1712	1270	264.91	15.3154	799.927	103.006	-1.59401	2.83399e-23
WCW_RS07580	predicted T3SS Effector	hypothetical protein	42	81	59	153	207	74	111.108	9.33866	72.6446	20.7893	0.604591	0.0330416
WCW_RS07585	n.d.	Mobile element protein	125	210	119	565	562	351	276.389	17.8113	256.418	6.14765	0.108524	0.564859
WCW_RS07590	n.d.	Transposase	16	49	43	68	76	49	65.4394	15.0131	33.7321	1.8663	0.934905	0.00627129
WCW_RS07595	n.d.	hypothetical protein	33	89	97	160	177	149	134.658	34.83	87.1509	17.7023	0.633872	0.0412501
WCW_RS07600	n.d.	hypothetical protein	829	1135	772	4899	4814	3234	1692.8	54.9246	2260.02	75.2874	-0.416741	0.000482335
WCW_RS07605	n.d.	Mobile element protein	83	127	88	330	354	190	183.484	2.33628	150.05	12.6302	0.286881	0.167024
WCW_RS07610	n.d.	hypothetical protein	140	194	203	1313	1431	896	336.833	38.8786	633.865	19.876	-0.911734	2.25865e-08
WCW_RS07615	n.d.	hypothetical protein	283	374	365	2951	3371	2053	640.742	55.442	1457.26	78.0798	-1.1846	2.05961e-17
WCW_RS07620	predicted T3SS Effector	hypothetical protein	453	627	484	6296	7356	4770	971.014	19.8919	3226.91	265.387	-1.73265	5.12144e-48
WCW_RS07625	n.d.	hypothetical protein	80	146	88	1355	1758	991	190.787	12.2894	712.262	83.9642	-1.8983	1.00964e-29
WCW_RS07630	n.d.	hypothetical protein	52	87	36	192	237	124	105.539	15.1397	95.1818	10.6496	0.158065	0.593064
WCW_RS07635	Protein Metabolism	Ribosomal subunit interface protein	609	856	392	1870	1867	1115	1134.55	151.845	838.553	36.8738	0.43595	0.0155396
WCW_RS07645	DNA Metabolism; predicted T3SS Effector	DNA recombination and repair protein RecO	35	48	48	113	80	88	82.0736	8.10478	50.6681	13.892	0.685127	0.0267022
WCW_RS07655	n.d.	hypothetical protein	63	100	47	207	206	127	127.493	14.474	93.5778	2.74664	0.434096	0.0663063
WCW_RS07660	n.d.	Protein YidD	11	10	12	26	25	22	21.1447	2.97496	13.0678	2.43947	0.691878	0.223533
WCW_RS07665	Nucleosides and Nucleotides; predicted T3SS Effector	Ribonucleotide reductase of class Ia (aerobic), alpha subunit (EC 1.17.4.1)	2491	4025	2164	10352	10580	7715	5285.99	407.685	5047.5	431.581	0.0667503	0.683084
WCW_RS07670	Nucleosides and Nucleotides	Ribonucleotide reductase of class Ia (aerobic), beta subunit (EC 1.17.4.1)	1002	1805	888	4976	5613	3405	2230.96	228.462	2432.98	113.495	-0.125046	0.466026
WCW_RS07675	Carbohydrates	Phosphoenolpyruvate carboxykinase [GTP] (EC 4.1.1.32)	492	955	606	2948	3101	1553	1246.23	94.1923	1296.72	162.614	-0.0578744	0.753926
WCW_RS07680	n.d.	Rod shape-determining protein MreB	414	737	471	2219	2344	1173	988.779	52.9867	978.505	122.241	0.0146617	0.92589
WCW_RS07685	n.d.	FIG00899436: hypothetical protein	614	945	718	3468	3628	2033	1406.03	41.116	1571.7	101.331	-0.161005	0.229759
WCW_RS07695	predicted T3SS Effector	Cell division trigger factor (EC 5.2.1.8)	1329	2085	1131	5059	5075	3204	2772.94	210.178	2317.02	35.2166	0.25919	0.0664381
WCW_RS07700	Protein Metabolism	ATP-dependent Clp protease proteolytic subunit (EC 3.4.21.92)	436	750	345	1972	2103	1394	924.728	108.212	956.599	41.8693	-0.0490656	0.81908
WCW_RS07705	Protein Metabolism	ATP-dependent Clp protease ATP-binding subunit ClpX	772	1091	569	3417	4013	2116	1490.57	147.381	1641.45	158.542	-0.138295	0.426111
WCW_RS07710	n.d.	hypothetical protein	36	28	25	116	116	65	57.059	10.1986	51.0496	3.99777	0.160465	0.721657
WCW_RS07715	predicted T3SS Effector	hypothetical protein	221	335	255	2221	2116	1832	501.166	13.0242	1102.04	192.108	-1.13724	1.9927e-13
WCW_RS07720	n.d.	hypothetical protein	191	245	166	4132	4732	3163	373.659	19.8328	2111.18	177.927	-2.49682	3.64447e-76
WCW_RS07725	predicted T3SS Effector	hypothetical protein	124	192	149	2200	2809	2028	287.27	10.5899	1249.76	220.705	-2.12281	2.23324e-39
WCW_RS07730	n.d.	Low Calcium Response Protein H	40	54	51	655	867	622	90.7266	7.09313	381.052	72.8275	-2.06585	5.11849e-22
WCW_RS07735	predicted T3SS Effector	hypothetical protein	264	299	285	4278	5184	3859	534.814	43.1241	2368.2	397.217	-2.14606	1.71676e-43
WCW_RS07740	T3SS Apparatus	Type III secretion chaperone protein for YopD (SycD)	125	130	131	1951	2672	1565	244.757	24.3904	1079.71	158.015	-2.14018	8.68376e-37
WCW_RS07745	predicted T3SS Effector	hypothetical protein	61	85	63	872	993	810	129.547	1.7333	478.743	93.2114	-1.88151	3.22722e-22
WCW_RS07750	n.d.	hypothetical protein	79	87	89	1037	1255	883	161.354	15.5528	561.285	77.1157	-1.80094	5.60549e-23
WCW_RS07755	predicted T3SS Effector	hypothetical protein	74	98	72	1423	1984	1297	151.572	4.30731	829.957	149.273	-2.44904	3.53516e-42
WCW_RS07760	n.d.	hypothetical protein	44	59	47	517	693	488	93.3602	2.78854	301.366	56.8877	-1.69446	7.65708e-15
WCW_RS07765	n.d.	FIG016943: Forkhead domain protein	455	615	450	3162	2692	2075	943.164	21.19	1393.36	155.506	-0.562866	NA
WCW_RS07770	T3SS Apparatus	FIG016943: Type III secretion	775	989	664	8269	8976	5271	1507.05	85.4972	3897.66	148.722	-1.37105	1.43319e-30
WCW_RS07775	predicted T3SS Effector	hypothetical protein	510	900	329	4054	5404	2907	1041.87	179.38	2138.84	288.596	-1.03758	1.84859e-07
WCW_RS07780	T3SS Apparatus	FIG016921: Type III secretion protein	951	1246	755	5120	6681	3633	1824.45	136.151	2670.43	331.139	-0.549734	0.000172327
WCW_RS07785	T3SS Apparatus	FIG016647: Type III secretion protein	523	737	461	3813	5078	2886	1060.54	51.3941	2047.26	267.285	-0.948086	9.09217e-12
WCW_RS07790	n.d.	Flagellum-specific ATP synthase FliI	590	508	380	4388	5222	3125	939.223	159.447	2215.64	164.414	-1.23876	2.52838e-12
WCW_RS07795	T3SS Apparatus	FIG016940: Type III secretion protein	55	80	58	423	492	359	119.3	0.34347	225.675	31.0634	-0.925361	1.18386e-05
WCW_RS07800	predicted T3SS Effector; T3SS Apparatus	FIG046930: Type III secretion protein	371	480	349	1992	2431	1531	746.058	27.6623	1041.75	101.052	-0.482108	0.000559462
WCW_RS07805	T3SS Apparatus	Type III secretion inner membrane protein (YscQ,homologous to flagellar export components)	174	227	136	1109	1334	856	331.858	26.1205	577.929	54.7041	-0.799886	8.95291e-07
WCW_RS07810	n.d.	Phage protein	284	338	278	1494	1864	985	563.872	31.4409	748.425	84.0583	-0.407343	0.0076039
WCW_RS07815	T3SS Apparatus	FIG047302: Type III secretion S/T Protein Kinase	89	139	100	653	650	422	202.019	4.15525	300.329	5.60402	-0.570607	0.0010964
WCW_RS07820	n.d.	putative component D of type II secretion pathway	688	1201	693	4930	4188	2938	1569.82	100.538	2100.03	205.778	-0.419625	0.00357351
WCW_RS07825	n.d.	hypothetical protein	182	237	185	852	810	446	376.21	12.0802	361.131	39.6614	0.0587338	0.77665
WCW_RS07830	n.d.	conserved hypothetical protein, partial length	26	57	42	166	153	78	75.9525	9.14344	67.511	11.0425	0.160465	0.600972
WCW_RS07835	n.d.	Sulfate permease	169	250	225	858	825	656	400.738	30.0816	414.508	51.5031	-0.0495091	0.810017
WCW_RS07840	Protein Metabolism	GTP-binding protein EngA	279	382	292	1154	953	612	591.788	11.8652	469.368	60.694	0.336009	0.03665
WCW_RS07845	n.d.	Helicase, SNF2/RAD54 family	490	675	539	1828	1595	1018	1059.33	30.6381	767.945	74.3631	0.463524	0.000746902
WCW_RS07850	n.d.	Alanine dehydrogenase (EC 1.4.1.1)	175	286	165	756	885	455	381.862	22.429	359.59	38.4241	0.0855757	0.645415
WCW_RS07855	DNA Metabolism	Chromosome partition protein smc	521	815	691	3278	3173	1768	1255.67	83.4477	1410.37	134.268	-0.166859	0.27407
WCW_RS07860	Amino Acids and Derivatives; Protein Metabolism	Seryl-tRNA synthetase (EC 6.1.1.11)	308	364	250	641	600	602	574.938	44.0763	333.961	87.8399	0.783714	4.82619e-05
WCW_RS07865	predicted T3SS Effector	hypothetical protein	56	90	65	365	463	315	129.804	3.87709	201.761	29.4041	-0.635844	0.00350503
WCW_RS07870	n.d.	hypothetical protein	163	150	159	2188	2964	1935	301.329	37.6273	1248.96	205.358	-2.05294	8.56938e-31
WCW_RS07875	n.d.	hypothetical protein	324	441	276	1788	1737	1154	642.672	36.1512	815.554	26.4528	-0.34375	0.0171967
WCW_RS07880	Membrane Transport; Virulence, Disease and Defense	Lead, cadmium, zinc and mercury transporting ATPase (EC 3.6.3.3) (EC 3.6.3.5); Copper-translocating P-type ATPase (EC 3.6.3.4)	343	659	363	2217	1982	1435	824.651	71.6932	986.401	79.435	-0.257194	0.118882
WCW_RS07885	n.d.	Glu/Leu/Phe/Val dehydrogenase family protein	438	707	446	2735	2786	1786	974	35.816	1271.86	10.8158	-0.385105	0.00290142
WCW_RS07890	Protein Metabolism; Stress Response	Heat-inducible transcription repressor HrcA	117	168	110	330	336	258	243.521	7.61876	163.596	19.0468	0.573185	0.00222564
WCW_RS07895	Protein Metabolism; Stress Response	Heat shock protein GrpE	163	211	162	427	335	359	333.78	11.0199	202.703	54.3184	0.718368	0.000481391
WCW_RS07900	Protein Metabolism; Stress Response	Chaperone protein DnaK	2047	2613	1672	8423	7532	4955	3924.85	266.923	3629.12	272.224	0.113121	0.449131
WCW_RS07905	Carbohydrates	Pyruvate decarboxylase (EC 4.1.1.1); Alpha-keto-acid decarboxylase (EC 4.1.1.-)	137	168	146	773	823	393	282.631	15.7635	338.104	50.1898	-0.256221	0.165821
WCW_RS07910	predicted T3SS Effector	hypothetical protein	1518	2244	1673	6404	6038	4140	3360.13	47.0112	2895.1	144.876	0.214898	0.0693911
WCW_RS07915	Cell Division and Cell Cycle; Protein Metabolism	Muramoyltetrapeptide carboxypeptidase (EC 3.4.17.13)	282	415	294	963	920	641	611.766	2.06054	441.567	23.1733	0.469485	0.000808128
WCW_RS07920	n.d.	hypothetical protein	32	60	49	183	229	101	86.5746	8.6761	87.0799	16.0196	0	0.971152
WCW_RS07925	n.d.	FKBP-type peptidyl-prolyl cis-trans isomerase	111	142	127	1446	1528	1010	237.895	14.0946	696.419	26.4464	-1.54813	9.44677e-25
WCW_RS07930	n.d.	Protease	191	293	198	863	918	723	419.517	7.18484	445.276	65.3226	-0.083416	0.671157
WCW_RS07935	DNA Metabolism	DNA polymerase I (EC 2.7.7.7)	331	522	373	1521	1465	966	754.591	16.9783	688.126	23.8193	0.134068	0.355405
WCW_RS07940	Cofactors, Vitamins, Prosthetic Groups, Pigments	Dephospho-CoA kinase (EC 2.7.1.24)	220	335	203	1431	1367	863	464.79	21.6566	634.753	28.2868	-0.449526	0.00255258
WCW_RS07945	RNA Metabolism	Transcription termination factor Rho	876	1453	794	3388	3520	1922	1900.23	138.566	1516.47	122.285	0.32573	0.025896
WCW_RS07950	n.d.	probable outer membrane leader peptide (omp) CT546	282	298	204	807	961	524	491.758	56.3937	395.452	34.7614	0.316806	0.0893121
WCW_RS07955	Protein Metabolism	GTP-binding protein Obg	179	296	212	545	550	295	421.957	15.6561	238.114	23.6175	0.826281	3.24624e-07
WCW_RS07960	Protein Metabolism	LSU ribosomal protein L27p	314	431	257	862	1082	557	617.449	41.7726	430.097	52.5492	0.520934	0.00129299
WCW_RS07965	Protein Metabolism	LSU ribosomal protein L21p	505	724	352	1868	1977	1240	966.341	111.449	884.647	13.088	0.126346	0.484335
WCW_RS07970	Amino Acids and Derivatives; Cofactors, Vitamins, Prosthetic Groups, Pigments	D-3-phosphoglycerate dehydrogenase (EC 1.1.1.95)	183	232	161	1102	1330	710	357.983	18.526	541.345	53.4163	-0.595669	0.000152849
WCW_RS07975	n.d.	hypothetical protein	45	51	75	240	149	145	109.294	22.1395	94.4566	24.2562	0.213595	0.554077
WCW_RS07980	Nucleosides and Nucleotides	Inosine-5'-monophosphate dehydrogenase (EC 1.1.1.205)	123	204	145	670	615	397	289.785	10.7049	291.744	18.3932	-0.00991547	0.970326
WCW_RS07985	Cofactors, Vitamins, Prosthetic Groups, Pigments	IMP cyclohydrolase (EC 3.5.4.10) / Phosphoribosylaminoimidazolecarboxamide formyltransferase (EC 2.1.2.3)	128	184	155	1351	1421	783	290.283	14.1326	611.28	44.5089	-1.07512	1.6443e-12
WCW_RS07990	n.d.	hypothetical protein	54	102	104	564	915	528	161.082	26.8134	351.617	80.9599	-1.12851	1.16103e-06
WCW_RS07995	T3SS Apparatus	type III secretion chaperone	214	245	280	1386	2048	1299	468.416	58.2252	834.287	167.506	-0.833539	1.36046e-05
WCW_RS08000	Nucleosides and Nucleotides	GMP synthase [glutamine-hydrolyzing] (EC 6.3.5.2)	141	204	176	545	543	405	324.024	18.6084	263.35	24.4417	0.300931	0.0943803
WCW_RS08005	Protein Metabolism	Methionine aminopeptidase (EC 3.4.11.18)	120	193	130	299	333	195	271.855	7.11604	143.257	6.54302	0.927592	1.49104e-07
WCW_RS08015	n.d.	hypothetical protein	56	102	80	846	1282	623	146.068	12.0935	473.435	98.0039	-1.69587	1.9274e-17
WCW_RS08020	n.d.	hypothetical protein	73	123	108	1688	3154	1776	187.992	17.7109	1161.58	342.291	-2.62781	2.56677e-36
WCW_RS08025	n.d.	Peptidase, S41 family	259	406	352	2782	3114	2414	630.462	46.6842	1478.57	231.377	-1.2312	1.08826e-15
WCW_RS08030	n.d.	Segregation and condensation protein A	97	113	107	404	416	274	199.634	15.3224	190.978	4.93397	0.0664274	0.80429
WCW_RS08035	n.d.	Segregation and condensation protein B	40	60	47	186	173	115	90.9734	2.95252	82.4769	4.28867	0.150243	0.623168
WCW_RS08040	Potassium metabolism	Potassium uptake protein TrkH	190	214	230	1047	1013	624	401.375	42.9769	464.575	21.264	-0.213628	0.232085
WCW_RS08045	n.d.	Manganese ABC transporter, inner membrane permease protein SitD	132	173	161	523	546	289	291.801	20.7575	232.65	22.5219	0.325638	0.0900372
WCW_RS08050	n.d.	Manganese ABC transporter, inner membrane permease protein SitC	268	358	255	1084	997	627	546.526	16.3889	468.655	32.2444	0.221953	0.155854
WCW_RS08055	n.d.	Manganese ABC transporter, ATP-binding protein SitB	176	338	213	830	748	441	441.405	32.2233	347.188	36.7926	0.345843	0.0452906
WCW_RS08060	n.d.	Manganese ABC transporter, periplasmic-binding protein SitA	321	457	323	1196	1340	705	680.707	7.8849	556.305	51.4153	0.29257	0.048971
WCW_RS08065	n.d.	FIG00899427: hypothetical protein	96	113	88	265	307	161	185.885	11.1539	125.924	12.1709	0.561879	0.00822798
WCW_RS08070	Miscellaneous	Scaffold protein for [4Fe-4S] cluster assembly, MRP-like, similar to chloroplast-targeted plant protein HCF101 # homolog of chloroplast-targeted plant protein HCF101	200	318	213	631	642	427	448.751	10.869	296.892	8.52718	0.596253	6.77401e-05
WCW_RS08075	n.d.	FIG00493911: hypothetical protein	466	693	419	1890	1858	1202	968.706	47.9635	861.11	20.4362	0.170483	0.232528
WCW_RS08080	n.d.	ADP/ATP Translocase, NTT1	1844	3301	1797	3679	4445	2558	4206.95	332.413	1852.84	152.841	1.18293	2.32069e-18
WCW_RS08085	n.d.	Protein-export membrane protein SecF (TC 3.A.5.1.1)	2334	4015	2458	7341	6559	4713	5369.36	274.713	3256.39	256.589	0.721553	8.61556e-09
WCW_RS08090	DNA Metabolism	Single-stranded-DNA-specific exonuclease RecJ (EC 3.1.-.-)	261	355	277	1112	1066	759	555.067	13.5253	514.936	31.9443	0.107915	0.504241
WCW_RS08095	n.d.	CHLPS Euo Protein	380	549	381	2800	3106	1228	808.872	10.265	1196.74	284.647	-0.565212	0.00131003
WCW_RS08100	n.d.	Peptidase, S41 family	345	544	392	1389	1149	962	788.678	18.7233	619.102	90.5994	0.350086	0.0255765
WCW_RS08105	Cofactors, Vitamins, Prosthetic Groups, Pigments; Protein Metabolism	Glutamyl-tRNA synthetase (EC 6.1.1.17) @ Glutamyl-tRNA(Gln) synthetase (EC 6.1.1.24)	414	666	349	1379	1353	790	869.749	73.1319	607.097	38.9856	0.519319	0.000779365
WCW_RS08110	n.d.	hypothetical protein	81	102	149	400	427	311	211.412	45.5363	200.85	20.0022	0.0700475	0.811299
WCW_RS08115	Miscellaneous; Stress Response	DedA protein	23	30	33	101	92	95	54.1645	6.71544	52.274	14.3388	0.0544478	0.891132
WCW_RS08120	Fatty Acids, Lipids, and Isoprenoids	CDP-diacylglycerol--glycerol-3-phosphate 3-phosphatidyltransferase (EC 2.7.8.5)	142	193	149	593	666	397	300.751	6.81574	287.407	13.0307	0.0687128	0.740544
WCW_RS08125	n.d.	Mobile element protein	307	405	340	1290	1524	838	656.357	27.9799	630.396	52.2335	0.058344	0.742182
WCW_RS08130	DNA Metabolism	DNA-cytosine methyltransferase (EC 2.1.1.37)	0	0	0	0	0	0	0	0	0	0	NA	NA
WCW_RS08135	n.d.	type II restriction enzyme eco47ii	0	0	0	0	0	0	0	0	0	0	NA	NA
WCW_RS08140	n.d.	Mobile element protein	53	70	49	205	240	115	106.704	3.93862	95.5082	13.3435	0.156504	0.586519
WCW_RS08145	n.d.	Mobile element protein	2	8	5	7	15	8	8.85703	2.14742	5.25742	1.8523	0.847997	0.375973
WCW_RS08150	n.d.	Mobile element protein	34	49	48	117	110	82	81.8506	8.11476	54.3665	4.63599	0.602665	0.0425274
WCW_RS08155	predicted T3SS Effector	hypothetical protein	14	34	36	53	65	50	51.7232	11.9073	29.9798	5.7416	0.793549	0.0403179
WCW_RS08160	Stress Response	Peroxide stress regulator; Ferric uptake regulation protein; Fe2+/Zn2+ uptake regulation proteins	15	16	22	68	60	36	33.8762	5.9079	28.2206	3.14148	0.280108	0.607843
WCW_RS08165	n.d.	ADP/ATP Translocase, NTT1	367	575	345	1300	1398	717	787.765	37.8803	584.1	63.3552	0.432227	0.00429542
WCW_RS08170	n.d.	ADP/ATP Translocase, NTT1	372	576	355	1463	1451	802	798.727	32.7268	637.787	56.8091	0.324639	0.0276725
WCW_RS08175	Carbohydrates	Phosphoglycerate kinase (EC 2.7.2.3)	222	305	207	1488	1766	925	454.027	14.5341	718.422	72.8266	-0.661292	6.92498e-06
WCW_RS08180	Cofactors, Vitamins, Prosthetic Groups, Pigments	Pyridoxine biosynthesis glutamine amidotransferase, glutaminase subunit (EC 2.4.2.-)	139	186	133	391	411	228	284.128	8.17414	177.206	12.2571	0.682142	0.000108467
WCW_RS08185	Cofactors, Vitamins, Prosthetic Groups, Pigments	Pyridoxine biosynthesis glutamine amidotransferase, synthase subunit (EC 2.4.2.-)	243	323	254	919	899	460	510.369	14.7226	388.296	52.7996	0.394441	0.017831
WCW_RS08190	n.d.	DNA polymerase III subunit epsilon	184	259	199	570	571	344	398.213	7.38956	256.877	9.68655	0.631	4.73407e-05
WCW_RS08195	Protein Metabolism	GTP-binding protein EngB	56	97	69	154	168	105	136.034	6.78392	74.3476	2.34281	0.878009	0.00012605
WCW_RS08200	Cell Wall and Capsule; Miscellaneous	TsaE protein, required for threonylcarbamoyladenosine t(6)A37 formation in tRNA	165	232	126	408	416	262	321.001	28.4773	188.733	1.18555	0.764187	1.69526e-05
WCW_RS08205	n.d.	FIG00899449: hypothetical protein	238	287	172	429	522	356	432.6	43.5402	230.403	28.8522	0.912733	4.28833e-07
WCW_RS08210	n.d.	Leucine dehydrogenase (EC 1.4.1.9)	141	183	128	1815	2134	1446	280.648	11.9681	949.213	99.1306	-1.75584	7.60533e-32
WCW_RS08215	Protein Metabolism	Arginyl-tRNA synthetase (EC 6.1.1.19)	273	394	218	1006	967	736	542.699	42.9622	478.038	47.0389	0.183942	0.292584
WCW_RS08220	Membrane Transport; Virulence, Disease and Defense	Lead, cadmium, zinc and mercury transporting ATPase (EC 3.6.3.3) (EC 3.6.3.5); Copper-translocating P-type ATPase (EC 3.6.3.4)	253	359	292	1715	1772	931	561.575	20.141	756.141	78.254	-0.427816	0.00375074
WCW_RS08225	n.d.	Chromosome (plasmid) partitioning protein ParB	82	84	115	403	386	216	179.851	30.5707	172.452	16.8877	0.0655883	0.86807
WCW_RS08230	predicted T3SS Effector	hypothetical protein	292	526	282	1306	1383	787	666.058	55.2534	599.51	32.2392	0.15056	0.357932
WCW_RS08235	n.d.	hypothetical protein	642	837	558	10316	9457	5552	1262.71	65.4098	4356.18	426.577	-1.78615	4.82517e-45
WCW_RS08240	DNA Metabolism	DNA topoisomerase I (EC 5.99.1.2)	494	707	425	3516	3268	2609	999.991	56.9464	1662.73	202.308	-0.733788	3.23353e-07
WCW_RS08245	n.d.	hypothetical protein	206	278	184	2521	2769	1767	413.263	17.9826	1231.41	51.2056	-1.57562	1.47247e-32
WCW_RS08250	Virulence, Disease and Defense	RND efflux system, outer membrane lipoprotein CmeC	144	154	177	567	537	381	301.96	37.4382	260.142	15.9382	0.216037	0.322899
WCW_RS08255	Membrane Transport	ABC transport system, permease component YbhR	77	113	86	359	362	180	170.81	3.26571	153.383	21.5662	0.160465	0.523991
WCW_RS08260	Membrane Transport	ABC transport system, permease component YbhS	56	78	86	298	282	177	138.224	18.5223	131.134	6.82992	0.0751015	0.801608
WCW_RS08265	Membrane Transport	ABC transporter multidrug efflux pump, fused ATP-binding domains	160	258	219	765	665	445	394.118	29.012	325.538	28.9453	0.273324	0.118882
WCW_RS08270	Membrane Transport	Predicted membrane fusion protein (MFP) component of efflux pump, membrane anchor protein YbhG	102	134	127	429	423	276	227.418	17.4769	196.405	4.56244	0.211839	0.310493
WCW_RS08290	n.d.	hypothetical protein	36	59	34	164	137	117	78.6762	4.65101	74.115	11.413	0.0943274	0.752299
WCW_RS08295	n.d.	putative membrane protein	122	194	148	803	817	430	286.138	11.1603	350.721	37.5148	-0.295456	0.0986734
WCW_RS08300	n.d.	Na+/Ca+ antiporter, CaCA family	56	70	70	269	292	146	123.267	11.077	120.708	14.5827	0.0236513	0.951007
WCW_RS08305	n.d.	Sulfate permease, Trk-type	109	148	151	550	606	356	255.899	26.6402	261.888	10.8541	-0.033423	0.856639
WCW_RS08315	predicted T3SS Effector	hypothetical protein	31	36	45	131	119	108	71.1524	10.8619	64.115	12.3985	0.149747	0.685244
WCW_RS08320	n.d.	Arabinose 5-phosphate isomerase (EC 5.3.1.13)	179	226	151	648	691	445	345.252	21.1129	311.208	8.95919	0.149682	0.408592
WCW_RS08325	Carbohydrates; Cofactors, Vitamins, Prosthetic Groups, Pigments	Isocitrate dehydrogenase [NADP] (EC 1.1.1.42)	323	495	328	1725	2096	1294	704.512	15.1984	893.147	80.1992	-0.341037	0.0167172
WCW_RS08330	Amino Acids and Derivatives	Proton/glutamate symport protein @ Sodium/glutamate symport protein	218	330	239	901	991	577	485.54	5.97199	427.279	18.8513	0.18672	0.233905
WCW_RS08335	n.d.	Tetraacyldisaccharide 4'-kinase (EC 2.7.1.130)	267	435	307	1549	1469	688	619.826	19.0804	626.653	121.444	-0.0161972	0.932342
WCW_RS08340	Cell Wall and Capsule	Phosphoheptose isomerase (EC 5.3.1.-)	211	250	189	806	830	460	406.346	24.6321	360.312	26.8819	0.173483	0.340424
WCW_RS08345	predicted T3SS Effector	hypothetical protein	65	110	130	345	279	239	190.83	36.8565	152.826	24.1798	0.320041	0.221318
WCW_RS08350	n.d.	hypothetical protein	157	237	144	1701	2026	1270	330.065	15.3555	873.15	71.7661	-1.40352	9.53353e-22
WCW_RS08355	n.d.	putative orphan protein	41	50	37	397	413	304	79.8552	4.29966	196.605	19.0362	-1.30012	7.13425e-09
WCW_RS08360	n.d.	5-methyltetrahydropteroyltriglutamate--homocysteine methyltransferase (EC 2.1.1.14)	52	65	65	368	345	258	114.462	10.2858	170.872	14.8438	-0.584963	0.00961303
WCW_RS08365	n.d.	5-methyltetrahydropteroyltriglutamate--homocysteine methyltransferase (EC 2.1.1.14)	78	110	140	531	517	349	207.063	38.4545	243.877	8.97396	-0.23725	0.307182
WCW_RS08370	n.d.	hypothetical protein	41	50	46	483	642	367	86.0264	5.81543	259.484	33.6375	-1.59054	1.44969e-13
WCW_RS08375	n.d.	hypothetical protein	47	59	32	148	175	77	85.2388	9.73071	67.7727	12.2883	0.321928	0.2925
WCW_RS08380	predicted T3SS Effector	Mobile element protein	2	4	2	11	1	5	4.80694	0.531169	3.05984	2.43629	0.736966	0.598739
WCW_RS08385	n.d.	hypothetical protein	86	116	108	243	240	163	193.881	14.258	112.903	4.28081	0.779734	0.000130548
WCW_RS08390	Protein Metabolism; RNA Metabolism	Similar to tRNA pseudouridine synthase C, group TruC1	66	83	93	185	267	150	152.728	19.2127	104.813	17.8724	0.543142	0.0310923
WCW_RS08395	n.d.	macromolecule metabolism; macromolecule synthesis, modification; rna synthesis, modification , dna transcription	118	190	140	512	568	293	275.775	9.44351	235.197	24.1111	0.232008	0.227359
WCW_RS08400	n.d.	SAM dependent methyltransferase	122	209	153	635	647	346	297.04	15.1865	278.909	27.2549	0.0901978	0.650613
WCW_RS08405	Cofactors, Vitamins, Prosthetic Groups, Pigments	Molybdopterin binding motif, CinA N-terminal domain / C-terminal domain of CinA type S	291	428	273	1305	1173	697	610.336	21.4264	546.284	56.9134	0.159908	0.327976
WCW_RS08410	predicted T3SS Effector	hypothetical protein	141	211	109	550	571	313	281.571	26.2786	246.351	19.371	0.197037	0.335535
WCW_RS08415	Protein Metabolism	Lipoprotein signal peptidase (EC 3.4.23.36)	136	196	128	503	682	343	283.519	8.88946	262.877	40.8223	0.110828	0.605652
WCW_RS08420	n.d.	DnaK Suppressor	418	568	395	2338	2631	1369	855.346	25.1436	1087.03	106.542	-0.346356	0.0133324
WCW_RS08425	Nucleosides and Nucleotides	Ribonucleotide reductase transcriptional regulator NrdR	434	593	403	3008	3123	1569	884.828	29.4139	1313.21	166.429	-0.569118	6.2627e-05
WCW_RS08430	predicted T3SS Effector	hypothetical protein	184	228	241	808	742	689	411.566	43.6273	402.126	84.2634	0.0354488	0.886478
WCW_RS08435	n.d.	hypothetical protein	118	143	150	673	818	416	259.213	26.5143	327.262	38.646	-0.336339	0.0777411
WCW_RS08440	n.d.	hypothetical protein	26	43	36	122	140	109	64.8627	4.88917	66.1073	11.2015	-0.0220263	0.955106
WCW_RS08445	predicted T3SS Effector	hypothetical protein	53	55	39	199	190	109	92.3731	10.5725	85.6243	7.43119	0.0972972	0.748577
WCW_RS08450	n.d.	hypothetical protein	67	96	80	266	269	176	151.013	6.75678	123.953	2.33172	0.284208	0.203673
WCW_RS08455	predicted T3SS Effector; Protein Metabolism	ATP-dependent protease La (EC 3.4.21.53) Type I	457	669	437	8544	5282	4778	962.599	27.5637	3267.52	826.304	-1.7628	1.54383e-25
WCW_RS08460	n.d.	Inositol-1-monophosphatase (EC 3.1.3.25)	154	236	142	736	584	354	326.032	15.7114	287.096	49.7791	0.183821	0.361798
WCW_RS08465	n.d.	Biotin--protein ligase (EC 6.3.4.9, EC 6.3.4.10, EC 6.3.4.11, EC 6.3.4.15)	260	401	207	901	867	531	529.268	47.9304	397.649	20.4271	0.410499	0.0138204
WCW_RS08475	n.d.	hypothetical protein	61	70	62	831	857	704	121.388	8.32548	426.58	69.4721	-1.81923	1.49865e-20
WCW_RS08480	Stress Response	Hydroxyacylglutathione hydrolase (EC 3.1.2.6)	172	222	184	1011	1126	619	360.837	14.9598	474.752	33.6137	-0.395929	0.0116389
WCW_RS08485	n.d.	hypothetical protein	95	133	84	740	640	420	192.386	9.06078	311.909	29.7481	-0.70044	0.000139213
WCW_RS08490	n.d.	hypothetical protein	107	164	115	757	785	555	237.744	2.979	368.615	26.1635	-0.632659	0.000168105
WCW_RS08495	Cofactors, Vitamins, Prosthetic Groups, Pigments	Coproporphyrinogen III oxidase, aerobic (EC 1.3.3.3)	134	182	141	814	865	526	284.014	6.62043	382.593	7.77716	-0.431453	0.00739194
WCW_RS08500	n.d.	hypothetical protein	94	161	101	510	560	372	217.273	10.1761	252.563	14.9894	-0.221442	0.285768
WCW_RS08510	n.d.	Zinc ABC transporter, periplasmic-binding protein ZnuA	107	166	120	329	316	283	242.169	4.69073	166.409	32.8567	0.543824	0.00709608
WCW_RS08515	predicted T3SS Effector	Zinc ABC transporter, ATP-binding protein ZnuC	51	127	74	215	213	145	150.804	20.9978	100.179	3.91581	0.594549	0.011916
WCW_RS08520	n.d.	Zinc ABC transporter, inner membrane permease protein ZnuB	96	128	100	271	338	211	201.587	5.53395	143.467	15.3156	0.49834	0.0150648
WCW_RS08525	n.d.	FIG00551229: hypothetical protein	122	154	116	513	512	278	244.266	10.0333	223.352	21.5289	0.129837	0.556088
WCW_RS08535	n.d.	Replicative DNA helicase (EC 3.6.1.-)	148	202	167	435	473	401	321.905	12.3413	234.728	47.2288	0.4544	0.0176717
WCW_RS08540	RNA Metabolism	tRNA uridine 5-carboxymethylaminomethyl modification enzyme GidA	730	1251	679	3009	3314	1643	1615.43	122.699	1359.75	168.195	0.247928	0.118694
WCW_RS08545	Amino Acids and Derivatives; Cofactors, Vitamins, Prosthetic Groups, Pigments	Lipoate-protein ligase A type 2	54	125	73	183	177	145	151.286	18.412	89.78	12.889	0.746552	0.00144801
WCW_RS08550	RNA Metabolism	23S rRNA (guanosine-2'-O-) -methyltransferase rlmB (EC 2.1.1.-)	54	62	61	141	96	110	111.667	9.56651	62.695	18.3456	0.830075	0.00379754
WCW_RS08555	n.d.	hypothetical protein	55	96	79	152	130	95	141.672	11.8778	65.9348	6.44662	1.10535	2.62863e-06
WCW_RS08560	n.d.	hypothetical protein	76	78	71	331	421	252	142.364	13.4453	175.093	19.212	-0.301464	0.176896
WCW_RS08565	n.d.	hypothetical protein	239	414	367	2985	3210	1190	630.308	65.2837	1232.12	336.876	-0.967579	1.31915e-06
WCW_RS08570	Carbohydrates; Cofactors, Vitamins, Prosthetic Groups, Pigments; Respiration	Succinate dehydrogenase iron-sulfur protein (EC 1.3.99.1)	108	152	107	1028	1062	512	227	3.62146	442.212	66.3997	-0.961354	4.34189e-08
WCW_RS08575	Carbohydrates; Stress Response	Succinate dehydrogenase flavoprotein subunit (EC 1.3.99.1)	163	294	215	1814	2116	837	411.477	27.079	800.809	186.715	-0.962664	2.32108e-07
WCW_RS08580	Respiration	Succinate dehydrogenase cytochrome b558 subunit	141	131	158	1105	1310	614	275.309	38.4474	515.864	77.8712	-0.907939	3.64727e-06
WCW_RS08585	Protein Metabolism; RNA Metabolism	GTPase and tRNA-U34 5-formylation enzyme TrmE	142	158	126	268	211	225	267.541	20.204	127.258	33.805	1.0774	9.47002e-07
WCW_RS08590	DNA Metabolism	Endonuclease III (EC 4.2.99.18)	34	64	33	98	69	70	79.0393	7.603	42.375	10.1482	0.911463	0.00350503
WCW_RS08595	DNA Metabolism	Holliday junction DNA helicase RuvA	149	237	158	938	969	475	333.894	8.3064	405.363	57.2676	-0.278074	0.118694
WCW_RS08600	DNA Metabolism	Crossover junction endodeoxyribonuclease RuvC (EC 3.1.22.4)	13	12	16	45	57	24	26.3265	4.21515	21.3168	4.39628	0.308122	0.608182
WCW_RS08605	predicted T3SS Effector	hypothetical protein	288	419	298	1149	1267	756	620.829	2.40104	550.195	20.6425	0.175162	0.232528
WCW_RS08610	Cell Wall and Capsule	ADP-heptose--lipooligosaccharide heptosyltransferase II (EC 2.4.1.-)	167	244	156	588	718	449	348.994	12.3434	306.87	29.2976	0.184988	0.294658
WCW_RS08615	Cell Wall and Capsule	N-acetylglucosamine-1-phosphate uridyltransferase eukaryotic (EC 2.7.7.23)	61	111	75	260	219	198	150.73	8.94378	120.761	21.9806	0.319542	0.170185
WCW_RS08620	n.d.	hypothetical protein	102	142	121	242	182	237	227.29	11.0482	121.715	45.552	0.895811	0.00029022
WCW_RS08625	Carbohydrates; Fatty Acids, Lipids, and Isoprenoids	Glycerol-3-phosphate dehydrogenase [NAD(P)+] (EC 1.1.1.94)	81	142	73	350	407	251	179.23	16.1822	175.711	11.4413	0.0243842	0.86807
WCW_RS08630	n.d.	hypothetical protein	134	167	114	366	355	231	258.027	15.6406	165.61	5.065	0.636188	0.000463782
WCW_RS08635	n.d.	hypothetical protein	38	78	37	491	538	279	91.6427	11.3983	224.069	22.5076	-1.28379	1.47972e-08
WCW_RS08640	Cell Wall and Capsule	NAD(P)HX epimerase / NAD(P)HX dehydratase	130	285	169	1673	1669	899	351.649	37.9598	726.467	73.3218	-1.04439	8.9449e-10
WCW_RS08645	n.d.	putative glycosyl-transferase	91	165	120	1142	1039	631	230.13	15.281	484.964	42.6783	-1.07635	1.59274e-10
WCW_RS08650	n.d.	Glycosyl transferase, group 2 family protein	2	2	2	3	10	1	3.81042	0.400134	2.20955	2.07725	1	0.611687
WCW_RS08655	n.d.	methyltransferase FkbM family	0	0	0	0	0	0	0	0	0	0	NA	NA
WCW_RS08660	Fatty Acids, Lipids, and Isoprenoids; predicted T3SS Effector	Hydroxymethylglutaryl-CoA reductase (EC 1.1.1.34)	2	2	0	10	3	3	2.43905	1.19756	2.72658	1.76301	-0.584963	0.920106
WCW_RS08665	n.d.	hypothetical protein	55	97	66	134	131	117	133.256	6.78673	68.537	13.7332	0.946758	7.3686e-05
WCW_RS08670	n.d.	hypothetical protein	69	104	93	232	256	211	165.355	12.6189	125.064	23.6183	0.400538	0.0812321
WCW_RS08675	n.d.	TPR/glycosyl transferase domain protein	112	191	140	478	519	354	271.945	13.6062	237.112	16.1293	0.19872	0.284859
WCW_RS08680	n.d.	glycosyl transferase, family 2	108	179	110	529	547	354	242.511	10.9393	249.269	4.16388	-0.0351894	0.870694
WCW_RS08685	n.d.	hypothetical protein	61	121	79	327	279	210	158.456	12.9187	143.09	14.9521	0.143909	0.514474
WCW_RS08690	n.d.	Mobile element protein	27	34	37	93	95	75	61.7853	7.20039	46.6982	6.29399	0.399607	0.234183
WCW_RS08695	n.d.	Mobile element protein	8	10	4	7	7	13	13.4955	2.53294	5.25	3.61079	1.37851	0.0650879
WCW_RS08700	predicted T3SS Effector	hypothetical protein	42	59	81	270	294	148	115.231	24.3792	121.642	14.2099	-0.0852473	0.763634
WCW_RS08705	predicted T3SS Effector	Flagellar hook-length control protein FliK	18	16	19	72	75	49	33.9829	4.81379	34.2053	0.858908	0	0.941477
WCW_RS08710	predicted T3SS Effector	hypothetical protein	304	393	338	1324	1026	1127	646.842	31.8523	629.917	176.517	0.0384139	0.864207
WCW_RS08715	n.d.	hypothetical protein	204	278	274	892	717	673	473.532	44.1007	407.638	81.3478	0.216318	0.293286
WCW_RS08720	Virulence, Disease and Defense	RND multidrug efflux transporter; Acriflavin resistance protein	195	272	291	2351	2004	990	475.708	58.9593	904.245	197.003	-0.925361	1.25249e-06
WCW_RS08725	Virulence, Disease and Defense	RND efflux system, membrane fusion protein CmeA	107	136	146	984	922	430	245.049	27.7185	394.715	79.2483	-0.689071	0.000747403
WCW_RS08730	n.d.	Outer membrane protein	53	108	121	671	626	296	175.007	37.149	269.415	52.7325	-0.620251	0.0135745
WCW_RS08735	n.d.	O-antigen flippase Wzx	52	85	76	228	253	190	131.97	12.2757	118.971	15.9055	0.149576	0.558963
WCW_RS08745	n.d.	Glycosyltransferase (EC 2.4.1.-)	52	127	115	317	394	211	179.638	33.9674	159.054	17.0761	0.17897	0.509424
WCW_RS08750	n.d.	UDP-glucose dehydrogenase (EC 1.1.1.22)	229	350	225	663	647	400	493.84	14.6227	296.179	11.6266	0.738914	6.14811e-07
WCW_RS08755	n.d.	UDP-4-amino-4-deoxy-L-arabinose--oxoglutarate aminotransferase (EC 2.6.1.-)	349	545	294	995	918	583	724.865	56.2413	432.394	27.6647	0.74695	1.09365e-06
WCW_RS08760	Amino Acids and Derivatives	2,3,4,5-tetrahydropyridine-2,6-dicarboxylate N-acetyltransferase (EC 2.3.1.89)	346	487	289	856	857	593	690.374	44.0155	403.949	19.8172	0.772241	1.27047e-07
WCW_RS08765	n.d.	COG0553: Superfamily II DNA/RNA helicases, SNF2 family	178	285	227	465	456	388	426.04	22.4805	233.742	39.8572	0.864345	5.97374e-07
WCW_RS08770	Virulence, Disease and Defense	RND efflux system, outer membrane lipoprotein CmeC	303	444	305	2328	2195	1107	648.905	8.54609	957.328	151.92	-0.5603	0.000279104
WCW_RS08775	Virulence, Disease and Defense	RND efflux system, inner membrane transporter CmeB	643	1183	892	4690	4139	2159	1664.85	128.253	1869.09	325.443	-0.166744	0.348631
WCW_RS08780	Virulence, Disease and Defense	RND efflux system, membrane fusion protein CmeA	215	364	188	1160	1254	649	465.348	40.8076	524.385	53.9463	-0.172336	0.357932
WCW_RS08785	n.d.	hypothetical protein	99	145	139	5877	6839	2896	238.963	22.5824	2636.04	527.772	-3.46327	1.76905e-90
WCW_RS08790	n.d.	hypothetical protein	148	284	175	1119	1143	614	368.248	27.1612	492.947	46.5649	-0.421882	0.0146227
WCW_RS08795	n.d.	hypothetical protein	89	133	112	462	428	331	207.258	11.392	215.444	22.4164	-0.0547059	0.808374
WCW_RS08800	n.d.	hypothetical protein	75	123	97	523	463	280	181.892	10.2067	218.024	23.1545	-0.26039	0.208478
WCW_RS08805	n.d.	rhs family protein remnant	389	538	567	735	628	715	937.419	110.203	379.827	121.656	1.30205	3.09174e-10
WCW_RS08810	Amino Acids and Derivatives	Phosphoserine phosphatase (EC 3.1.3.3)	88	121	115	629	658	388	202.615	16.6748	289.665	10.333	-0.514573	0.00469375
WCW_RS08815	Cell Wall and Capsule	dTDP-glucose 4,6-dehydratase (EC 4.2.1.46)	53	77	61	211	274	174	118.42	3.5961	115.654	15.4214	0.0246621	0.893492
WCW_RS08820	n.d.	hypothetical protein	204	295	229	1042	1025	678	451.147	10.4944	478.505	13.1101	-0.0868982	0.607121
WCW_RS08825	n.d.	RNA methyltransferase, TrmA family	104	132	126	303	320	243	227.178	17.4934	153.398	18.6152	0.569161	0.00505298
WCW_RS08830	n.d.	hypothetical protein	130	240	109	717	853	506	288.087	35.3499	360.89	26.6043	-0.32593	0.111008
WCW_RS08835	n.d.	hypothetical protein	262	390	291	1253	1177	691	582.827	9.17806	537.346	45.2349	0.118574	0.472485
WCW_RS08840	Carbohydrates; Fatty Acids, Lipids, and Isoprenoids	Aldehyde dehydrogenase (EC 1.2.1.3)	186	283	174	780	772	384	394.472	16.7556	329.379	48.3031	0.260108	0.156808
WCW_RS08845	n.d.	Delta(24(24(1)))-sterol reductase (EC 1.3.1.71); Delta(14)-sterol reductase (EC 1.3.1.70); 7-dehydrocholesterol reductase (EC 1.3.1.21)	321	427	282	1311	1496	685	637.646	30.7139	592.896	96.1539	0.105524	0.585006
WCW_RS08850	Outer Membrane Protein A10	hypothetical protein	1282	1830	1139	1840	2321	1367	2617.47	123.888	962.335	99.9516	1.44381	2.22518e-29
WCW_RS08855	Outer Membrane Protein A11	hypothetical protein	7744	12926	7204	17356	19406	11654	16965.7	1156.43	8407.1	357.624	1.01298	2.9178e-16
WCW_RS08860	DNA Metabolism	ATP-dependent DNA helicase UvrD/PcrA	457	644	556	1867	1690	1144	1031.74	55.787	818.414	53.8522	0.33527	0.0179281
WCW_RS08865	Amino Acids and Derivatives; Respiration	Proline dehydrogenase (EC 1.5.99.8) (Proline oxidase) / Delta-1-pyrroline-5-carboxylate dehydrogenase (EC 1.5.1.12)	762	1084	757	2987	2850	1779	1608.78	23.8752	1319.09	64.5923	0.28672	0.020929
WCW_RS08870	n.d.	alternate gene name: yzbB	131	215	136	367	356	255	294.865	11.2945	171.652	11.2045	0.778306	6.14509e-06
WCW_RS08875	Protein Metabolism	Heat shock protein 60 family co-chaperone GroES	990	1171	816	2559	2415	1812	1857.03	136.687	1194.88	106.075	0.635963	5.41676e-06
WCW_RS08880	Protein Metabolism	Heat shock protein 60 family chaperone GroEL	3898	5828	3349	13427	12471	8250	8011.71	509.557	5938.87	314.161	0.431942	0.000888512
WCW_RS08885	n.d.	hypothetical protein	22	44	20	107	103	66	51.505	6.68198	47.9319	1.74083	0.115477	0.74334
WCW_RS08890	predicted T3SS Effector	hypothetical protein	136	186	212	1575	1762	1258	336.133	47.9206	810.965	87.1948	-1.27124	4.81592e-13
WCW_RS08895	n.d.	hypothetical protein	22	39	35	131	146	96	59.2989	6.68261	65.3051	4.06326	-0.139725	0.692812
WCW_RS08900	n.d.	FIG001353: Acetyltransferase	51	78	52	296	281	145	111.304	2.224	123.024	17.7106	-0.148099	0.585006
WCW_RS08905	Potassium metabolism	Potassium uptake protein TrkH	173	276	189	986	920	685	391.893	9.17038	455.668	38.598	-0.21818	0.197858
WCW_RS08910	Potassium metabolism	Trk system potassium uptake protein TrkA	139	170	139	570	647	360	280.27	13.7595	272.123	18.5816	0.0418202	0.86185
WCW_RS08915	n.d.	rhs family protein remnant	354	456	426	1151	756	945	774.636	55.2926	518.875	172.535	0.578462	0.00799924
WCW_RS08920	Nucleosides and Nucleotides	Mutator mutT protein (7,8-dihydro-8-oxoguanine-triphosphatase) (EC 3.6.1.-)	75	95	86	139	132	132	160.398	10.0211	73.0515	19.3451	1.1321	2.78466e-06
WCW_RS08930	Stress Response	Hydroxyacylglutathione hydrolase (EC 3.1.2.6)	52	74	46	149	148	93	105.919	5.11442	67.6945	1.52756	0.640458	0.0105883
WCW_RS08935	predicted T3SS Effector; Stress Response; Sulfur Metabolism	Alkyl hydroperoxide reductase subunit C-like protein	375	542	318	1704	1796	1058	758.579	47.2424	788.385	27.8137	-0.0540957	0.740544
WCW_RS08940	n.d.	hypothetical protein	48	63	62	733	882	616	108.524	9.60754	394.031	51.5574	-1.85387	3.73192e-21
WCW_RS08945	Carbohydrates	Enolase (EC 4.2.1.11)	346	512	300	1966	2343	1315	710.373	42.0875	972.854	78.2985	-0.454621	0.00187556
WCW_RS08950	Protein Metabolism	Ribosome small subunit-stimulated GTPase EngC	298	415	320	1180	1084	753	641.134	12.7067	526.807	32.5812	0.282521	0.0512886
WCW_RS08955	n.d.	hypothetical protein	1	1	2	0	1	0	2.59089	0.743084	0.150294	0.267258	Inf	0.0886083
WCW_RS08960	predicted T3SS Effector	hypothetical protein	0	0	0	0	0	0	0	0	0	0	NA	NA
WCW_RS08965	RNA Metabolism	tRNA (cytidine(34)-2'-O)-methyltransferase (EC 2.1.1.207)	57	80	85	278	266	195	139.256	17.0646	129.914	10.0052	0.0965733	0.715686
WCW_RS08970	RNA Metabolism	tRNA nucleotidyltransferase (EC 2.7.7.21) (EC 2.7.7.25)	150	220	156	1068	973	692	324.774	1.06669	478.088	33.5476	-0.556571	0.000349412
WCW_RS08975	DNA Metabolism	DNA mismatch repair protein MutL	79	114	102	184	147	167	183.721	12.6827	90.6848	27.617	1.01577	2.89321e-05
WCW_RS08980	Protein Metabolism	Aminopeptidase YpdF (MP-, MA-, MS-, AP-, NP- specific)	101	137	116	715	763	636	220.649	9.92047	378.12	69.454	-0.77434	3.70325e-05
WCW_RS08985	Phosphorus Metabolism	Phosphate regulon sensor protein PhoR (SphS) (EC 2.7.13.3)	177	258	154	1282	1042	916	361.811	20.2534	575.348	96.9758	-0.667572	0.000149135
WCW_RS08990	n.d.	MoxR-like ATPase in aerotolerance operon	171	284	194	1642	1523	981	397.865	13.6193	719.289	41.1971	-0.853223	2.83938e-09
WCW_RS08995	n.d.	hypothetical protein PA3071	51	94	62	386	364	202	126.133	7.81989	163.15	17.9144	-0.371448	0.109341
WCW_RS09000	n.d.	hypothetical protein	67	103	64	374	383	218	143.529	5.58765	167.959	10.2714	-0.222392	0.314102
WCW_RS09005	n.d.	hypothetical protein	7	21	29	45	38	49	35.3971	12.25	24.4358	9.68917	0.544321	0.288659
WCW_RS09010	n.d.	hypothetical protein	43	55	73	197	151	122	108.474	20.0422	82.5579	12.7886	0.379848	0.191623
WCW_RS09015	Carbohydrates	Glycogen phosphorylase (EC 2.4.1.1)	138	225	173	1754	2060	1047	330.267	15.7976	833.227	93.6582	-1.33585	1.02911e-18
WCW_RS09020	Carbohydrates	Alpha-amylase (EC 3.2.1.1)	147	204	193	1233	1303	787	340.008	27.8678	576.108	12.8465	-0.760534	8.34074e-07
WCW_RS09025	Carbohydrates	Trehalose synthase (EC 5.4.99.16)	248	381	255	2329	2227	1166	543.561	10.5117	976.393	130.125	-0.843274	1.08449e-08
WCW_RS09030	Carbohydrates	1,4-alpha-glucan (glycogen) branching enzyme, GH-13-type (EC 2.4.1.18)	108	148	117	1028	1140	575	231.864	6.1547	468.991	53.5476	-1.01546	9.2831e-10
WCW_RS09035	n.d.	peptidyl-prolyl cis-trans isomerase Mip precursor	110	160	159	486	513	295	268.085	28.2867	223.357	10.8098	0.265189	0.194199
WCW_RS09040	n.d.	Mobile element protein	22	41	36	202	166	110	60.9811	7.2056	82.7239	10.2872	-0.444302	0.151264
WCW_RS09045	n.d.	Mobile element protein	2	1	1	1	0	1	2.62648	0.81485	0.394861	0.372422	Inf	0.165484
WCW_RS09050	n.d.	Mobile element protein	34	47	56	94	87	66	86.3395	13.7712	43.5008	4.09388	0.966833	0.000996256
WCW_RS09055	n.d.	Mobile element protein	46	92	66	227	211	133	124.273	11.4178	98.8806	6.09425	0.32484	0.174735
WCW_RS09060	n.d.	Mobile element protein	65	105	109	292	256	237	173.939	24.3178	140.63	28.0241	0.303392	0.22104
WCW_RS09065	n.d.	hypothetical protein	173	237	171	2206	2703	2058	360.119	7.15696	1241.94	230.17	-1.7866	2.27128e-29
WCW_RS09070	DNA Metabolism	Uracil-DNA glycosylase, family 1	50	91	101	201	198	140	150.659	28.0704	94.547	5.6109	0.668549	0.00823173
WCW_RS09075	n.d.	hypothetical protein	267	306	224	1024	1183	555	498.639	37.7737	470.05	70.3898	0.0863791	0.689688
WCW_RS09085	predicted T3SS Effector	hypothetical protein	6	11	18	15	20	14	22.1508	7.08452	8.6898	1.59439	1.28951	0.0232203
WCW_RS09090	n.d.	hypothetical protein	61	82	67	180	197	138	130.795	4.62119	90.6454	7.86453	0.525628	0.0233688
WCW_RS09095	n.d.	hypothetical protein	0	0	0	0	0	0	0	0	0	0	NA	NA
WCW_RS09100	n.d.	hypothetical protein	0	0	0	0	0	0	0	0	0	0	NA	NA
WCW_RS09105	n.d.	hypothetical protein	0	0	0	0	0	0	0	0	0	0	NA	NA
WCW_RS09110	n.d.	hypothetical protein	0	0	0	0	0	0	0	0	0	0	NA	NA
WCW_RS09115	n.d.	Mobile element protein	0	0	0	1	0	2	0	0	0.633847	0.748887	-Inf	0.564859
WCW_RS09120	n.d.	Mobile element protein	16	11	13	30	32	33	25.935	4.98671	17.3722	5.58633	0.612977	0.287255
WCW_RS09125	n.d.	transposase	9	10	10	32	31	24	18.3308	1.67208	15.3828	1.68647	0.263034	0.689378
WCW_RS09130	n.d.	Mobile element protein	27	31	26	46	65	50	52.748	3.43602	28.8886	7.40029	0.869939	0.017546
WCW_RS09135	n.d.	Mobile element protein	19	46	48	139	130	128	69.5368	15.6724	71.795	18.0034	-0.040642	0.927881
WCW_RS09140	predicted T3SS Effector	SCJ9A.18c, unknown, len: 357aa	0	2	1	1	0	1	1.6822	0.821164	0.394861	0.372422	Inf	0.352143
WCW_RS09145	n.d.	Mobile element protein	91	110	95	407	442	241	185.584	10.5406	187.466	13.9815	-0.00773565	0.914743
WCW_RS09150	Carbohydrates	Glycogen debranching enzyme (EC 3.2.1.-)	215	221	250	1618	1799	1097	436.609	52.8808	784.751	30.8158	-0.845059	3.18532e-07
WCW_RS09155	n.d.	hypothetical protein	116	144	116	477	439	249	234.956	10.5412	199.839	22.3271	0.232661	0.266059
WCW_RS09160	n.d.	hypothetical protein	133	178	142	509	475	334	281.986	8.55677	230.551	13.9199	0.287802	0.10723
WCW_RS09165	n.d.	hypothetical protein	40	61	47	148	121	106	91.4717	2.84006	66.5875	11.097	0.441705	0.0971233
WCW_RS09170	n.d.	hypothetical protein	135	208	170	680	632	418	317.575	16.3693	300.876	15.813	0.0792633	0.68833
WCW_RS09175	n.d.	predicted OMP [leader (16) peptide]	140	202	136	618	696	427	294.879	6.49302	302.982	14.1045	-0.0386028	0.845973
WCW_RS09180	predicted T3SS Effector	hypothetical protein	116	180	166	907	1190	806	287.177	26.4648	512.851	82.7391	-0.837908	4.19807e-06
WCW_RS09185	n.d.	hypothetical protein	95	115	96	394	397	231	191.646	10.1144	176.287	9.58788	0.125531	0.611633
WCW_RS09190	n.d.	Type IV fimbrial assembly protein PilC	207	329	219	869	933	577	463.394	11.5568	413.574	8.838	0.161381	0.294641
WCW_RS09195	n.d.	General secretion pathway protein E / Type II secretory pathway, ATPase PulE/Tfp pilus assembly pathway, ATPase PilB	289	408	301	985	820	530	618.127	6.25482	403.44	49.4241	0.616827	4.82619e-05
WCW_RS09200	n.d.	General secretion pathway protein D	538	870	531	2178	2033	1156	1185.63	52.6023	921.309	94.8445	0.364831	0.0113216
WCW_RS09205	n.d.	FIG00494291: hypothetical protein	259	348	311	766	824	502	573.45	34.6857	363.213	8.61398	0.658566	8.76063e-06
WCW_RS09210	n.d.	hypothetical protein	37	62	37	609	898	441	82.9493	4.34793	335.284	64.9406	-2.01298	6.15929e-20
WCW_RS09215	n.d.	hypothetical protein	54	83	62	926	958	598	122.816	2.97394	431.235	2.26763	-1.80903	4.6093e-25
WCW_RS09220	Respiration	Na(+)-translocating NADH-quinone reductase subunit A (EC 1.6.5.-)	610	797	515	4183	4336	2414	1190.21	69.9992	1880.61	132.173	-0.660538	5.91021e-07
WCW_RS09225	n.d.	Mechanosensitive ion channel	204	232	193	650	674	415	395.072	26.6763	301.796	3.79746	0.387304	0.0209135
WCW_RS09230	n.d.	hypothetical protein	120	150	100	772	970	494	229.859	14.8905	384.179	48.4144	-0.739472	2.98304e-05
WCW_RS09235	Carbohydrates	Glycerophosphoryl diester phosphodiesterase (EC 3.1.4.46)	35	80	61	220	222	129	106.932	14.6133	98.4868	5.37457	0.126757	0.663336
WCW_RS09240	n.d.	hypothetical protein	100	121	98	496	477	339	199.613	10.2277	230.02	14.0413	-0.201634	0.299363
WCW_RS09245	n.d.	Methylmalonate-semialdehyde dehydrogenase (EC 1.2.1.27)	161	242	133	936	907	557	327.899	24.8076	415.33	19.1747	-0.339416	0.0491954
WCW_RS09250	predicted T3SS Effector	hypothetical protein	25	39	22	128	91	120	52.5489	3.43119	62.307	23.0989	-0.226276	0.568879
WCW_RS09255	n.d.	Uncharacterized isomerase yddE, PhzC-PhzF family	296	473	219	1325	1606	958	599.337	70.1445	676.854	56.6488	-0.1766	0.36773
WCW_RS09260	n.d.	hypothetical protein	110	142	98	1413	1713	1120	217.289	10.2327	745.368	78.7184	-1.77955	3.45223e-29
WCW_RS09265	n.d.	Intracellular serine protease	93	140	86	1251	1096	829	195.803	8.53503	557.84	55.2164	-1.50941	1.27477e-19
WCW_RS09270	n.d.	hypothetical protein	372	538	322	1064	1027	872	757.165	42.7239	528.598	87.3442	0.517026	0.00143336
WCW_RS09275	n.d.	Penicillin-binding protein PBP2	451	597	519	1656	1527	948	978.622	50.6543	714.185	51.1124	0.455385	0.00120258
WCW_RS09285	Protein Metabolism	SSU ribosomal protein S2p (SAe)	1056	1617	950	2913	3342	2067	2218.74	122.102	1450.33	84.2275	0.613857	1.75754e-06
WCW_RS09290	Protein Metabolism	Translation elongation factor Ts	1951	2984	1528	4548	4706	3218	3941.72	368.482	2185.26	109.169	0.851294	2.90626e-09
WCW_RS09295	n.d.	Uridine monophosphate kinase (EC 2.7.4.22)	234	381	185	668	715	446	485.465	50.4088	318.172	6.46859	0.608958	0.000356982
WCW_RS09300	Protein Metabolism	Ribosome recycling factor	284	360	236	1233	1356	681	546.035	35.1072	558.741	65.4004	-0.0339473	0.848801
WCW_RS09315	n.d.	FIG00493978: hypothetical protein	166	203	166	1499	1721	1193	334.7	16.4418	777.422	80.5764	-1.21375	6.51164e-16
WCW_RS09320	predicted T3SS Effector; Protein Metabolism	Putative ATP:guanido phosphotransferase YacI (EC 2.7.3.-)	217	268	201	1734	2189	1504	427.871	20.6515	958.715	141.449	-1.16392	4.52692e-14
WCW_RS09325	n.d.	hydrolase, CocE/NonD family	510	694	480	1505	1857	1014	1042.77	31.4936	756.019	75.5601	0.464281	0.000749862
WCW_RS09330	n.d.	hypothetical protein	2466	3359	1833	8866	8763	5771	4709.16	440.56	4078.2	100.916	0.207559	0.175649
WCW_RS09335	Protein Metabolism	SSU ribosomal protein S20p	530	744	416	1549	1710	923	1038.22	84.0714	719.036	57.0846	0.529743	0.000465739
WCW_RS09340	Protein Metabolism; RNA Metabolism	Ribosomal large subunit pseudouridine synthase D (EC 4.2.1.70)	134	238	124	514	540	353	300.26	26.4339	245.64	7.15043	0.286304	0.111356
WCW_RS09345	n.d.	hypothetical protein	61	101	61	229	273	144	136.148	6.6231	111.139	11.0748	0.293047	0.212422
WCW_RS09350	n.d.	hypothetical protein	113	164	103	558	592	359	233.843	9.75946	261.748	5.50797	-0.163058	0.401248
WCW_RS09355	n.d.	hypothetical protein	186	229	216	904	989	584	396.365	29.0587	429.119	16.223	-0.115477	0.50014
WCW_RS09360	n.d.	Competence protein CoiA	156	229	160	636	580	347	336.329	2.59468	269.235	24.9693	0.320855	0.0639106
WCW_RS09365	Cell Division and Cell Cycle; predicted T3SS Effector; RNA Metabolism	RNA polymerase sigma factor RpoD	830	1080	608	2786	3031	1893	1553.67	148.598	1342.21	40.0008	0.211602	0.18186
WCW_RS09370	DNA Metabolism	DinG family ATP-dependent helicase YoaA	290	363	292	1121	1049	554	590.255	25.3198	464.792	64.4446	0.343484	0.0388882
WCW_RS09375	n.d.	hypothetical protein	77	135	94	735	674	452	187.257	9.54333	323.887	19.1787	-0.792956	1.02392e-05
WCW_RS09380	n.d.	hypothetical protein	18	30	29	381	204	204	47.8154	5.85408	138.801	44.1101	-1.53398	9.472e-07
WCW_RS09385	Carbohydrates	4-alpha-glucanotransferase (amylomaltase) (EC 2.4.1.25)	113	141	140	963	1104	824	247.753	21.7243	512.956	73.884	-1.04862	2.9747e-09
WCW_RS09395	n.d.	Mobile element protein	25	40	36	79	102	49	62.6467	5.66776	39.3544	6.06647	0.691878	0.0447033
WCW_RS09400	n.d.	hypothetical protein	10	16	13	30	9	24	24.0987	1.40857	11.7645	7.00702	1	0.0764924
WCW_RS09405	n.d.	hypothetical protein	75	149	124	566	822	340	213.36	25.5224	293.022	70.4915	-0.460047	0.0455042
WCW_RS09410	Respiration	Cytochrome c oxidase subunit CcoO (EC 1.9.3.1)	249	439	356	2155	2276	1168	642.435	52.9832	957.114	106.519	-0.575946	0.000249422
WCW_RS09415	Respiration	Cytochrome c oxidase subunit CcoN (EC 1.9.3.1)	207	365	278	1550	1624	869	521.787	35.1125	693.361	62.3702	-0.408806	0.00921246
WCW_RS09420	Respiration	FixO3 cytochrome-c oxidase subunit	1003	1605	1294	8026	6991	3720	2410.41	135.415	3190.78	548.149	-0.404975	0.00878226
WCW_RS09425	Respiration	Ubiquinol--cytochrome c reductase, cytochrome B subunit (EC 1.10.2.2)	239	401	257	1633	1698	846	548.406	22.003	711.924	93.1686	-0.377701	0.0188278
WCW_RS09430	Respiration	Ubiquinol-cytochrome C reductase iron-sulfur subunit (EC 1.10.2.2)	130	173	158	876	1075	417	288.302	19.1533	397.769	96.2003	-0.4667	0.023354
WCW_RS09435	Amino Acids and Derivatives	Glutamate synthase [NADPH] small chain (EC 1.4.1.13)	374	541	482	2938	3410	1360	869.812	59.1468	1295.48	297.259	-0.573865	0.00124684
WCW_RS09440	Carbohydrates	Acylphosphate phosphohydrolase (EC 3.6.1.7), putative	61	91	53	166	201	92	125.68	7.54036	78.0709	12.7754	0.691878	0.00594775
WCW_RS09445	RNA Metabolism	tRNA dihydrouridine synthase B (EC 1.-.-.-)	471	536	484	1902	1896	929	938.655	67.7135	803.448	122.251	0.225725	0.201746
WCW_RS09450	n.d.	Cell division protein YlmG/Ycf19 (putative), YggT family	32	48	38	104	151	90	73.053	2.61511	60.4141	10.7987	0.282934	0.384239
WCW_RS09455	predicted T3SS Effector	hypothetical protein	169	234	211	632	639	477	383.166	25.3022	308.547	29.9128	0.309738	0.0737093
WCW_RS09460	n.d.	hypothetical protein	70	93	105	403	439	196	168.824	22.8119	175.638	31.5501	-0.0585522	0.796422
WCW_RS09465	n.d.	Phophatidylinositol-4-phosphate 5-kinase (EC 2.7.1.68)	250	398	313	1389	1229	758	593.243	28.2814	582.372	57.7566	0.027013	0.881796
WCW_RS09470	Carbohydrates; Cofactors, Vitamins, Prosthetic Groups, Pigments	5-formyltetrahydrofolate cyclo-ligase (EC 6.3.3.2)	35	53	61	187	200	136	93.4788	15.2413	91.7094	5.45526	0.0155969	0.941513
WCW_RS09475	DNA Metabolism	RecA protein	316	503	313	1269	1180	778	693.164	26.8985	561.082	29.4454	0.304855	0.0346634
