# Supplementary material for: Virulence-related comparative transcriptomics of infectious and non-infectious chlamydial particles
Source: BMC Genomics. 2018 Aug 2;19:575. doi: 10.1186/s12864-018-4961-x (PMC6090853; doi:10.1186/s12864-018-4961-x)
Supplement: Supplementary file 6 — Table S5. The expression of species-specific genes of C. psittaci, C. abortus and W. chondrophila is shown with a subdivision in genes not shared with any other known species. (XLS 38 kb) [file 12864_2018_4961_MOESM6_ESM.xls]

## Sheet: C. psittaci
Table S4. Species specific genes of C. psittaci, C. abortus and W. chondrophila
C. psittaci genes, which are not shared with C. abortus and W. chondrophila
Locus tag	Category	Product	Mean Expression RB	Mean Expression EB	log2FoldChange	padj
CPS0B_RS01200	n.d.	FIG00494580: hypothetical protein	9	7	-0.37	0.45207
CPS0B_RS01320	n.d.	hypothetical protein	117	94	-0.3	0.30139
CPS0B_RS01350	predicted Inclusion Membrane Protein	Inclusion membrane protein-38	265	248	-0.09	0.7492
CPS0B_RS01415	n.d.	FIG00493986: hypothetical protein	397	69	-2.29	7e-05
CPS0B_RS01420	n.d.	hypothetical protein	54	17	-1.61	0.00018
CPS0B_RS01445	Polymorphic Membrane Protein	outer membrane protein 5	1565	982	-0.66	0.03194
CPS0B_RS01450	Polymorphic Membrane Protein	outer membrane protein 5	695	597	-0.22	0.21202
CPS0B_RS01455	Polymorphic Membrane Protein	outer membrane protein 5	1299	830	-0.63	0.03604
CPS0B_RS01460	Polymorphic Membrane Protein	outer membrane protein 5	275	217	-0.32	0.34263
CPS0B_RS01480	n.d.	FIG00494377: hypothetical protein	688	820	0.25	0.47689
CPS0B_RS01550	n.d.	FIG00493953: hypothetical protein	43	31	-0.46	0.21394
CPS0B_RS01675	n.d.	FIG00494006: hypothetical protein	111	46	-1.23	0.00159
CPS0B_RS01680	n.d.	competence locus E-like protein	392	70	-2.29	2e-05
CPS0B_RS01860	n.d.	conserved hypothetical protein	157	72	-1.1	0.00077
CPS0B_RS01900	n.d.	hypothetical protein	70	60	-0.23	0.42054
CPS0B_RS01980	predicted T3SS Effector	FIG00494556: hypothetical protein	933	705	-0.4	0.20087
CPS0B_RS02010	predicted T3SS Effector	hypothetical protein	438	947	1.07	0.00815
CPS0B_RS02015	predicted T3SS Effector	FIG00494198: hypothetical protein	1877	4066	1.03	0.06085
CPS0B_RS02755	Amino Acids and Derivatives	Arginine pathway regulatory protein ArgR, repressor of arg regulon	114	110	-0.08	0.78402
CPS0B_RS02770	n.d.	FIG00493922: hypothetical protein	752	359	-1.04	0.00043
CPS0B_RS02815	Plasticity Zone	FIG00494594: hypothetical protein	438	497	0.17	0.50143
CPS0B_RS02830	Plasticity Zone	hypothetical protein	790	1870	1.17	0.01251
CPS0B_RS02845	Plasticity Zone; predicted T3SS Effector	FIG00494277: hypothetical protein	383	1568	1.99	0
CPS0B_RS02850	Plasticity Zone; predicted T3SS Effector	FIG00494277: hypothetical protein	1728	7637	2.01	2e-05
CPS0B_RS02860	Plasticity Zone	hypothetical protein	2657	5821	1.05	0.04889
CPS0B_RS02865	Plasticity Zone	MAC/perforin family protein	605	448	-0.43	0.14458
CPS0B_RS02870	Plasticity Zone	FIG00494493: hypothetical protein	86	28	-1.57	2e-05
CPS0B_RS02875	Plasticity Zone	FIG00494044: hypothetical protein	409	126	-1.63	3e-05
CPS0B_RS02900	n.d.	FIG00494319: hypothetical protein	184	460	1.28	1e-05
CPS0B_RS02910	predicted Inclusion Membrane Protein	FIG00494565: hypothetical protein	223	383	0.75	0.01947
CPS0B_RS02935	n.d.	FIG00494054: hypothetical protein	233	207	-0.16	0.58087
CPS0B_RS02975	Nucleosides and Nucleotides	5'-methylthioadenosine nucleosidase-related protein	1057	788	-0.41	0.30025
CPS0B_RS03110	predicted Inclusion Membrane Protein	hypothetical protein	192	168	-0.19	0.60315
CPS0B_RS03135	Polymorphic Membrane Protein; predicted T3SS Effector	outer membrane protein 5	847	563	-0.56	0.16022
CPS0B_RS03145	Polymorphic Membrane Protein	outer membrane protein 5	1222	1077	-0.17	0.67798
CPS0B_RS03200	n.d.	FIG00494498: hypothetical protein	507	95	-2.19	9e-05
CPS0B_RS03210	n.d.	FIG00494409: hypothetical protein	760	128	-2.33	4e-05
CPS0B_RS03245	Amino Acids and Derivatives	Glutamate synthase [NADPH] large chain (EC 1.4.1.13)	340	706	1.03	0
CPS0B_RS03355	Cell Wall and Capsule	alpha-rhamnosidase-like protein	386	124	-1.59	0
CPS0B_RS03995	n.d.	FIG00493822: hypothetical protein	237	50	-2.02	0.00072
CPS0B_RS04000	predicted Inclusion Membrane Protein; predicted T3SS Effector	FIG00494414: hypothetical protein	952	1056	0.14	0.70238
CPS0B_RS04010	predicted Inclusion Membrane Protein	FIG00494414: hypothetical protein	1277	476	-1.37	0.00023
CPS0B_RS04020	predicted Inclusion Membrane Protein	FIG00493833: hypothetical protein	702	242	-1.47	0.00038
CPS0B_RS04650	n.d.	FIG00494112: hypothetical protein	184	113	-0.7	0.00157
CPS0B_RS05050	Cofactors, Vitamins, Prosthetic Groups, Pigments	Dihydroneopterin aldolase (EC 4.1.2.25)	29	38	0.38	0.3139
CPS0B_RS02695	predicted Inclusion Membrane Protein	FIG00494614: hypothetical protein	355.039	111.94	-1.58819	0.00011089
Unique genes in C. psittaci
Locus tag	Category	Product	Mean Expression RB	Mean Expression EB	log2FoldChange	padj
CPS0B_RS00735	n.d.	hypothetical protein	88	20	-2.01	1e-05
CPS0B_RS01540	n.d.	hypothetical protein	32	10	-1.61	0.00015
CPS0B_RS02075	n.d.	hypothetical protein	39	10	-1.82	0.00062
CPS0B_RS03195	n.d.	hypothetical protein	160	54	-1.51	0.00043
CPS0B_RS03990	n.d.	hypothetical protein	2	0	-1.98	0.03534
CPS0B_RS04025	n.d.	hypothetical protein	15	28	0.84	0.03653
CPS0B_RS04780	n.d.	hypothetical protein	46	16	-1.47	5e-05
CPS0B_RS05020	n.d.	hypothetical protein	65	210	1.63	0
C. psittaci plasmid genes
Locus tag	Product	Function	Mean Expression RB	Mean Expression EB	Log2-fold Change	padj
G5O_RS10235	Virulence plasmid integrase pGP7-D	regulation of plasmid integration	1836.03	1808.21	-0.11852	0.393538
G5O_RS10240	Virulence plasmid protein pGP6	involved in plasmid replication	1006.02	1038.24	-0.190849	0.17634
G5O_RS10245	chromosome partitioning protein ParA	negatively regulates some plasmid dependent genes, involved in plasmid replication, affects the ability to accumulate gylcogen in inclusion	1438.42	1462.14	-0.164283	0.161838
G5O_RS10250	Virulence plasmid protein pGP4-D	n.d.	497.017	286.994	0.596097	0.161838
G5O_RS10255	Virulence plasmid protein pGP3-D	Involved in plasmid replication, marker of chlamydial infections, secreted in host cell	2137.45	2223.06	-0.180964	0.393538
G5O_RS10260	Virulence plasmid protein pGP2-D;protein	n.d.	2673.34	1468.5	0.721094	6.05264e-11
G5O_RS10265	plasmid replicative DNA helicase	homologe of DnaB helicase, unwinding of dsDNA during replication	4402.86	2116.35	0.905518	2.6633e-13
G5O_RS10270	Virulence plasmid integrase pGP8-D	Homologue of recombinase, regulation of plasmid integration, effT3 predicted to be secreted	503.7	1574.75	-1.7469	1.50945e-30

## Sheet: C. abortus
Table S4. Species specific genes of C. psittaci, C. abortus and W. chondrophila
C. abortus genes, which are not shared with C. psittaci and W. chondrophila
Locus tag	Category	Product	Mean Expression RB	Mean Expression EB	log2FoldChange	padj
CAB_RS01045	n.d.	hypothetical protein	56.2974	90.554	0.642719	0.0169478
CAB_RS01425	Polymorphic Membrane Protein	polymorphic outer membrane protein	16.0199	35.0666	0.920379	0.054392
CAB_RS01705	n.d.	FIG00493916: hypothetical protein	32.1407	196.554	2.27839	4.76985e-11
CAB_RS02000	n.d.	hypothetical protein	32.5004	43.6781	0.38726	0.474078
CAB_RS03310	n.d.	FIG00494351: hypothetical protein	233.201	255.626	0.145078	0.611123
CAB_RS03585	n.d.	hypothetical protein	22.1358	32.0449	0.469867	0.373129
CAB_RS03700	Nucleosides and Nucleotides	Adenylate kinase (EC 2.7.4.3)	379.586	173.552	-1.05836	9.96076e-06
CAB_RS03935	predicted Inclusion Membrane Protein; predicted T3SS Effector	FIG00494414: hypothetical protein	6469.99	5037.74	-0.348639	0.103018
CAB_RS04370	n.d.	FIG00494438: hypothetical protein	456.123	581.372	0.351874	0.0140354
CAB_RS04980	n.d.	hypothetical protein	18.0513	13.527	-0.247974	0.674106
Unique genes in C. abortus
Locus tag	Category	Product	Mean Expression RB	Mean Expression EB	log2FoldChange	padj
CAB_RS01410	n.d.	hypothetical protein	5	11	0.71	0.23065
CAB_RS01525	n.d.	hypothetical protein	18	160	2.73	0
CAB_RS01530	n.d.	hypothetical protein	34	57	0.7	0.02278
CAB_RS01565	n.d.	hypothetical protein	30	47	0.64	0.08693
CAB_RS02135	n.d.	hypothetical protein	44	47	0.07	0.8702
CAB_RS03055	n.d.	hypothetical protein	31	42	0.44	0.28053

## Sheet: W. chondrophila
Table S5. Species specific genes of C. psittaci, C. abortus and W. chondrophila
Table 3. W. chondrophila specific genes putatively involved in virulence.
Locus tag	Product	Mean Expression RB	Mean Expression EB	Log2-fold Change	padj
WCW_RS00270	Outer Membrane Protein A1	474.332	585.098	0.293186	0.0663961
WCW_RS00285	Outer Membrane Protein A2; predicted T3SS Effector	2908.85	4429.58	0.595909	0.000182804
WCW_RS00290	Outer Membrane Protein A3; predicted T3SS Effector	7802.96	12723.9	0.696357	6.14811e-07
WCW_RS00295	Outer Membrane Protein A4; predicted T3SS Effector	11118.8	15359.1	0.459824	0.0014
WCW_RS00575	18K peptidoglycan-associated outer membrane lipoprotein; Peptidoglycan-associated lipoprotein precursor; Outer membrane protein P6; OmpA/MotB precursor	926.045	977.768	0.0800754	0.597955
WCW_RS00730	Carbonic anhydrase (EC 4.2.1.1)	313.027	583.377	0.88654	2.00553e-09
WCW_RS00820	Metallo-beta-lactamase family protein, RNA-specific	236.303	210.963	-0.15643	0.448229
WCW_RS01020	TrkA-N:Sodium/hydrogen exchanger	671.343	937.406	0.475006	0.000636643
WCW_RS02180	Beta-lactamase-like	138.646	277.68	0.983886	4.69807e-07
WCW_RS02305	Nitric-oxide reductase (EC 1.7.99.7), quinol-dependent	741.6	903.393	0.283185	0.0473531
WCW_RS02665	drug resistance transporter, Bcr/CflA family	157.091	122.598	-0.331135	0.233311
WCW_RS03140	Catalase (EC 1.11.1.6)	666.84	1253.97	0.89868	2.3683e-10
WCW_RS03585	Lead, cadmium, zinc and mercury transporting ATPase (EC 3.6.3.3) (EC 3.6.3.5); Copper-translocating P-type ATPase (EC 3.6.3.4)	1139.65	1618.78	0.500889	0.00166633
WCW_RS03695	Beta-lactamase (EC 3.5.2.6)	302.905	185.373	-0.698569	8.79019e-05
WCW_RS04540	Outer Membrane Protein A5	478.933	801.475	0.728287	2.55111e-06
WCW_RS04545	Outer Membrane Protein A6	415.204	461.224	0.149193	0.408592
WCW_RS05340	Cobalt-zinc-cadmium resistance protein	148.018	110.232	-0.420479	0.0706999
WCW_RS05750	Outer membrane protein assembly factor YaeT precursor	1699.96	1162.16	-0.54462	1.21622e-05
WCW_RS05755	Outer membrane protein H precursor	1147.08	832.758	-0.457799	0.00437703
WCW_RS05865	Outer membrane protein assembly factor YaeT precursor	264.69	154.252	-0.762981	0.00127902
WCW_RS05925	Superoxide dismutase [Cu-Zn] precursor (EC 1.15.1.1)	652.117	976.394	0.574861	2.40918e-05
WCW_RS06145	Outer Membrane Protein A7	2910.93	5031.45	0.775026	3.72234e-06
WCW_RS06150	Outer Membrane Protein A8	595.925	471.826	-0.335447	0.0362462
WCW_RS06365	Outer Membrane Protein A9	1268.77	726.911	-0.794354	2.54693e-07
WCW_RS06380	Na(+) H(+) antiporter subunit G	35.53	32.4923	-0.113428	0.776765
WCW_RS06385	Na(+) H(+) antiporter subunit F	23.0144	18.2065	-0.265689	0.590705
WCW_RS06390	Na(+) H(+) antiporter subunit E	52.6484	43.6541	-0.262043	0.445681
WCW_RS06395	Na(+) H(+) antiporter subunit D	369.526	338.98	-0.11869	0.537841
WCW_RS06400	Na(+) H(+) antiporter subunit C	46.1855	44.4867	-0.0547013	0.882118
WCW_RS06405	Na(+) H(+) antiporter subunit A; Na(+) H(+) antiporter subunit B	1022.28	998.743	-0.0330186	0.84886
WCW_RS06905	Undecaprenyl-diphosphatase (EC 3.6.1.27)	210.162	87.331	-1.24304	1.39514e-08
WCW_RS07120	Multidrug efflux transporter MdtP	720.141	601.184	-0.255849	0.10172
WCW_RS07950	probable outer membrane leader peptide (omp) CT546	491.758	395.452	-0.303951	0.0893121
WCW_RS08040	Potassium uptake protein TrkH	401.375	464.575	0.215081	0.232085
WCW_RS08220	Lead, cadmium, zinc and mercury transporting ATPase (EC 3.6.3.3) (EC 3.6.3.5); Copper-translocating P-type ATPase (EC 3.6.3.4)	561.575	756.141	0.426488	0.00375074
WCW_RS08250	RND efflux system, outer membrane lipoprotein CmeC	301.96	260.142	-0.202509	0.322899
WCW_RS08265	ABC transporter multidrug efflux pump, fused ATP-binding domains	394.118	325.538	-0.270815	0.118882
WCW_RS08265	ABC transporter multidrug efflux pump, fused ATP-binding domains	394.118	325.538	-0.270815	0.118882
WCW_RS08300	Na+/Ca+ antiporter, CaCA family	123.267	120.708	-0.015879	0.951007
WCW_RS08305	Sulfate permease, Trk-type	255.899	261.888	0.0390787	0.856639
WCW_RS08720	RND multidrug efflux transporter; Acriflavin resistance protein	475.708	904.245	0.909648	1.25249e-06
WCW_RS08725	RND efflux system, membrane fusion protein CmeA	245.049	394.715	0.679366	0.000747403
WCW_RS08730	Outer membrane protein	175.007	269.415	0.603401	0.0135745
WCW_RS08770	RND efflux system, outer membrane lipoprotein CmeC	648.905	957.328	0.553923	0.000279104
WCW_RS08775	RND efflux system, inner membrane transporter CmeB	1664.85	1869.09	0.164104	0.348631
WCW_RS08780	RND efflux system, membrane fusion protein CmeA	465.348	524.385	0.165812	0.357932
WCW_RS08850	Outer Membrane Protein A10	2617.47	962.335	-1.42813	2.22518e-29
WCW_RS08855	Outer Membrane Protein A11	16965.7	8407.1	-1.00296	2.9178e-16
WCW_RS08905	Potassium uptake protein TrkH	391.893	455.668	0.210154	0.197858
WCW_RS08910	Trk system potassium uptake protein TrkA	280.27	272.123	-0.0350894	0.86185
Unique genes in W. chondrophila
Locus tag	Product	Mean Expression RB	Mean Expression EB	log2FoldChange	padj
WCW_RS00925	predicted T3SS Effector	795	828	0.06	0.70871
WCW_RS01605	hypothetical protein	30	17	-0.72	0.08404
WCW_RS01935	hypothetical protein	31	91	1.44	0
WCW_RS01960	hypothetical protein	89	57	-0.61	0.04108
WCW_RS02055	hypothetical protein	8	3	-0.96	0.14009
WCW_RS02870	hypothetical protein	108	214	0.94	0.00018
WCW_RS02940	predicted T3SS Effector	133	95	-0.48	0.03136
WCW_RS03175	hypothetical protein	0	0	NA	NA
WCW_RS05000	hypothetical protein	551	449	-0.29	0.05773
WCW_RS05060	predicted T3SS Effector	122	420	1.73	0
WCW_RS05095	hypothetical protein	64	66	0.04	0.90372
WCW_RS05460	predicted T3SS Effector	119	63	-0.86	0.00294
WCW_RS05555	hypothetical protein	194	212	0.11	0.69248
WCW_RS05765	hypothetical protein	53	29	-0.84	0.02349
WCW_RS05950	hypothetical protein	115	145	0.32	0.16246
WCW_RS06185	hypothetical protein	18	32	0.74	0.09471
WCW_RS06270	hypothetical protein	276	1205	2.08	0
WCW_RS06630	predicted T3SS Effector	53	66	0.29	0.35497
WCW_RS06780	hypothetical protein	67	45	-0.56	0.07132
WCW_RS07050	predicted T3SS Effector	110	135	0.29	0.20244
WCW_RS07260	hypothetical protein	715	493	-0.53	0.0006
WCW_RS07480	predicted T3SS Effector	775	1137	0.54	0.00082
WCW_RS07750	hypothetical protein	161	561	1.77	0
WCW_RS07810	hypothetical protein	564	748	0.41	0.0076
WCW_RS07990	hypothetical protein	161	352	1.09	0
WCW_RS08890	predicted T3SS Effector	336	811	1.25	0
WCW_RS08955	hypothetical protein	3	0	-1.04	0.08861
WCW_RS08960	predicted T3SS Effector	0	0	NA	NA
WCW_RS09005	hypothetical protein	35	24	-0.48	0.28866
WCW_RS09240	hypothetical protein	200	230	0.2	0.29936
WCW_RS09260	hypothetical protein	217	745	1.75	0
