# Supplementary material for: Virulence-related comparative transcriptomics of infectious and non-infectious chlamydial particles
Source: BMC Genomics. 2018 Aug 2;19:575. doi: 10.1186/s12864-018-4961-x (PMC6090853; doi:10.1186/s12864-018-4961-x)
Supplement: Supplementary file 8 — Table S6. Expression of 354 homologous genes shared between C. psittaci and C. abortus. (XLS 173 kb) [file 12864_2018_4961_MOESM8_ESM.xls]

## Sheet: Supplementary Table 5
Table S6. Expression of homologous genes shared between C. psittaci and C. abortus
																			Norm. Mean Expression								PsiEB vs abEB		PsiRB vs abRB
Locus tag C. psittaci	Locus tag C. abortus	Pident	Category	Product	C. psittaci Raw counts EB_1	C. psittaci Raw counts EB_2	C. psittaci Raw counts EB_3	C. psittaci Raw counts EB_4	C. psittaci Raw counts RB_1	C. psittaci Raw counts RB_2	C. psittaci Raw counts RB_3	C. psittaci Raw counts RB_4	C. abortus Raw counts EB_1	C. abortus Raw counts EB_2	C. abortus Raw counts EB_3	C. abortus Raw counts RB_1	C. abortus Raw counts RB_2	C. abortus Raw counts RB_3	C. psittaci EB	SD C. psittaci EB	C. psittaci RB	SD C. psittaci RB	C. abortus EB	SD C. abortus EB	C. abortus RB	SD C. abortus RB	log2FoldChange	padj	log2FoldChange	padj
CPS0B_RS00040	CAB_RS00040	91.77	DNA_Metabolism	Exodeoxyribonuclease V beta chain (EC 3.1.11.5)	254	150	363	117	677	1873	112	1005	100	132	312	1539	1232	936	260.697	96.2573	908.667	415.215	322.808	70.1587	561.742	44.5459	-0.307484	0.476246	0.69371	0.072107
CPS0B_RS00045	CAB_RS00045	92.86	DNA_Metabolism	Exodeoxyribonuclease V gamma chain (EC 3.1.11.5)	264	122	341	106	724	1824	129	1043	113	145	429	1214	1054	836	246.95	106.206	938.722	402.046	388.718	96.8269	473.581	19.143	-0.655259	0.117169	0.986238	0.00988053
CPS0B_RS00075	CAB_RS00075	94.63	n.d.	CHLPN 76 kDa Homolog_2 (CT623)	865	473	711	509	464	956	221	786	1667	1432	2831	5456	4877	5867	782.073	244.958	701.827	209.491	3755.46	497.948	2530.45	494.194	-2.26357	7.49544e-14	-1.84959	7.57589e-10
CPS0B_RS00080	CAB_RS00080	87.79	predicted_T3SS_Effector	CHLPN 76 kDa Homolog_1 (CT622)	4417	13555	17292	10244	11328	12069	7484	2635	1027	452	1109	3823	2116	1590	13147.3	4412.99	11291.3	6717.73	1657.23	580.792	1115.05	297.34	2.98809	1.10126e-07	3.34006	1.429e-09
CPS0B_RS00085	CAB_RS00085	86.37	n.d.	FIG00493885: hypothetical protein	1363	3082	2979	2515	5114	5968	2765	1869	2092	856	2085	8733	5236	3418	2936.81	684.051	4980.89	2058.92	3248.22	1280.63	2571.6	701.163	-0.145208	0.77816	0.953545	0.0303252
CPS0B_RS00090	CAB_RS00090	87.88	n.d.	FIG00494286: hypothetical protein	4358	10502	9708	8636	18014	18675	9658	3649	1343	731	1717	10862	5464	4598	9819.02	2505.06	16140	8693.79	2402.72	587.527	3096.78	883.104	2.03074	0.000172322	2.3817	4.65165e-06
CPS0B_RS00105	CAB_RS00105	96.89	n.d.	FIG00493849: hypothetical protein	176	304	351	232	167	192	87	111	85	71	217	683	571	529	313.07	48.3325	176.413	47.1992	216.154	18.5492	273.564	9.27065	0.535131	0.056943	-0.6386	0.0101835
CPS0B_RS00130	CAB_RS00130	91.18	n.d.	FIG00493995: hypothetical protein	61	116	116	94	48	60	26	21	22	27	67	184	147	99	114.649	20.3277	48.5695	17.5187	68.4082	13.0576	64.7892	8.80359	0.758027	0.0210574	-0.407658	0.111979
CPS0B_RS00135	CAB_RS00135	96.91	n.d.	FIG00494423: hypothetical protein	701	1407	1415	1315	343	224	188	111	215	156	399	975	809	507	1436.81	304.805	302.619	169.197	468.544	29.147	344.851	54.5914	1.6154	7.81733e-06	-0.187279	0.575806
CPS0B_RS00170	CAB_RS00170	100	n.d.	FIG00493859: hypothetical protein	1534	2637	1955	2649	1965	2074	1112	266	726	500	1467	10394	6208	5275	2655.81	658.897	1763.42	1062.41	1599.7	103.911	3274.42	606.63	0.731183	0.161752	-0.893022	0.0645453
CPS0B_RS00175	CAB_RS00175	97.99	T3SS_Apparatus	FIG016921: Type III secretion protein	2324	3313	2952	3251	2299	2412	1257	450	827	636	1908	14354	7831	8062	3572.68	542.5	2076.18	1137.47	1974.55	106.652	4545.74	872.002	0.855283	0.0735477	-1.13079	0.0112776
CPS0B_RS00180	CAB_RS00180	97.75	T3SS_Apparatus	FIG016647: Type III secretion protein	2731	3853	3003	4016	2807	2994	1442	798	1261	1294	2092	19479	9895	10334	4134.81	862.421	2560.75	1183.96	3030.1	665.709	5944.85	1347.9	0.44857	0.330259	-1.21497	0.0031786
CPS0B_RS00195	CAB_RS00195	91.84	T3SS_Apparatus	FIG046930: Type III secretion protein	4779	7464	5951	7354	5016	4906	2808	1038	1925	1304	2846	22986	11007	12069	7725.58	1564.56	4536.14	2550.08	3837.34	608.782	6887.68	1718.71	1.00974	0.0471664	-0.602665	0.216964
CPS0B_RS00200	CAB_RS00200	95.42	T3SS_Apparatus	Type III secretion inner membrane protein (YscQ,homologous to flagellar export components)	1513	1961	1630	1953	1780	2043	977	865	595	633	1178	8311	5596	4706	2142.48	351.867	1809.1	650.485	1521.85	266.582	2805.17	343.301	0.49299	0.167887	-0.632808	0.0553816
CPS0B_RS00265	CAB_RS00265	84.58	n.d.	major outer membrane protein, porin	43234	61275	82105	61914	42510	39860	22205	6301	24750	17873	40010	135437	98289	103333	73629.3	8852.14	36238.6	21396.1	51681.1	6203.03	51625.1	4408.31	0.51064	0.358618	-0.510527	0.321874
CPS0B_RS00275	CAB_RS00275	98.51	T3SS_Apparatus	type III secretion chaperone, putative	1213	2468	1535	1987	5179	4908	2509	1263	503	500	1104	8415	4002	3529	2172.38	615.018	4451.07	2201.28	1291.64	140.176	2356.97	716.006	0.749418	0.122702	0.917178	0.039276
CPS0B_RS00290	CAB_RS00290	95.15	Miscellaneous;_RNA_Metabolism	Iron-sulfur cluster assembly protein SufD	433	348	424	302	297	568	126	302	409	329	998	2860	2971	3160	456.203	82.4073	364.996	24.3184	1010.71	70.4805	1406.6	260.522	-1.14868	1.11895e-08	-1.94665	9.08561e-24
CPS0B_RS00300	CAB_RS00300	93.51	n.d.	FIG00494008: hypothetical protein	96	79	95	90	127	237	35	144	31	27	98	412	452	262	109.527	16.155	146.962	34.594	86.8389	16.6661	171.578	32.293	0.338416	0.345548	-0.226592	0.439871
CPS0B_RS00305	CAB_RS00305	95.39	n.d.	FIG00494375: hypothetical protein	370	355	370	324	247	387	99	183	142	94	335	996	1233	684	430.145	51.7052	263.234	17.6263	326.785	41.5421	445.881	102.25	0.395046	0.0840171	-0.761981	0.000135002
CPS0B_RS00340	CAB_RS00340	75.7	predicted_T3SS_Effector	FIG00494241: hypothetical protein	7263	23260	27405	18820	42627	45678	25277	9020	2814	1364	2508	13844	5982	5125	22293.4	7372.71	40237.8	22633.7	4469.7	1731.69	3660.66	1344.14	2.31824	0.000134655	3.45825	2.57242e-09
CPS0B_RS00345	CAB_RS00345	90.77	n.d.	CPj0676	1815	5165	6265	4314	7534	8244	4591	2173	678	214	789	3947	2220	1501	5109.86	1560.4	7416.01	3862.86	1031.85	442.676	1131.43	332.129	2.30788	1.51104e-05	2.71304	1.32763e-07
CPS0B_RS00350	CAB_RS00350	91.93	n.d.	FIG00494028: hypothetical protein	316	720	904	519	703	960	380	608	115	97	332	1160	845	619	714.642	186.556	823.164	164.176	307.46	45.9319	394.727	52.9341	1.2197	7.0353e-06	1.05904	3.61623e-05
CPS0B_RS00355	CAB_RS00355	97.37	n.d.	Nol1/Nop2/Sun family protein	616	771	807	650	276	459	145	337	29	32	81	125	116	96	852.331	46.2604	366.01	65.7177	83.9555	12.3255	51.7206	2.45668	3.34239	4.61299e-54	2.81526	3.21785e-47
CPS0B_RS00360	CAB_RS00365	87.29	n.d.	FIG00494190: hypothetical protein	118	145	141	138	109	190	41	177	32	27	109	207	154	175	163.546	15.4276	149.2	51.9416	91.6583	22.0905	82.5695	9.92609	0.83399	0.00834059	0.844129	0.00140599
CPS0B_RS00375	CAB_RS00380	97.86	Stress_Response	Serine-protein kinase RsbW (EC 2.7.11.1)	141	150	188	130	197	293	74	269	121	100	329	1078	979	660	182.072	9.38202	244.63	69.4603	314.018	38.1372	412.438	46.1685	-0.786826	0.00081423	-0.749863	0.000634891
CPS0B_RS00380	CAB_RS00385	97.99	n.d.	FIG00493915: hypothetical protein	92	98	72	63	49	65	37	67	152	93	300	952	889	698	98.973	23.652	72.4802	25.6518	320.806	37.6077	388.802	21.849	-1.69707	5.87783e-10	-2.4337	1.42056e-20
CPS0B_RS00385	CAB_RS00390	95.7	n.d.	FIG00493894: hypothetical protein	523	622	594	485	329	573	127	430	323	252	648	1730	1852	1724	669.392	65.5543	418.07	93.1013	739.083	19.0226	825.662	117.485	-0.143568	0.526646	-0.982639	4.64142e-07
CPS0B_RS00390	CAB_RS00395	94.56	n.d.	probable outer membrane leader peptide (omp) CT546	1087	2483	2233	2083	3804	4061	1927	1045	1296	589	1351	6407	3070	2693	2339.17	572.462	3440.02	1595.6	2091.83	738.027	1799.24	541.507	0.161009	0.77816	0.935213	0.047097
CPS0B_RS00405	CAB_RS00410	87.88	n.d.	FIG00494392: hypothetical protein	15	20	19	21	22	21	6	23	33	24	92	160	191	159	22.6521	3.27809	21.5323	7.02922	83.2539	14.3869	79.3698	12.9784	-1.85148	8.2782e-08	-1.84435	1.06869e-08
CPS0B_RS00455	CAB_RS00460	97.44	n.d.	Cytosolic acyl-CoA thioester hydrolase family protein	260	361	372	297	171	262	90	161	315	280	594	2124	1448	1661	385.341	29.4422	207.476	31.432	740.559	74.5579	802.273	98.7523	-0.944615	2.95805e-07	-1.95397	2.67361e-29
CPS0B_RS00485	CAB_RS00490	88.58	predicted_Inclusion_Membrane_Protein	Inclusion membrane protein-44	9976	25513	26774	21920	1982	2404	1303	636	12454	7477	10251	6493	4717	6799	24749.4	6672.92	2076.15	1070.69	20888	7976.56	2808.17	677.899	0.244696	0.64866	-0.435736	0.407683
CPS0B_RS00620	CAB_RS00625	91	n.d.	FIG00494478: hypothetical protein	1121	1646	1728	1633	1053	1365	553	623	856	869	1643	11714	6342	5446	1834.56	227.811	1114.95	298.087	2129.43	341.613	3497.88	830.491	-0.214396	0.538221	-1.64949	6.62907e-08
CPS0B_RS00665	CAB_RS00670	96.17	n.d.	ADP/ATP Translocase, NTT1	1646	1866	2371	1660	762	1503	528	851	1245	1464	2184	4667	4732	4919	2249.71	70.3031	1110.77	238.355	3218.63	869.695	2234.33	368.173	-0.516688	0.0754086	-1.00777	0.000154812
CPS0B_RS00690	CAB_RS00695	87.21	n.d.	FIG00493861: hypothetical protein	76	50	66	66	78	176	34	96	13	7	42	204	145	97	79.0534	17.8827	106.333	15.7779	32.4931	11.5053	66.7165	12.1841	1.30378	0.000678538	0.661831	0.0122051
CPS0B_RS00700	CAB_RS00705	97.29	Carbohydrates	Glucose-1-phosphate adenylyltransferase (EC 2.7.7.27)	1921	4237	3686	3376	6812	8347	3786	1972	1012	448	1568	6254	3323	2391	3924.54	918.703	6599.2	3043.85	1809.9	471.189	1764.56	535.554	1.1167	0.0237772	1.90258	3.79743e-05
CPS0B_RS00730	CAB_RS00735	97.2	predicted_Inclusion_Membrane_Protein	hypothetical protein	346	536	716	478	200	380	109	153	64	39	180	234	282	181	611.384	86.4164	245.472	38.3578	154.613	37.2991	107.21	19.4785	1.9789	2.82255e-15	1.19517	7.34603e-07
CPS0B_RS00740	CAB_RS00740	81.67	n.d.	hypothetical protein	149	119	154	117	65	114	37	115	100	100	200	398	473	595	163.106	24.8635	100.897	33.6527	250.227	34.6045	233.043	73.8532	-0.617056	0.0550378	-1.20597	3.49205e-05
CPS0B_RS00760	CAB_RS00760	94.86	n.d.	DNA methyltransferase	122	96	104	91	152	261	57	250	60	58	203	820	689	454	126.029	25.149	208.348	74.7766	178.614	37.3634	296.349	39.3349	-0.506536	0.0900412	-0.509014	0.0684908
CPS0B_RS00775	CAB_RS00775	90.03	n.d.	FIG00493629: hypothetical protein	202	200	461	178	469	857	221	472	98	96	317	505	410	315	301.729	92.6607	583.56	42.0282	287.639	53.2519	186.643	12.918	0.0684797	0.837108	1.64293	3.55595e-12
CPS0B_RS00790	CAB_RS00790	96.43	n.d.	FIG00494220: hypothetical protein	279	239	377	218	345	599	205	429	117	129	372	1500	1189	962	331.883	47.7037	480.597	94.7565	355.198	63.1736	554.62	29.8842	-0.0966358	0.672942	-0.206451	0.311115
CPS0B_RS00795	CAB_RS00795	95.02	DNA_Metabolism	DNA recombination and repair protein RecO	156	323	398	242	378	534	212	176	81	46	123	320	290	154	326.671	73.5638	400.949	135.696	153.928	27.8458	114.782	24.756	1.08636	0.0006109	1.80197	9.10156e-10
CPS0B_RS00805	CAB_RS00805	93.39	Protein_Metabolism	Ribosomal subunit interface protein	2287	6817	7377	5436	8039	10151	5302	1581	1678	756	1385	3744	2530	1530	6398.65	1966.69	8167.46	4763.78	2568.3	1097.33	1158.81	283.528	1.3172	0.0215509	2.81693	1.80768e-07
CPS0B_RS00820	CAB_RS00820	83.2	predicted_Inclusion_Membrane_Protein;_predicted_T3SS_Effector	FIG00494521: hypothetical protein	2708	6541	8265	5398	2879	3743	1722	1708	1583	968	1776	1562	1144	1036	6674.3	1792.63	3197.15	1047.85	2845.88	776.436	568.967	33.6566	1.22962	0.00234956	2.49022	2.06352e-10
CPS0B_RS00830	CAB_RS00830	97.22	n.d.	FIG00494354: hypothetical protein	129	136	140	166	137	211	51	145	45	51	89	686	511	346	173.746	28.1922	157.075	23.1459	118.141	24.8482	231.586	36.6307	0.5603	0.0284178	-0.56336	0.0147
CPS0B_RS00840	CAB_RS00840	88.18	n.d.	FIG00494461: hypothetical protein	108	79	162	57	189	385	37	318	24	14	82	157	119	77	119.549	36.6009	247.735	118.982	62.6838	22.3697	52.9287	9.06081	0.929611	0.0358678	2.22628	1.04653e-09
CPS0B_RS00855	CAB_RS00855	93.4	Fatty_Acids_Lipids_and_Isoprenoids	2-C-methyl-D-erythritol 4-phosphate cytidylyltransferase (EC 2.7.7.60)	71	56	87	43	91	174	23	186	43	21	127	286	260	198	76.7154	16.4891	131.898	71.755	100.983	34.7007	113.589	6.81466	-0.391425	0.297726	0.211504	0.526952
CPS0B_RS00890	CAB_RS00890	90.72	predicted_T3SS_Effector	Type IV pilus biogenesis protein PilO	6702	17659	17117	13840	24479	26739	15582	5089	4174	1721	3832	15474	8039	5871	16267.1	4462.85	23897.5	14090.2	6373.48	2656.44	4329.22	1346.91	1.3519	0.0260587	2.46472	1.55214e-05
CPS0B_RS00925	CAB_RS00925	92.16	predicted_Inclusion_Membrane_Protein	CT449 hypothetical protein	1115	2527	3144	2267	445	661	219	496	551	603	893	1817	1411	1487	2649.99	660.312	551.473	95.1414	1353.26	352.153	725.204	63.3857	0.969831	0.000977733	-0.395929	0.180066
CPS0B_RS00940	CAB_RS00940	85.08	n.d.	CHLPS 43 kDa protein homolog_1	673	1333	1643	1169	379	875	228	680	247	212	510	1013	1009	1172	1414.56	291.108	633.895	179.033	589.48	27.9254	500.931	106.915	1.26446	1.31927e-06	0.339672	0.20016
CPS0B_RS00955	CAB_RS00955	90.32	n.d.	FIG00493828: hypothetical protein	233	522	591	389	278	210	187	73	145	34	208	125	107	48	507.568	119.267	268.241	174.902	223.495	106.425	41.6628	12.1018	1.18778	0.0516435	2.67377	5.16185e-06
CPS0B_RS00960	CAB_RS00960	95.4	n.d.	9kDa-Cysteine-Rich Lipoprotein	20635	53584	68484	45532	68049	77060	45418	12241	20453	6198	17268	47573	27845	14801	54765.9	15857.8	67698.9	41992.8	28477.1	15001.7	13214.6	4703.72	0.943483	0.15627	2.35696	0.000124724
CPS0B_RS00970	CAB_RS00970	88	predicted_Inclusion_Membrane_Protein	15 kDa Cysteine-Rich Protein	864	613	749	558	575	656	320	386	2772	1751	6348	3065	3149	2698	847.822	199.875	622.01	184.803	6226.28	848.743	1377.9	137.633	-2.87617	3.32459e-21	-1.14759	0.000173749
CPS0B_RS00980	CAB_RS00980	83.7	predicted_Inclusion_Membrane_Protein	CT440 hypothetical protein	33	84	149	75	35	32	11	31	20	27	59	38	55	31	97.6824	36.7058	33.1886	8.66131	63.9049	14.4398	19.1414	5.18608	0.61471	0.12611	0.796467	0.0550041
CPS0B_RS00985	CAB_RS00985	88.29	n.d.	FIG00494460: hypothetical protein	236	283	318	247	344	704	107	523	80	59	187	512	359	357	324.503	9.37696	460.46	152.334	189.416	14.5571	187.133	14.7286	0.782053	0.00263565	1.2986	1.19042e-08
CPS0B_RS01020	CAB_RS01020	73.33	n.d.	FIG00494616: hypothetical protein	136	204	377	150	267	537	85	312	120	82	227	207	234	199	249.774	75.7293	326.191	66.7998	258.101	18.6512	99.4236	14.1903	-0.045443	0.903996	1.71937	1.429e-09
CPS0B_RS01060	CAB_RS01065	95.75	Cofactors_Vitamins_Prosthetic_Groups_Pigments	Thiamin-phosphate pyrophosphorylase (EC 2.5.1.3)	302	406	335	449	191	210	114	129	310	194	476	1954	1277	1398	453.786	93.6614	210.931	71.301	608.705	93.7742	705.998	82.1257	-0.42375	0.140537	-1.74243	6.45827e-12
CPS0B_RS01065	CAB_RS01070	93.13	Cofactors_Vitamins_Prosthetic_Groups_Pigments	Hydroxyethylthiazole kinase (EC 2.7.1.50)	271	306	323	315	283	487	196	337	120	126	278	945	689	665	366.959	32.0532	407.881	100.167	320.117	40.7447	350.621	21.504	0.197708	0.397834	0.217098	0.342355
CPS0B_RS01070	CAB_RS01075	87.89	Polymorphic_Membrane_Protein	polymorphic membrane protein B Family	5056	7509	5925	7297	4909	6077	3097	2095	2642	2765	4373	34756	24652	19228	7809.3	1496.98	5243.53	2290.74	6397.88	1472.89	11845.3	1438.69	0.287517	0.530021	-1.17554	0.00378436
CPS0B_RS01075	CAB_RS01080	91.64	Polymorphic_Membrane_Protein	polymorphic membrane protein A Family	1029	1614	1985	1311	1558	1967	828	1083	803	578	1229	2803	2551	2587	1751.45	224.745	1701.2	414.661	1649.57	237.135	1230.17	135.558	0.0857131	0.787017	0.467725	0.094575
CPS0B_RS01080	CAB_RS01085	99	n.d.	FIG00494447: hypothetical protein	2948	9535	10681	7954	8841	10788	5488	1820	1203	465	642	1801	677	652	9069.21	2986.55	8710.96	4870.58	1636.76	957.624	457.719	189.641	2.46989	7.21773e-05	4.24942	2.35028e-12
CPS0B_RS01085	CAB_RS01090	96.58	n.d.	FIG00494141: hypothetical protein	4877	14443	13919	12054	15789	17093	9855	2642	1201	365	997	1529	1080	660	13317.2	4105.91	15042.2	9180.47	1666.99	884.715	486.907	108.109	2.99794	6.37663e-07	4.94893	3.39073e-17
CPS0B_RS01150	CAB_RS01155	84.12	predicted_Inclusion_Membrane_Protein;_predicted_T3SS_Effector	FIG00494285: hypothetical protein	629	1365	1680	1121	2756	3013	1401	717	948	312	957	2288	1392	928	1401.97	327.099	2493.87	1172.93	1401.71	635.287	682.765	175.945	0	0.998059	1.8685	2.21397e-05
CPS0B_RS01155	CAB_RS01160	69.81	predicted_Inclusion_Membrane_Protein	FIG00494312: hypothetical protein	25	8	24	18	46	56	21	39	53	28	80	86	172	67	22.913	8.92927	49.8265	8.73794	98.476	20.1048	50.1948	23.456	-2.09115	1.04645e-07	0	0.927819
CPS0B_RS01160	CAB_RS01165	87.33	n.d.	FIG00494149: hypothetical protein	70	70	118	60	145	282	26	116	13	26	57	110	101	40	93.7684	15.1191	143.976	43.4085	56.6965	20.934	37.331	12.2309	0.721699	0.0626917	1.96047	3.90829e-09
CPS0B_RS01190	CAB_RS01195	93	Cofactors_Vitamins_Prosthetic_Groups_Pigments	Menaquinone via futalosine step 1	91	32	63	26	88	222	36	171	35	43	151	271	316	214	65.1103	36.9846	142.828	53.7879	125.166	37.4524	123.292	19.6472	-0.943416	0.021491	0.217357	0.576622
CPS0B_RS01195	CAB_RS01200	92.43	Cofactors_Vitamins_Prosthetic_Groups_Pigments	Gene SCO4494, often clustered with other genes in menaquinone via futalosine pathway	153	55	102	91	143	242	42	199	85	108	278	732	875	785	124.434	54.1769	175.431	56.6791	274.948	57.9359	373.674	67.2336	-1.14909	0.00104596	-1.09568	0.00118098
CPS0B_RS01210	CAB_RS01210	98.28	Stress_Response	Anti-sigma F factor antagonist (spoIIAA-2); Anti-sigma B factor antagonist RsbV	320	308	232	284	235	425	106	133	80	50	183	793	866	469	351.55	77.4696	254.219	46.9367	179.09	25.1901	323.263	68.5693	0.975616	0.000370302	-0.346706	0.171615
CPS0B_RS01230	CAB_RS01230	96.83	DNA_Metabolism	DNA-3-methyladenine glycosylase II (EC 3.2.2.21)	69	82	118	67	84	167	45	49	43	53	106	322	333	244	99.1965	11.1351	98.7124	22.6847	124.777	25.0832	137.992	14.2554	-0.336428	0.292538	-0.479168	0.0455443
CPS0B_RS01255	CAB_RS01255	94.1	Protein_Metabolism	Prolyl-tRNA synthetase (EC 6.1.1.15), bacterial type	480	600	724	531	457	629	171	595	220	165	505	952	935	909	695.8	24.6717	549.254	152.308	520.208	31.9116	434.023	52.6173	0.420576	0.0678819	0.339111	0.113004
CPS0B_RS01260	CAB_RS01260	83.92	predicted_T3SS_Effector	FIG00494389: hypothetical protein	4041	12862	14477	9742	14874	14251	8322	2319	574	217	581	1253	665	539	11947.6	3905.07	13149.2	7922.79	876.928	361.305	364.215	96.8845	3.76805	1.43312e-10	5.17487	2.5472e-19
CPS0B_RS01265	CAB_RS01265	93.63	n.d.	FIG00494275: hypothetical protein	2277	4553	5069	4161	2833	3127	1820	838	585	304	965	3971	2591	2433	4743.84	966.091	2864.75	1541.16	1112.05	214.427	1360.58	153.753	2.09295	1.00653e-06	1.07387	0.0116441
CPS0B_RS01275	CAB_RS01275	95.68	n.d.	ABC transporter substrate-binding protein	131	91	137	80	149	291	57	174	119	110	262	681	844	660	132.325	30.6539	187.217	28.6296	297.715	20.6931	339.665	58.877	-1.17477	2.71843e-06	-0.862496	0.000276532
CPS0B_RS01285	CAB_RS01285	77.43	n.d.	FIG00494427: hypothetical protein	6897	29873	30704	19455	31259	33821	24489	3537	13224	6182	7933	17405	7481	6204	25110.6	9993.42	32665	24220.8	19367	9897.63	4552.94	1729.01	0.374719	0.631662	2.84286	5.2143e-05
CPS0B_RS01290	CAB_RS01290	96.86	n.d.	FIG00494309: hypothetical protein	452	698	884	648	667	1073	441	534	590	439	1038	4887	3083	2527	792.984	102.034	848.76	230.863	1275.62	106.496	1573.7	261.283	-0.686236	0.00640471	-0.890599	0.000158023
CPS0B_RS01315	CAB_RS01310	93.36	n.d.	FIG00493990: hypothetical protein	423	368	758	401	585	1568	415	889	348	443	944	2358	1790	1614	574.654	115.3	1004.18	212.648	1055.27	215.944	877.802	36.7956	-0.875609	0.000415437	0.193466	0.439871
CPS0B_RS01325	CAB_RS01320	93.24	Cofactors_Vitamins_Prosthetic_Groups_Pigments	putative sodium/pantothenate symporter (pantothenate permease)	818	1568	2615	1372	582	1314	437	593	245	243	531	790	598	690	1842.61	526.965	879.733	214.318	626.127	69.0418	320.715	41.7285	1.55782	1.0052e-07	1.45493	3.96874e-07
CPS0B_RS01330	CAB_RS01325	95.38	n.d.	FIG00493815: hypothetical protein	961	1949	1967	1640	546	632	377	141	410	872	592	532	777	521	1928.65	385.581	568.25	331.299	1397.02	909.384	284.751	69.3865	0.465521	0.34	0.994929	0.0349636
CPS0B_RS01335	CAB_RS01330	92.39	Amino_Acids_and_Derivatives	2-keto-3-deoxy-D-arabino-heptulosonate-7-phosphate synthase I beta (EC 2.5.1.54)	171	299	337	241	344	384	272	182	55	44	147	224	189	174	309.362	46.964	410.376	218.121	140.37	16.8669	90.082	3.00824	1.14218	0.00167704	2.18763	7.47261e-11
CPS0B_RS01340	CAB_RS01335	83.32	n.d.	FIG00494078: hypothetical protein	3019	7674	7580	5564	7294	7564	4906	2105	1756	1245	1897	2160	2351	1976	6992.87	1851.48	7432.15	4277.08	3298.6	941.128	1005.14	123.944	1.08388	0.035296	2.88656	2.43237e-09
CPS0B_RS01345	CAB_RS01340	90.12	n.d.	Arginine Periplasmic Binding Protein	307	416	622	368	309	678	178	392	1346	1324	2364	11677	6769	6760	503.427	71.6636	451.988	67.493	3226.08	571.968	3796.69	626.454	-2.68112	3.13574e-30	-3.07047	9.29486e-40
CPS0B_RS01380	CAB_RS01375	88.18	predicted_Inclusion_Membrane_Protein	Inclusion membrane protein-37	841	1870	2245	1384	2768	3702	1585	1334	1192	471	1150	3311	1963	1538	1849.28	447.876	2939.88	1027.19	1820.38	752.712	1015.14	218.158	0.0228068	0.963642	1.53434	0.000140209
CPS0B_RS01385	CAB_RS01380	69.31	predicted_T3SS_Effector	FIG01277657: hypothetical protein	11720	35386	35984	25672	57664	57466	35217	7666	8178	3361	6478	18462	11331	7765	31745.2	9853.12	52943.5	34021.4	12098.8	5586.24	5574.65	1356.12	1.39164	0.0349079	3.24742	1.31748e-07
CPS0B_RS01390	CAB_RS01385	71.17	Polymorphic_Membrane_Protein	outer membrane protein 5	2056	2723	2041	2489	2752	2960	1479	851	1189	1195	2555	19297	15129	10251	2830.32	509.055	2582.42	1190.39	3046.03	364.266	6726	935.932	-0.106114	0.811275	-1.38126	0.000303133
CPS0B_RS01395	CAB_RS01390	75.65	Polymorphic_Membrane_Protein	outer membrane protein 5	3487	5177	3328	4620	4213	4814	2561	1123	1513	1533	2428	20355	15863	12079	5059.73	1178.03	4145.19	2174.64	3586.25	811.294	7307.9	645.73	0.496762	0.321424	-0.818105	0.0691478
CPS0B_RS01400	CAB_RS01395	68.52	Polymorphic_Membrane_Protein	polymorphic outer membrane protein E/F family protein, putative	245	177	208	181	154	365	42	211	194	185	393	931	1172	1143	247.743	53.5092	202.458	63.6589	478.416	51.9851	510.572	116.132	-0.94667	0.000892343	-1.33897	1.33769e-06
CPS0B_RS01405	CAB_RS01400	86.79	Polymorphic_Membrane_Protein;_predicted_T3SS_Effector	Probable outer membrane protein pmp14 precursor	668	802	666	797	975	1229	508	570	1221	1162	2254	17130	14073	9385	892.555	143.469	1021.67	278.873	2928.23	415.085	6122.77	811.43	-1.71318	2.1661e-09	-2.58284	1.42056e-20
CPS0B_RS01410	CAB_RS01405	85.81	Polymorphic_Membrane_Protein	polymorphic membrane protein G family	1488	1927	1559	1947	1739	2436	946	1287	1254	1426	2176	14124	11638	8180	2104.27	372.531	1978.61	428.372	3185.35	815.393	5133.36	550.917	-0.598159	0.0598003	-1.37503	3.16203e-06
CPS0B_RS01425	CAB_RS01430	77.45	Polymorphic_Membrane_Protein	polymorphic outer membrane protein	208	266	342	226	430	651	198	606	1	7	41	37	16	9	308.959	21.3046	567.299	151.94	22.714	19.0678	8.93923	4.39865	3.7479	8.93512e-21	5.97728	2.27674e-64
CPS0B_RS01435	CAB_RS01440	89.88	Polymorphic_Membrane_Protein	Polymorphic outer membrane protein	196	197	343	162	469	715	154	578	247	302	693	1175	795	694	264.011	49.2289	549.243	138.402	745.193	137.836	402.359	43.83	-1.4967	1.04533e-09	0.449611	0.0625314
CPS0B_RS01440	CAB_RS01445	89.57	Polymorphic_Membrane_Protein	Polymorphic outer membrane protein	193	116	297	102	488	797	142	673	142	148	515	1137	784	628	208.287	73.8344	591.078	192.882	445.964	104.465	383.803	48.3668	-1.10046	0.00058443	0.622052	0.0418713
CPS0B_RS01470	CAB_RS01460	93.09	Polymorphic_Membrane_Protein;_predicted_T3SS_Effector	outer membrane protein 5	183	171	299	177	396	531	173	475	427	305	783	2219	1373	1332	245.945	33.9124	477.457	108.147	922.343	63.5327	743.605	100.842	-1.90611	6.32314e-19	-0.641313	0.00242075
CPS0B_RS01475	CAB_RS01465	88.03	n.d.	FIG00494377: hypothetical protein	253	206	379	190	494	838	176	656	677	717	1240	7930	5226	4209	304.603	59.0525	617.371	156.122	1691.59	337.234	2608.12	386.332	-2.47185	3.40918e-22	-2.0796	1.24086e-16
CPS0B_RS01485	CAB_RS01470	94.51	predicted_Inclusion_Membrane_Protein	FIG00494504: hypothetical protein	1550	2211	1841	2082	1695	1158	702	166	728	338	1253	7133	6282	4176	2322.8	372.612	1220.12	783.79	1363.32	316.206	2663.93	321.715	0.769204	0.148341	-1.12671	0.021022
CPS0B_RS01505	CAB_RS01490	86.36	predicted_Inclusion_Membrane_Protein	Inclusion membrane protein A	1744	4873	6515	4120	3823	4350	2322	833	763	279	803	770	506	446	4999.41	1581.81	3695.7	2054.89	1167.63	479.589	259.744	31.7658	2.0976	4.40693e-05	3.82938	1.62926e-14
CPS0B_RS01510	CAB_RS01495	84.95	predicted_Inclusion_Membrane_Protein	Inclusion membrane protein-2	72	110	198	103	113	160	64	92	51	52	153	255	229	183	140.195	35.6181	133.363	29.0334	147.308	22.2502	102	4.20445	-0.0703893	0.837108	0.382857	0.206268
CPS0B_RS01515	CAB_RS01500	96.52	n.d.	FIG00493992: hypothetical protein	203	130	189	111	160	348	57	272	130	98	357	731	710	709	191.771	53.7654	231.992	81.5146	329.38	50.3033	334.008	42.9449	-0.776981	0.00802848	-0.525723	0.0684908
CPS0B_RS01530	CAB_RS01515	70	n.d.	FIG00494222: hypothetical protein	605	654	797	588	291	516	154	446	155	190	434	958	902	924	791.776	25.4684	421.812	111.083	467.787	87.0319	432.337	55.4739	0.758992	0.000861463	-0.0337883	0.870355
CPS0B_RS01535	CAB_RS01520	97.06	n.d.	FIG00493934: hypothetical protein	126	64	142	55	228	474	42	408	4573	3059	8894	1699	1484	1543	115.797	43.7042	306.628	158.837	9860.25	764.708	731.382	79.3963	-6.40939	2.66305e-60	-1.25163	0.00191751
CPS0B_RS01545	CAB_RS01535	94.39	n.d.	putative outer membrane protein	667	347	442	412	233	525	81	396	1480	1411	2838	2398	2834	2951	577.813	204.78	339.36	119.819	3590.69	459.934	1287.41	292.255	-2.63524	3.00622e-16	-1.92465	2.55126e-09
CPS0B_RS01555	CAB_RS01540	91.89	n.d.	FIG00493953: hypothetical protein	19	14	41	8	69	168	17	112	147	129	417	580	614	652	23.5167	11.5316	95.9416	38.7932	395.236	52.4166	289.065	55.4728	-4.04075	1.3142e-28	-1.58996	4.73744e-06
CPS0B_RS01570	CAB_RS01555	95.84	n.d.	FIG00493857: hypothetical protein	1030	1526	1582	1523	684	1135	419	585	854	485	1186	2170	1858	1971	1695.58	222.089	865.325	183.989	1582.26	329.029	928.324	104.851	0.100387	0.733393	-0.101425	0.683588
CPS0B_RS01580	CAB_RS01570	98.14	Cofactors_Vitamins_Prosthetic_Groups_Pigments;_Fatty_Acids_Lipids_and_Isoprenoids;_predicted_T3SS_Effector	1-deoxy-D-xylulose 5-phosphate synthase (EC 2.2.1.7)	272	177	297	172	412	727	146	661	126	124	450	1117	916	912	276.38	65.7434	556.511	195.603	385.948	90.4488	453.045	30.3939	-0.483933	0.1046	0.298166	0.29109
CPS0B_RS01585	CAB_RS01575	97.62	n.d.	FIG00493845: hypothetical protein	10	2	9	5	3	10	4	5	2	2	18	32	27	32	7.94297	4.17051	6.90792	2.86273	10.1401	7.47193	14.1558	2.39822	-0.321928	0.321424	-1	0.0199136
CPS0B_RS01615	CAB_RS01605	96.56	n.d.	FIG00494069: hypothetical protein	197	108	247	104	441	809	115	635	102	118	326	865	806	701	195.525	64.4106	548.121	195.836	315.732	58.6705	365.029	20.4848	-0.689071	0.0366385	0.586279	0.0546721
CPS0B_RS01620	CAB_RS01610	97.01	n.d.	FIG00493897: hypothetical protein	168	94	213	65	234	528	43	445	72	73	274	535	512	407	160.066	63.3744	330.008	177.202	228.835	60.0641	223.096	13.968	-0.517276	0.239298	0.565422	0.156432
CPS0B_RS01645	CAB_RS01635	67.41	predicted_Inclusion_Membrane_Protein;_predicted_T3SS_Effector	FIG00494547: hypothetical protein	83	53	129	46	147	453	29	187	38	38	91	335	298	235	91.4965	30.5192	197.711	83.0011	100.589	10.0417	132.58	5.85578	-0.150417	0.75406	0.574074	0.0827572
CPS0B_RS01685	CAB_RS01675	95.06	n.d.	FIG00494205: hypothetical protein	193	193	333	214	214	647	129	364	171	133	405	958	721	633	276.468	35.7558	376.218	90.8934	413.595	26.2905	351.558	17.7813	-0.584963	0.012632	0.0951572	0.652571
CPS0B_RS01695	CAB_RS01685	98.06	n.d.	Phosphoenolpyruvate-protein phosphotransferase of PTS system (EC 2.7.3.9)	223	143	502	155	434	1299	184	913	91	100	322	928	741	642	295.208	129.396	764.857	303.451	287.92	63.0338	352.411	8.08226	0.0346461	0.94397	1.11988	0.000860484
CPS0B_RS01720	CAB_RS01710	68.12	predicted_T3SS_Effector	hypothetical protein	646	1515	2172	1146	839	1023	626	255	1314	686	1109	645	846	736	1582.41	473.257	926.56	541.609	2112.65	825.819	348.99	74.1338	-0.417543	0.426634	1.40934	0.00196968
CPS0B_RS01725	CAB_RS01715	72.62	n.d.	FIG00493916: hypothetical protein	14	6	30	3	28	44	6	41	4	8	23	67	47	32	15.0742	10.3832	32.9358	14.2326	19.4485	7.75292	21.8399	3.95734	-0.341037	0.504367	0.584963	0.169622
CPS0B_RS01745	CAB_RS01735	94.16	n.d.	FIG00494061: hypothetical protein	258	214	231	195	116	144	45	122	155	106	381	765	730	687	273.303	48.9905	128.403	25.8808	365.667	48.0917	337.598	32.0152	-0.422943	0.0755127	-1.40088	3.1177e-10
CPS0B_RS01780	CAB_RS01770	85.11	n.d.	sperm tail-specific-like protein	8572	14799	13923	14735	4864	7675	3370	752	6508	6768	6812	49444	26176	31322	15586.2	2996.08	5234	3088.11	14264.9	5546.62	16173.1	3176.09	0.127771	0.837108	-1.6276	0.0034937
CPS0B_RS01785	CAB_RS01775	84.17	predicted_Inclusion_Membrane_Protein	Inclusion membrane protein-32	4138	11660	11628	9482	20906	24139	12884	4061	2816	1220	2949	12229	6226	5529	10836.2	3172.13	20232.3	11624.2	4491.3	1634.53	3561.64	936.268	1.27072	0.035296	2.50588	8.37277e-06
CPS0B_RS01790	CAB_RS01780	86.93	predicted_Inclusion_Membrane_Protein	FIG00493858: hypothetical protein	68	44	81	39	138	192	45	188	17	10	67	124	114	98	69.3906	18.4901	164.346	53.4736	47.7539	20.6157	51.6376	2.42098	0.523562	0.272882	1.65711	1.89108e-07
CPS0B_RS01795	CAB_RS01785	90.24	predicted_Inclusion_Membrane_Protein	FIG00494370: hypothetical protein	59	48	143	42	160	345	48	271	8	19	49	117	120	95	83.9129	35.4987	224.945	87.5056	42.9503	18.5408	51.1265	4.67454	0.966053	0.0282499	2.14136	2.15972e-09
CPS0B_RS01815	CAB_RS01805	90	n.d.	phospholipase D family protein	422	698	1027	585	375	847	211	686	147	95	323	810	694	904	797.548	159.213	618.421	186.573	327.289	36.7205	376.909	85.4664	1.2871	1.89452e-06	0.713042	0.00597679
CPS0B_RS01820	CAB_RS01810	94.33	n.d.	FIG00493969: hypothetical protein	941	1065	1357	1062	553	1056	310	657	854	872	1577	4123	3547	3968	1323.28	39.9921	762.836	113.04	2106.6	373.49	1806.64	258.891	-0.671377	0.00221721	-1.24384	2.07408e-09
CPS0B_RS01830	CAB_RS01820	86.54	n.d.	FIG00494403: hypothetical protein	54	88	90	61	36	56	23	43	30	27	88	89	128	110	86.7518	12.1835	49.6294	11.948	82.3863	12.0445	51.4408	12.7507	0.0853915	0.869311	-0.0285692	0.738224
CPS0B_RS01835	CAB_RS01825	93.58	n.d.	FIG00494117: hypothetical protein	48	75	156	55	52	132	40	93	12	14	38	51	76	76	95.4353	35.7438	94.8405	25.8113	37.1313	6.86813	32.2288	9.71014	1.3604	0.000872938	1.56986	1.48377e-05
CPS0B_RS01865	CAB_RS01855	95.43	predicted_Inclusion_Membrane_Protein	B. burgdorferi predicted coding region BB0245	268	255	304	247	214	335	107	249	194	178	402	1085	984	817	324.01	27.0888	272.595	47.2335	474.827	38.381	442.418	16.5817	-0.551934	0.00376739	-0.695145	5.35319e-05
CPS0B_RS01880	CAB_RS01870	91.76	n.d.	FIG00493846: hypothetical protein	621	1153	1059	995	346	323	229	76	306	328	559	2902	2069	1398	1141.18	210.709	336.312	211.893	767.906	158.685	953.328	168.923	0.571121	0.18383	-1.50401	0.000135002
CPS0B_RS01925	CAB_RS01915	94.88	n.d.	FIG00494046: hypothetical protein	1018	1381	1389	1297	628	866	410	313	403	330	930	3150	2177	1966	1526.75	143.889	709.527	283.236	982.048	36.6597	1104.83	99.0306	0.636905	0.0306804	-0.638155	0.0201713
CPS0B_RS01940	CAB_RS01930	86.45	n.d.	FIG00494342: hypothetical protein	92	58	77	74	163	286	48	208	32	47	94	374	299	360	92.2986	22.4516	195.474	53.4861	105.841	28.0414	160.329	26.2724	-0.204358	0.569652	0.285402	0.306294
CPS0B_RS01945	CAB_RS01935	87.55	Cofactors_Vitamins_Prosthetic_Groups_Pigments	Menaquinone via futalosine step 4	200	173	142	160	163	313	51	220	52	49	152	374	344	298	207.565	48.2556	205.877	56.8169	144.773	20.2693	156.207	7.61811	0.520531	0.0840152	0.401098	0.116072
CPS0B_RS01955	CAB_RS01945	96.18	n.d.	FIG00494280: hypothetical protein	332	364	395	429	183	397	104	156	210	248	492	1566	1620	1386	460.456	61.3092	240.811	35.584	589.29	110.647	707.1	72.7173	-0.356634	0.121554	-1.55268	1.36978e-14
CPS0B_RS01965	CAB_RS01955	89.83	n.d.	HAD superfamily hydrolase/phosphatase	211	206	396	194	370	990	196	581	152	136	466	640	581	634	295.613	59.2038	594.997	132.387	424.022	72.1269	288.456	42.5316	-0.518467	0.0398719	1.04682	6.88847e-06
CPS0B_RS01975	CAB_RS01965	87.45	n.d.	FIG00493902: hypothetical protein	284	170	454	164	673	1869	307	1252	299	238	859	688	447	391	315.122	109.53	1123.48	365.355	783.879	126.367	229.93	30.0075	-1.3155	2.20639e-05	2.28765	8.55335e-15
CPS0B_RS01995	CAB_RS01985	90.62	Nucleosides_and_Nucleotides	MazG protein domain	76	93	111	78	78	105	39	77	42	41	85	180	142	176	106.679	4.24546	92.0498	16.5182	104.478	12.6899	77.359	13.6672	0.0410273	0.86259	0.256775	0.373354
CPS0B_RS02005	CAB_RS01995	96.26	n.d.	FIG00493867: hypothetical protein	410	392	457	418	329	437	133	222	313	191	530	2860	2042	1944	507.45	47.526	331.545	44.9539	627.914	82.8221	1042.01	71.2978	-0.308779	0.147712	-1.6501	8.82854e-19
CPS0B_RS02020	CAB_RS02010	81.57	predicted_Inclusion_Membrane_Protein	FIG00494399: hypothetical protein	240	410	592	330	248	435	81	318	99	69	161	118	75	56	458.435	94.7569	303.41	75.7884	204.624	24.1762	37.1818	7.21499	1.15972	7.14333e-06	3.03372	2.96113e-32
CPS0B_RS02050	CAB_RS02040	99.47	Nucleosides_and_Nucleotides	Deoxycytidine triphosphate deaminase (EC 3.5.4.13)	939	1108	1015	1199	334	446	211	215	1548	992	2559	7302	7334	6419	1294.71	198.571	386.15	128.194	3129.27	390.715	3254.79	305.98	-1.27275	5.3201e-05	-3.07598	1.05971e-24
CPS0B_RS02090	CAB_RS02075	68.53	DNA_Metabolism;_Miscellaneous	Ku domain protein	9929	19466	21670	18079	23183	27852	11060	4506	4824	2519	5314	21052	11231	7280	20443.9	4082.47	20377.1	9840.64	8212.38	2488	5808.42	1950.91	1.31587	0.0244454	1.81083	0.00110884
CPS0B_RS02095	CAB_RS02080	94.19	n.d.	FIG00494248: hypothetical protein	349	531	528	516	712	1026	365	522	203	146	395	709	627	522	576.522	79.4867	797.642	146.055	447.822	22.3796	284.455	7.75101	0.365073	0.122702	1.4905	1.14703e-12
CPS0B_RS02105	CAB_RS02090	85	n.d.	FIG00494669: hypothetical protein	404	606	820	530	155	227	60	219	396	214	542	889	787	1108	694.854	93.875	195.563	58.783	720.055	161.669	438.503	123.032	-0.0509839	0.891879	-1.16337	1.56177e-05
CPS0B_RS02110	CAB_RS02095	82.34	n.d.	FIG00494569: hypothetical protein	219	320	462	283	594	1067	289	489	119	134	290	876	429	508	377.165	56.4454	706.478	62.1225	331.609	51.6993	272.639	62.614	0.183381	0.479497	1.37077	1.72774e-09
CPS0B_RS02115	CAB_RS02100	75.27	n.d.	FIG00493843: hypothetical protein	174	203	204	157	611	798	314	263	44	40	110	188	143	101	221.724	19.7053	610.614	204.703	114.233	8.51095	65.0432	8.55895	0.961526	0.00146136	3.23266	1.18489e-34
CPS0B_RS02140	CAB_RS02125	96.36	n.d.	COG1496: Uncharacterized conserved protein	132	110	144	80	95	187	56	135	71	65	164	428	399	340	139.909	28.2954	141.163	29.4805	179.826	10.9958	179.411	9.35208	-0.36257	0.180594	-0.344264	0.134765
CPS0B_RS02145	CAB_RS02130	92.9	Fatty_Acids_Lipids_and_Isoprenoids	1-hydroxy-2-methyl-2-(E)-butenyl 4-diphosphate synthase (EC 1.17.7.1)	1073	1295	1506	1230	475	838	263	665	571	385	1166	2834	2536	2499	1528.12	49.0636	675.071	150.487	1254.52	95.0628	1216	108.584	0.283957	0.21818	-0.849184	4.36076e-05
CPS0B_RS02150	CAB_RS02140	83.72	predicted_Inclusion_Membrane_Protein	FIG00494440: hypothetical protein	589	957	1165	814	1976	2520	1155	758	917	451	1116	4508	2872	2055	1040.27	141.616	2030.97	850.141	1572.53	447.727	1406.32	293.045	-0.596935	0.141314	0.530594	0.16931
CPS0B_RS02155	CAB_RS02145	83.28	predicted_Inclusion_Membrane_Protein;_predicted_T3SS_Effector	FIG00494588: hypothetical protein	107	173	275	135	220	473	89	191	96	67	139	155	100	70	200.324	47.3295	265.005	23.1743	192.232	32.0438	48.4315	10.179	0.0588937	0.789646	2.46489	4.09781e-23
CPS0B_RS02160	CAB_RS02150	73.86	predicted_Inclusion_Membrane_Protein;_predicted_T3SS_Effector	Inclusion membrane protein A	2345	9014	10042	6414	6563	6751	4558	1281	1208	401	794	598	508	354	8042.01	2986.05	6575.4	4254.22	1633.45	932.971	221.113	23.0947	2.30003	9.61299e-05	4.89487	1.81692e-17
CPS0B_RS02175	CAB_RS02165	95.72	T3SS_Apparatus	Flagellar biosynthesis protein FlhA	876	1291	1138	1271	1197	1629	577	677	706	805	1452	9060	5195	4455	1380.22	224.587	1233.87	286.982	1878.72	378.849	2794.54	574.059	-0.445297	0.158438	-1.17951	3.93784e-05
CPS0B_RS02180	CAB_RS02170	99.22	RNA_Metabolism	RNA polymerase sigma factor for flagellar operon	711	1263	1350	1041	1364	1459	803	375	493	213	740	2343	1471	997	1292.06	199.388	1311.62	681.011	867.784	237.671	714.723	168.543	0.573839	0.18383	0.875753	0.0292072
CPS0B_RS02185	CAB_RS02175	62.5	predicted_Inclusion_Membrane_Protein	hypothetical protein	1423	4357	5969	3597	2240	2469	1455	427	92	55	178	710	480	589	4430.12	1522.85	2197.77	1334.85	191.59	24.2146	273.633	41.2303	4.52813	1.26664e-19	3.00394	1.35918e-09
CPS0B_RS02205	CAB_RS02195	84.78	predicted_Inclusion_Membrane_Protein	FIG00494114: hypothetical protein	67	63	208	65	220	665	46	508	116	127	294	1350	860	713	114.852	53.9177	370.963	213.246	323.833	44.9934	438.721	68.902	-1.49436	0.000450339	-0.242802	0.586412
CPS0B_RS02240	CAB_RS02230	96.31	Fatty_Acids_Lipids_and_Isoprenoids	1-deoxy-D-xylulose 5-phosphate reductoisomerase (EC 1.1.1.267)	273	221	336	218	252	561	59	372	272	175	585	1166	1192	1385	314.356	43.8736	327.529	123.946	600.183	64.9647	587.866	131.099	-0.934198	0.00198404	-0.84212	0.00430783
CPS0B_RS02250	CAB_RS02240	95.4	n.d.	FIG00493514: hypothetical protein	656	1513	1520	1147	2522	3124	1369	705	884	308	1000	3858	1940	1462	1422.65	335.439	2417.74	1104.8	1363.35	553.391	1068.98	341.351	0.0621501	0.913041	1.17755	0.00839744
CPS0B_RS02280	CAB_RS02270	94.79	n.d.	LtuB protein	10995	36760	41038	30029	18136	18649	10602	2466	8055	2513	7140	6060	3264	1706	34591.1	11635.2	16434.1	10161.8	11410.5	5760.44	1606.67	644.542	1.59997	0.0147137	3.35424	1.79879e-07
CPS0B_RS02285	CAB_RS02275	93.96	predicted_T3SS_Effector	FIG00494197: hypothetical protein	3896	13105	14500	9383	10292	11054	6655	2219	3085	1109	2613	3734	2147	1442	11854.8	4047.49	10115.1	6014.86	4469.79	2135.35	1081.67	307.427	1.40715	0.0206797	3.22472	2.5252e-08
CPS0B_RS02290	CAB_RS02280	94.77	n.d.	FIG00494168: hypothetical protein	629	1706	2297	1313	1556	1665	1129	374	567	162	664	1146	686	413	1718.01	543.365	1626.06	1027.76	847.75	387.816	330.888	100.015	1.01859	0.050435	2.29642	2.80549e-06
CPS0B_RS02295	CAB_RS02285	88.64	n.d.	Phospholipase D endonuclease superfamily	152	138	178	102	248	433	54	287	113	85	209	567	562	537	170.684	27.802	274.15	85.1225	248.961	15.285	258.511	30.478	-0.542149	0.0517743	0.0812238	0.690352
CPS0B_RS02300	CAB_RS02290	93.12	Cofactors_Vitamins_Prosthetic_Groups_Pigments	UbiD family decarboxylase	146	141	237	112	203	381	66	307	111	124	273	523	715	586	187.517	34.1098	267.601	87.7807	309.255	46.6332	285.581	62.6769	-0.716874	0.0148629	-0.0937821	0.771478
CPS0B_RS02320	CAB_RS02310	97.55	predicted_Inclusion_Membrane_Protein;_T3SS_Apparatus	Inclusion membrane protein-5	1221	2004	1504	1991	1092	1264	670	469	538	558	995	5273	3430	2862	2034.72	471.143	1140.11	496.874	1336.19	247.073	1738.6	249.672	0.607109	0.106452	-0.609224	0.0827572
CPS0B_RS02380	CAB_RS02370	85.81	predicted_Inclusion_Membrane_Protein	Inclusion membrane protein A	70	101	122	86	35	66	15	24	42	35	82	313	285	326	112.298	10.2734	39.1383	4.31754	97.4717	5.60665	144.078	25.0365	0.207442	0.441315	-1.88452	5.78743e-14
CPS0B_RS02400	CAB_RS02390	79.66	predicted_Inclusion_Membrane_Protein	FIG00494539: hypothetical protein	31	15	26	25	47	123	12	121	51	81	139	268	442	327	29.8235	9.17945	81.7957	50.2882	170.716	54.1707	162.996	46.6336	-2.51096	3.97466e-09	-0.991176	0.0166769
CPS0B_RS02405	CAB_RS02395	96.69	Carbohydrates	Glycogen phosphorylase (EC 2.4.1.1)	387	467	531	461	604	1324	332	793	364	349	844	5965	3507	3468	553.819	28.9229	881.096	137.135	938.613	76.7803	1949.84	310.312	-0.761239	0.000124952	-1.14626	7.03257e-10
CPS0B_RS02425	CAB_RS02415	94.17	n.d.	FIG00494226: hypothetical protein	359	223	478	240	348	838	94	665	444	371	837	1950	1735	2169	387.496	99.9708	521.174	240.305	1020.45	76.3622	916.123	197.131	-1.39816	2.78013e-05	-0.814064	0.0134157
CPS0B_RS02470	CAB_RS02460	97.84	Stress_Response	transcriptional regulator, Crp/Fnr family	74	49	58	69	37	63	6	41	45	12	81	201	229	194	77.0612	19.5471	38.6181	14.1885	76.8198	32.5825	96.9593	14.1128	0	0.937456	-1.31451	0.00016592
CPS0B_RS02475	CAB_RS02465	96.76	n.d.	amino acid transporter	913	1599	2129	1210	509	1006	218	506	396	253	700	944	1200	937	1709.58	332.238	628.397	36.0995	816.4	88.0279	479.533	88.264	1.06736	1.64701e-06	0.38773	0.0806195
CPS0B_RS02480	CAB_RS02470	93.48	predicted_Inclusion_Membrane_Protein	Inclusion membrane protein-30	257	375	438	313	95	171	28	101	116	108	238	393	500	509	410.119	37.2518	107.958	20.6889	284.59	26.1133	221.127	54.6621	0.524662	0.0259643	-1.03302	1.30118e-05
CPS0B_RS02485	CAB_RS02475	74.26	predicted_Inclusion_Membrane_Protein;_predicted_T3SS_Effector	Inclusion membrane protein-29	289	462	576	384	141	196	42	146	508	391	1107	1736	1823	1816	504.252	68.7403	149.912	31.8168	1189.37	31.636	838.476	134.252	-1.23825	7.36789e-10	-2.48199	5.63655e-35
CPS0B_RS02500	CAB_RS02490	86.73	predicted_Inclusion_Membrane_Protein	Inclusion membrane protein-18	249	201	390	206	310	819	150	547	186	205	553	1186	1051	1320	309.8	58.7579	506.869	146.889	550.518	87.2059	556.672	120.523	-0.829784	0.00316674	-0.135692	0.63638
CPS0B_RS02505	CAB_RS02495	95.92	n.d.	FIG00494154: hypothetical protein	594	465	771	455	622	1305	259	980	513	458	999	2304	2441	2541	683.007	111.869	894.477	251.149	1219.62	109.136	1139.76	208.668	-0.836924	0.00164755	-0.350687	0.187695
CPS0B_RS02515	CAB_RS02505	89.77	predicted_Inclusion_Membrane_Protein	FIG00494152: hypothetical protein	177	135	274	103	296	692	93	470	92	93	306	931	788	650	202.809	57.4009	417.383	142.118	275.945	53.9982	361.604	8.53841	-0.443189	0.170313	0.204058	0.483728
CPS0B_RS02530	CAB_RS02520	79.94	predicted_Inclusion_Membrane_Protein;_predicted_T3SS_Effector	hypothetical protein	1362	3077	4269	2447	2248	2613	1396	807	450	196	593	1250	793	792	3235.03	886.789	2308.03	1100.98	763.401	227.601	429.456	51.7588	2.08401	1.00653e-06	2.42759	4.86219e-09
CPS0B_RS02535	CAB_RS02525	93.26	Amino_Acids_and_Derivatives	Methionine ABC transporter ATP-binding protein	212	243	366	181	259	485	128	332	182	183	468	911	728	816	294.859	45.9366	351.851	59.0353	494.547	52.3295	379.514	47.3364	-0.746714	0.000418806	-0.110424	0.586412
CPS0B_RS02540	CAB_RS02530	94.12	Amino_Acids_and_Derivatives	Methionine ABC transporter permease protein	85	94	230	81	177	386	84	239	52	38	123	297	285	265	140.822	51.2273	250.861	43.8852	123.308	10.6349	131.007	12.1134	0.197037	0.560943	0.938121	0.000366258
CPS0B_RS02545	CAB_RS02535	91.01	Amino_Acids_and_Derivatives	Methionine ABC transporter substrate-binding protein	109	110	169	103	96	169	43	137	157	88	325	745	665	785	145.772	14.5194	130.205	31.6529	328.977	53.6201	342.473	63.1568	-1.17212	2.52364e-06	-1.39548	4.60496e-09
CPS0B_RS02550	CAB_RS02540	77.12	predicted_Inclusion_Membrane_Protein	hypothetical protein	165	151	189	152	142	282	105	244	31	26	121	146	84	103	198.187	17.8361	240.093	72.5091	94.2916	30.1751	50.7007	8.69235	1.07477	0.00081141	2.23447	6.97357e-16
CPS0B_RS02555	CAB_RS02545	98.28	n.d.	Zn-ribbon-containing, possibly RNA-binding protein and truncated derivatives	208	219	228	190	183	313	45	230	269	225	613	1429	1247	1140	255.015	22.4436	210.832	66.5106	657.314	20.5887	586.541	25.1225	-1.3654	1.78591e-10	-1.47612	2.96067e-12
CPS0B_RS02575	CAB_RS02565	92.88	n.d.	DNA polymerase III delta prime subunit (EC 2.7.7.7)	183	141	185	160	175	462	42	273	108	91	243	717	756	626	203.178	31.781	244.706	96.8796	263.417	7.48234	324.438	34.5396	-0.373583	0.243012	-0.403212	0.187695
CPS0B_RS02580	CAB_RS02570	95.83	n.d.	serine esterase, putative	160	117	161	110	188	573	59	405	109	67	233	525	556	519	165.782	32.7363	321.788	151.432	236.91	30.3097	248.866	34.452	-0.513704	0.136988	0.370915	0.23449
CPS0B_RS02590	CAB_RS02580	90.12	n.d.	Microsomal dipeptidase (EC 3.4.13.19)	73	39	122	43	190	360	47	264	62	64	185	300	277	253	81.2474	31.1418	233.073	81.3749	179.485	26.9088	127.982	8.67693	-1.14397	0.00165628	0.864186	0.00988053
CPS0B_RS02595	CAB_RS02585	79.82	predicted_Inclusion_Membrane_Protein	FIG00494106: hypothetical protein	3777	10628	13386	9134	3770	4560	2188	1183	2473	1361	1602	914	647	654	10737.6	3303.9	3737.07	1740.48	3866.94	1789.47	338.03	26.5231	1.47344	0.00574199	3.46679	2.9992e-11
CPS0B_RS02600	CAB_RS02590	80.54	predicted_Inclusion_Membrane_Protein	FIG00494349: hypothetical protein	314	474	600	371	175	464	111	264	211	196	364	676	565	636	518.095	66.4967	289.835	57.4933	491.939	77.5593	290.992	40.2399	0.0742938	0.743119	-0.00496625	0.971247
CPS0B_RS02605	CAB_RS02595	88.5	n.d.	FIG00494302: hypothetical protein	227	485	590	386	294	436	182	182	35	37	124	152	101	100	493.562	112.369	341.939	105.495	109.356	24.2435	53.6031	5.34927	2.18018	5.93456e-12	2.66297	4.0251e-19
CPS0B_RS02610	CAB_RS02600	90.64	n.d.	Menaquinone via futalosine polyprenyltransferase (MenA homolog)	133	94	114	75	120	247	65	206	56	39	114	195	222	221	126.487	33.6982	187.8	54.2468	124.128	7.48589	99.9473	19.3541	0.0230836	0.954199	0.910733	0.001607
CPS0B_RS02615	CAB_RS02605	94.27	Cofactors_Vitamins_Prosthetic_Groups_Pigments	UbiX family decarboxylase associated with menaquinone via futalosine	43	35	42	28	55	93	12	73	23	16	62	116	113	106	44.7484	8.72571	63.4159	23.4695	56.5315	9.64842	51.882	5.33028	-0.341037	0.31969	0.27684	0.297103
CPS0B_RS02660	CAB_RS02650	89.89	n.d.	FIG00493943: hypothetical protein	207	399	479	321	749	1244	463	368	85	65	154	220	141	120	412.605	79.5822	860.588	296.62	187.138	13.4635	72.3146	10.5377	1.1431	0.000127153	3.57994	1.96821e-38
CPS0B_RS02665	CAB_RS02655	97.86	n.d.	FIG00494038: hypothetical protein	172	228	276	224	632	1122	389	437	87	78	155	234	170	144	268.348	20.0277	778.463	193.702	201.869	25.9593	83.0015	6.58708	0.407878	0.0960636	3.22859	3.11819e-49
CPS0B_RS02670	CAB_RS02660	90.84	predicted_T3SS_Effector	FIG00494337: hypothetical protein	129	182	203	161	389	511	267	209	73	95	121	190	147	145	201.129	15.4185	449.414	188.049	195.149	67.1248	73.8573	4.14216	0.0437214	0.869311	2.60112	1.3115e-17
CPS0B_RS02710	CAB_RS02700	91.17	n.d.	NLP/P60 family protein	92	86	192	100	185	460	73	398	154	151	334	662	543	584	137.707	32.5873	310.045	136.69	391.934	40.7273	276.357	29.9722	-1.50619	2.30601e-06	0.1676	0.584824
CPS0B_RS02720	CAB_RS02710	75	predicted_Inclusion_Membrane_Protein;_predicted_T3SS_Effector	FIG00494596: hypothetical protein	176	243	381	184	263	702	99	564	109	71	214	275	301	220	287.118	56.7966	444.624	195.868	233.878	20.8043	122.544	15.1945	0.294542	0.377198	1.85515	7.94721e-11
CPS0B_RS02725	CAB_RS02715	81.75	predicted_Inclusion_Membrane_Protein	FIG00494325: hypothetical protein	63	58	93	41	71	89	27	76	27	18	50	93	88	90	75.3599	15.4927	78.793	16.3426	57.2355	4.8368	42.0926	5.44917	0.395929	0.241076	0.911463	0.00145024
CPS0B_RS02730	CAB_RS02720	76.19	predicted_Inclusion_Membrane_Protein;_predicted_T3SS_Effector	hypothetical protein	620	1303	1842	1053	444	634	278	280	337	175	482	709	673	709	1399	361.515	516.323	164.031	613.382	136.773	325.352	47.3189	1.19044	0.000287822	0.666931	0.0443635
CPS0B_RS02745	CAB_RS02735	97.53	Membrane_Transport	Oligopeptide ABC transporter, periplasmic oligopeptide-binding protein OppA (TC 3.A.1.5.1)	521	636	676	555	595	965	274	517	364	361	718	3004	2609	2170	716.329	33.8305	689.154	54.0237	904.204	125.266	1190.26	26.0823	-0.336363	0.0566247	-0.788386	3.77295e-07
CPS0B_RS02760	CAB_RS02750	98.14	n.d.	ABC Amino Acid Transporter Permease	77	90	127	70	165	269	88	149	638	558	1220	2145	2220	1953	107.519	12.5848	201.516	28.271	1497.16	130.875	978.528	107.156	-3.79297	1.51845e-87	-2.27695	1.82613e-35
CPS0B_RS02765	CAB_RS02755	96.46	n.d.	Amino acid ABC transporter, ATP-binding protein	96	101	143	94	175	387	85	235	477	265	968	1827	2382	1666	129.198	8.45702	249.813	42.1459	990.052	162.031	910.838	178.796	-2.94006	2.91577e-44	-1.86552	1.08897e-19
CPS0B_RS02775	CAB_RS02765	95.61	n.d.	FIG00494107: hypothetical protein	110	132	140	111	101	225	35	132	405	174	683	2631	1603	1021	147.862	7.60287	133.511	30.6724	739.466	194.317	777.174	212.519	-2.31998	3.93847e-17	-2.53568	1.79201e-20
CPS0B_RS02780	CAB_RS02770	95.05	n.d.	Ribonuclease BN (EC 3.1.-.-)	265	507	605	442	973	1269	475	532	287	173	391	1391	780	618	535.31	101.602	992.147	253.033	538.815	109.308	414.407	100.36	-0.0107464	0.984367	1.26071	1.30118e-05
CPS0B_RS02785	CAB_RS02775	91.14	n.d.	FIG00599458: hypothetical protein	151	82	148	77	154	399	70	350	182	155	417	909	1037	1112	138.419	45.2402	273.257	119.266	448.279	16.0648	480.981	108.588	-1.69883	3.18951e-07	-0.817136	0.012418
CPS0B_RS02790	CAB_RS02780	79.43	predicted_Inclusion_Membrane_Protein;_predicted_T3SS_Effector	Inclusion membrane protein A	136	69	159	92	216	392	67	295	538	389	1033	2212	2224	2189	137.162	39.8583	269.881	78.3351	1183.79	61.2355	1030.39	140.733	-3.11142	3.49072e-33	-1.93161	5.22494e-14
CPS0B_RS02820	CAB_RS02810	76.19	Plasticity_Zone	FIG00493819: hypothetical protein	281	351	437	294	308	948	97	465	72	66	109	166	135	93	404.99	22.3402	463.339	159.154	161.419	33.2677	59.4878	7.15426	1.33086	1.13142e-06	2.97223	1.67135e-30
CPS0B_RS02825	CAB_RS02815	80.85	Plasticity_Zone;_predicted_Inclusion_Membrane_Protein	FIG00493889: hypothetical protein	988	3212	4009	2715	3000	3967	1628	898	1895	1338	2203	2422	1534	1990	3167.79	1078.31	2935.8	1270.55	3611.41	927.592	913.773	159.221	-0.188826	0.750319	1.68359	0.000410584
CPS0B_RS02835	CAB_RS02825	88.5	Plasticity_Zone;_predicted_T3SS_Effector	MAC/perforin family protein	78	110	235	76	126	342	36	255	90	38	134	55	48	32	142.617	54.2205	200.994	93.9215	157.148	44.5182	20.436	2.46493	-0.134749	0.770841	3.32912	5.82279e-19
CPS0B_RS02840	CAB_RS02830	88.01	Plasticity_Zone	FIG00494277: hypothetical protein	520	881	1181	718	320	797	231	470	235	185	577	1118	911	928	966.736	171.262	536.871	115.273	578.07	45.5915	455.275	35.4188	0.742446	0.00104596	0.239056	0.309539
CPS0B_RS02890	CAB_RS02840	89.53	n.d.	FIG00494005: hypothetical protein	143	105	292	109	303	994	183	565	214	124	295	862	518	513	188.837	64.822	561.903	156.169	398.113	82.0312	285.659	42.2116	-1.07438	0.000512281	0.974555	0.000723943
CPS0B_RS02895	CAB_RS02845	85.81	predicted_Inclusion_Membrane_Protein	FIG00494240: hypothetical protein	63	23	46	13	94	241	6	146	67	62	204	231	171	142	44.2675	26.9803	118.607	68.5724	188.408	30.4251	82.4076	6.28389	-2.09516	0.00131596	0.537266	0.407105
CPS0B_RS02905	CAB_RS02855	73.38	predicted_Inclusion_Membrane_Protein	FIG00494565: hypothetical protein	438	1256	2217	966	595	671	426	363	147	126	233	447	390	442	1387.38	578.979	696.042	310.626	324.787	52.7319	198.849	30.7778	2.09346	9.55377e-08	1.80632	2.95307e-06
CPS0B_RS02915	CAB_RS02860	95.96	RNA_Metabolism	Putative preQ0 transporter	89	116	232	74	200	520	39	237	92	94	169	317	241	204	146.753	51.031	247.364	91.9616	226.675	40.6969	115.726	6.45668	-0.626876	0.0960636	1.09039	0.000810271
CPS0B_RS02925	CAB_RS02870	87.76	RNA_Metabolism	FIG00493821: hypothetical protein	47	51	63	44	79	199	15	103	32	26	64	74	78	53	61.2828	2.78852	99.4947	38.7769	74.1669	2.71191	31.3892	4.00271	-0.278716	0.461305	1.67516	5.66839e-09
CPS0B_RS02930	CAB_RS02875	76.97	n.d.	FIG00494177: hypothetical protein	42	61	78	48	78	222	23	82	121	80	157	142	122	112	67.5065	8.02098	101.522	29.5515	231.239	49.0885	57.7538	2.22183	-1.76429	1.43765e-10	0.814444	0.00122558
CPS0B_RS02940	CAB_RS02885	94.12	n.d.	Disulfide bond Oxidoreductase	159	215	192	230	256	501	138	218	82	73	170	1045	689	552	241.07	41.445	322.83	39.6529	198.528	12.8645	343.267	51.3786	0.276265	0.235808	-0.0866744	0.632968
CPS0B_RS02945	CAB_RS02890	96.55	n.d.	disulfide bond chaperone	569	770	695	708	597	1172	366	340	426	426	805	4783	3474	2295	826.886	100.329	728.409	210.129	1048.73	165.78	1579.62	282.375	-0.343055	0.23193	-1.11791	9.76183e-06
CPS0B_RS02950	CAB_RS02895	95.6	n.d.	Nucleoside-diphosphate-sugar epimerases	196	292	291	290	397	572	263	295	136	160	353	1295	1106	756	320.672	44.3691	487.23	151.571	393.644	67.2659	477.845	53.7498	-0.295622	0.297935	0.0269112	0.961863
CPS0B_RS02955	CAB_RS02900	81.25	predicted_Inclusion_Membrane_Protein	Inclusion membrane protein-16	233	201	276	171	231	552	135	311	138	89	240	451	362	440	264.213	37.8713	352.454	57.2294	283.878	30.882	194.624	33.0986	-0.105353	0.697135	0.852101	5.04617e-05
CPS0B_RS02980	CAB_RS02925	95.65	n.d.	FIG00493895: hypothetical protein	6091	16294	17949	13655	21894	26824	14059	3490	2780	1296	2735	7611	3947	2612	15808	4447.31	21577.9	13002.7	4459.37	1626.37	2078.58	715.56	1.82586	0.00364292	3.3756	1.85975e-08
CPS0B_RS03000	CAB_RS02945	97.03	Membrane_Transport	Oligopeptide ABC transporter, periplasmic oligopeptide-binding protein OppA (TC 3.A.1.5.1)	205	219	298	164	181	519	47	230	255	199	378	662	784	608	262.896	31.7537	244.913	83.1737	534.538	89.505	318.428	48.868	-1.02448	0.000172322	-0.376245	0.187695
CPS0B_RS03005	CAB_RS02950	90.26	Membrane_Transport	Oligopeptide ABC transporter, periplasmic oligopeptide-binding protein OppA (TC 3.A.1.5.1)	220	136	229	128	229	663	60	182	242	233	443	885	961	674	215.002	57.6003	275.257	97.1284	581.65	87.6813	387.042	49.6842	-1.43668	1.24497e-06	-0.492902	0.108561
CPS0B_RS03010	CAB_RS02955	95.47	Membrane_Transport	Oligopeptide ABC transporter, periplasmic oligopeptide-binding protein OppA (TC 3.A.1.5.1)	351	397	472	327	299	710	91	164	181	146	309	692	765	425	462.174	23.2677	318.692	94.4598	399.019	44.0728	286.382	58.6128	0.211504	0.426072	0.157541	0.503966
CPS0B_RS03015	CAB_RS02960	99.38	Membrane_Transport	Oligopeptide transport system permease protein OppB (TC 3.A.1.5.1)	196	297	413	218	163	274	61	163	168	117	317	505	500	383	328.861	57.4623	187.672	18.8007	363.214	24.1737	212.991	17.1057	-0.141882	0.552032	-0.180121	0.405557
CPS0B_RS03020	CAB_RS02965	96.48	Membrane_Transport	Oligopeptide transport system permease protein OppC (TC 3.A.1.5.1)	130	114	158	120	146	272	48	174	58	77	167	427	328	304	157.065	15.0786	177.045	36.4567	182.541	40.1127	161.674	6.10175	-0.221079	0.426072	0.127756	0.526833
CPS0B_RS03025	CAB_RS02970	96.53	Membrane_Transport	Oligopeptide transport system permease protein OppB (TC 3.A.1.5.1)	50	41	65	35	75	125	12	89	36	37	95	313	289	253	56.9658	9.99332	79.6773	31.4178	99.5028	11.5969	131.552	7.01751	-0.810966	0.010972	-0.722466	0.0150604
CPS0B_RS03030	CAB_RS02975	94.64	Membrane_Transport;_predicted_T3SS_Effector	Oligopeptide transport ATP-binding protein OppF (TC 3.A.1.5.1)	105	88	109	79	97	268	25	91	87	108	182	566	526	443	115.117	17.2805	118.827	37.5642	241.301	58.9849	235.806	11.5718	-1.0674	0.000134655	-0.987825	0.000277307
CPS0B_RS03050	CAB_RS02995	93.33	n.d.	(predicted acyltransferase family)	113	146	128	106	189	260	88	129	77	80	174	674	657	420	148.297	18.7099	200.424	33.8173	202.964	25.5969	266.225	36.1607	-0.455883	0.0693608	-0.411426	0.0475413
CPS0B_RS03055	CAB_RS03000	97.22	Carbohydrates	Pyrophosphate-dependent fructose 6-phosphate-1-kinase (EC 2.7.1.90)	293	273	283	250	486	758	151	610	171	142	347	1629	1206	966	333.615	44.7746	569.618	153.792	401.178	15.4544	574.779	51.6366	-0.263754	0.284888	-0.0126	0.971854
CPS0B_RS03080	CAB_RS03025	91.75	n.d.	possible hydrolase	308	351	433	290	213	333	100	320	274	186	535	811	827	922	412.03	21.4484	290.588	84.6522	594.237	42.3234	401.113	80.647	-0.527819	0.0299391	-0.462583	0.0426339
CPS0B_RS03085	CAB_RS03030	98.42	n.d.	Monooxygenase	653	826	931	761	418	687	175	429	201	153	418	892	865	709	948.65	41.2252	495.233	49.6574	461.58	9.43157	379.222	25.4105	1.03852	1.43312e-10	0.385231	0.0150604
CPS0B_RS03090	CAB_RS03035	84.88	predicted_T3SS_Effector	Inclusion membrane protein-14	5113	12978	15714	10123	4359	5700	2844	2332	2478	1180	2593	2522	1641	1774	12787.6	3542.65	4926.04	1939.82	4056.23	1379.65	904.619	104.165	1.65666	0.000219184	2.44443	2.3547e-08
CPS0B_RS03105	CAB_RS03050	93.85	predicted_Inclusion_Membrane_Protein	FIG00494341: hypothetical protein	254	204	344	191	297	632	204	473	526	693	778	1565	1719	1854	295.954	50.1747	485.834	122.277	1380.06	534.209	806.796	172.328	-2.221	2.35304e-14	-0.731612	0.0120103
CPS0B_RS03115	CAB_RS03060	87.5	predicted_Inclusion_Membrane_Protein	FIG00494571: hypothetical protein	498	1123	1685	882	144	215	70	93	147	58	166	102	128	123	1209.08	362.211	155.733	28.3509	233.28	86.0274	55.4736	12.2691	2.37541	2.39891e-14	1.50404	4.46407e-06
CPS0B_RS03120	CAB_RS03065	69.47	n.d.	FIG00494480: hypothetical protein	1803	4203	4739	3342	484	613	360	206	642	419	566	390	311	354	4125.81	1004.89	556.88	287.298	1123.58	399.572	163.209	21.6393	1.8761	1.11285e-05	1.77281	4.40758e-05
CPS0B_RS03140	CAB_RS01455	85.81	Polymorphic_Membrane_Protein	outer membrane protein 5	942	1534	1272	1459	2136	2388	1153	837	2685	2836	4161	27673	18436	14586	1568.79	300.044	2080.81	845.31	6423.72	1664.13	9114.26	1353.74	-2.03363	1.0052e-07	-2.13081	1.01185e-08
CPS0B_RS03150	CAB_RS03080	93.88	Polymorphic_Membrane_Protein	outer membrane protein 5	150	226	276	215	340	360	175	226	1998	1910	3502	24708	15251	13236	257.176	30.1077	352.705	100.106	4731.7	777.849	7986.6	1284.99	-4.20261	3.65479e-50	-4.49991	5.31802e-58
CPS0B_RS03160	CAB_RS03090	90.64	n.d.	ABC transporter, periplasmic substrate-binding protein, putative	119	115	138	130	145	365	61	271	203	159	383	1313	946	1282	151.84	14.7309	232.822	81.5905	456.216	25.5007	549.896	113.496	-1.58496	1.11367e-09	-1.2391	8.3377e-07
CPS0B_RS03205	CAB_RS03130	83.89	n.d.	FIG00494498: hypothetical protein	126	31	282	67	275	713	177	423	53	66	228	283	222	218	145.219	93.3189	457.318	94.1065	190.168	56.458	110.851	6.00081	-0.389947	0.504367	2.04163	9.31238e-05
CPS0B_RS03235	CAB_RS03160	97.27	n.d.	FIG00494022: hypothetical protein	162	145	192	120	161	430	46	198	74	59	170	541	713	441	185.609	25.0387	213.466	62.2639	178.474	7.16551	261.483	57.3352	0.0634254	0.869311	-0.293196	0.309539
CPS0B_RS03255	CAB_RS03180	94.1	n.d.	Cationic Amino Acid Transporter	1144	3369	4191	2698	967	1347	658	643	500	240	588	967	925	635	3307.1	1052.02	1166.39	414.924	844.092	254.535	385.041	40.7243	1.97021	4.62811e-07	1.59864	3.87963e-05
CPS0B_RS03270	CAB_RS03195	96.94	n.d.	FIG00493824: hypothetical protein	107	121	135	106	33	46	12	29	33	30	68	298	195	384	140.746	5.60652	34.9012	3.78712	80.3557	6.24894	138.481	54.0044	0.817623	0.00924675	-1.97924	2.14232e-11
CPS0B_RS03320	CAB_RS03245	91.5	n.d.	FIG00494320: hypothetical protein	169	173	192	147	187	303	50	215	52	34	102	441	266	224	205.028	17.4797	208.885	54.4404	111.667	9.74516	139.371	25.4283	0.872125	0.000892343	0.588418	0.0108166
CPS0B_RS03335	CAB_RS03260	82.84	n.d.	hypothetical protein	172	418	444	315	98	151	64	122	78	53	108	176	219	161	395.233	99.8192	137.464	35.2475	152.963	28.3531	86.1963	15.0405	1.36832	2.79842e-06	0.671767	0.0271291
CPS0B_RS03380	CAB_RS03305	90.09	Cell_Wall_and_Capsule	Lipid A biosynthesis lauroyl acyltransferase (EC 2.3.1.-)	122	79	118	91	178	321	42	276	55	62	148	401	411	308	124.619	27.114	223.791	93.765	158.454	23.9724	172.014	16.5428	-0.337996	0.321424	0.38109	0.20016
CPS0B_RS03405	CAB_RS03335	93.04	n.d.	FIG00493950: hypothetical protein	293	211	222	258	133	341	93	233	189	148	387	1041	867	1070	303.1	72.4629	235.067	60.0271	435.875	7.20043	463.954	87.3572	-0.52501	0.0598003	-0.981464	0.000129734
CPS0B_RS03445	CAB_RS03375	93.98	n.d.	FIG00494102: hypothetical protein	190	267	296	281	158	296	34	107	65	62	183	502	607	342	309.653	38.4428	152.578	38.6963	179.136	22.074	221.973	48.5245	0.792309	0.00256102	-0.537028	0.0392786
CPS0B_RS03520	CAB_RS03450	95.43	n.d.	putative iron-sulfur cluster assembly scaffold protein from Chlamydia	329	555	734	455	197	294	96	188	133	149	251	415	436	350	607.891	104.023	233.268	31.0238	343.047	75.2125	185.317	18.9402	0.825863	0.000628957	0.332805	0.194227
CPS0B_RS03540	CAB_RS03470	64.12	predicted_T3SS_Effector	FIG00494649: hypothetical protein	1018	3301	4156	2522	1138	1485	601	536	2063	722	1664	351	219	147	3176.98	1096.06	1163.52	377.377	2939.15	1467.35	106.432	25.81	0.11234	0.795817	3.45695	8.54147e-16
CPS0B_RS03545	CAB_RS03475	87.16	n.d.	FIG00494223: hypothetical protein	162	197	289	149	135	189	55	136	55	61	155	195	176	190	234.439	34.0809	152.738	22.063	160.037	23.9461	87.1573	12.1768	0.548437	0.0276431	0.814444	0.000487092
CPS0B_RS03550	CAB_RS03480	76.73	n.d.	FIG00494636: hypothetical protein	273	146	363	174	391	1058	281	701	158	182	503	860	816	865	284.93	86.8396	710.578	183.651	487.577	89.7434	395.493	58.7001	-0.775919	0.0106225	0.847997	0.00303715
CPS0B_RS03555	CAB_RS03485	87.9	n.d.	FIG00493980: hypothetical protein	133	70	182	75	186	450	31	441	78	84	192	718	679	843	136.552	46.3916	293.841	190.829	214.288	28.4762	351.605	81.2739	-0.643435	0.154096	-0.259759	0.57344
CPS0B_RS03560	CAB_RS03490	90.62	Amino_Acids_and_Derivatives	4-hydroxy-tetrahydrodipicolinate synthase (EC 4.3.3.7)	102	58	183	44	219	663	84	355	71	65	237	616	693	634	112.365	51.7609	346.121	108.426	206.604	43.6525	302.877	48.0912	-0.886132	0.0175924	0.191454	0.571623
CPS0B_RS03565	CAB_RS03495	96.14	Amino_Acids_and_Derivatives	Aspartokinase (EC 2.7.2.4)	169	101	249	104	231	533	133	356	76	80	247	407	419	444	184.297	56.9844	362.866	77.9714	228.958	42.072	198.55	35.7185	-0.315642	0.322865	0.867201	0.00185382
CPS0B_RS03575	CAB_RS03505	93.9	Amino_Acids_and_Derivatives	4-hydroxy-tetrahydrodipicolinate reductase (EC 1.17.1.8)	152	146	236	102	218	499	115	302	21	25	149	167	143	131	187.492	38.6282	323.296	56.0858	95.7349	53.766	67.7173	2.44701	0.961932	0.00633269	2.24793	1.63716e-14
CPS0B_RS03580	CAB_RS03510	92.78	n.d.	Phenylalanine-4-hydroxylase (EC 1.14.16.1)	131	165	236	135	145	219	48	177	56	93	258	610	765	769	196.585	23.3068	169.184	41.8096	230.101	75.7464	337.697	79.9572	-0.223438	0.474933	-1	0.000350734
CPS0B_RS03585	CAB_RS03515	92.92	RNA_Metabolism	Putative preQ0 transporter	77	69	111	50	144	252	81	211	22	29	76	116	203	111	90.8578	18.5068	208.307	51.0435	73.6781	16.8841	66.8791	22.7275	0.298341	0.438363	1.63435	4.82767e-08
CPS0B_RS03590	CAB_RS03520	84.08	predicted_T3SS_Effector	FIG00494525: hypothetical protein	351	756	1250	696	385	519	247	266	131	80	226	434	448	400	882.041	271.913	454.525	146.882	264.394	33.7535	198.676	22.3257	1.74024	4.69458e-08	1.1931	0.000135002
CPS0B_RS03595	CAB_RS03525	91.4	n.d.	Short-chain dehydrogenase/reductase SDR	87	99	164	86	171	322	46	216	61	47	179	513	430	433	128.111	20.3417	204.869	58.5788	159.768	29.1452	212.076	16.6829	-0.321928	0.252863	-0.0484404	0.917228
CPS0B_RS03600	CAB_RS03530	91.54	Cofactors_Vitamins_Prosthetic_Groups_Pigments	Biotin synthase (EC 2.8.1.6)	210	70	107	89	182	289	90	341	164	176	521	1301	1271	1550	149.115	83.0066	274.493	110.147	492.98	86.4703	647.524	150.527	-1.72628	4.10761e-06	-1.24182	0.000686405
CPS0B_RS03605	CAB_RS03535	90.58	Cofactors_Vitamins_Prosthetic_Groups_Pigments	8-amino-7-oxononanoate synthase (EC 2.3.1.47)	79	30	70	35	128	267	45	256	46	48	159	389	493	416	65.0913	28.477	196.021	88.2862	141.65	29.9205	202.755	38.9059	-1.12738	0.00363556	-0.0506261	0.927819
CPS0B_RS03610	CAB_RS03540	89.66	Cofactors_Vitamins_Prosthetic_Groups_Pigments	Dethiobiotin synthetase (EC 6.3.3.3)	41	16	43	12	78	132	15	117	11	25	55	235	180	184	33.5399	17.0773	93.006	42.229	53.4099	21.8858	91.9046	6.59698	-0.640458	0.158438	0.0155969	0.927819
CPS0B_RS03615	CAB_RS03545	94.35	Cofactors_Vitamins_Prosthetic_Groups_Pigments	Adenosylmethionine-8-amino-7-oxononanoate aminotransferase (EC 2.6.1.62)	99	33	124	32	267	514	70	436	35	52	152	341	325	295	85.3988	45.383	353.051	146.056	134.392	40.553	148.399	11.9085	-0.656698	0.136761	1.25407	0.00131099
CPS0B_RS03620	CAB_RS03550	88.58	n.d.	FIG00494217: hypothetical protein	101	17	81	23	158	361	24	231	36	33	84	311	223	286	67.7542	47.8719	197.116	90.5761	91.5307	5.69008	126.9	22.4244	-0.436099	0.504367	0.633367	0.286019
CPS0B_RS03645	CAB_RS03575	93.08	Amino_Acids_and_Derivatives;_Metabolism_of_Aromatic_Compounds	3-dehydroquinate dehydratase I (EC 4.2.1.10) / Shikimate 5-dehydrogenase I alpha (EC 1.1.1.25)	110	51	125	44	225	520	42	287	47	48	151	352	430	307	98.6188	41.0142	273.217	103.641	139.5	25.0122	168.437	28.4674	-0.489584	0.207312	0.70044	0.0459925
CPS0B_RS03650	CAB_RS03580	96.21	n.d.	FIG00494150: hypothetical protein	51	23	66	25	92	213	31	182	50	42	133	337	393	381	49.0652	19.302	142.707	62.4541	129.344	13.7545	174.024	33.7106	-1.39652	0.00021098	-0.283072	0.457075
CPS0B_RS03655	CAB_RS03590	92.41	n.d.	FIG00494313: hypothetical protein	2479	3916	3026	3658	1864	2160	1003	635	337	362	705	4270	3747	2195	3953.31	785.846	1794.41	767.221	879.242	143.743	1537.64	273.361	2.16901	3.21654e-09	0.222124	0.571623
CPS0B_RS03660	CAB_RS03595	98.46	Amino_Acids_and_Derivatives	Arginine decarboxylase (EC 4.1.1.19)	1944	2625	1804	2403	1421	1565	800	365	220	168	425	2741	2144	1651	2675.58	558.736	1339.91	679.79	493.815	20.8501	989.721	80.9467	2.4375	1.94171e-10	0.436733	0.275033
CPS0B_RS03665	CAB_RS03600	96.3	Amino_Acids_and_Derivatives	Arginine/ornithine antiporter ArcD	1900	2828	2480	2831	2849	2674	1530	735	530	489	1042	8302	4824	4213	3029.11	519.899	2561.38	1334.08	1279.24	130.597	2594.26	500.203	1.24383	0.0033434	-0.0184712	0.967988
CPS0B_RS03675	CAB_RS03610	98.18	n.d.	FIG00494120: hypothetical protein	367	455	725	352	529	901	245	532	155	156	339	982	831	793	555.957	99.9827	644.527	56.2154	399.474	46.3443	400.735	21.2287	0.478696	0.0147137	0.685697	0.000159461
CPS0B_RS03685	CAB_RS03620	93.62	n.d.	LtuA Protein	1031	3189	3830	2787	1195	1874	941	315	210	93	301	193	217	127	3155.06	1026.24	1405.33	820.267	366.665	100.396	81.9681	15.5446	3.10379	1.43312e-10	4.0988	1.11611e-17
CPS0B_RS03700	CAB_RS03635	90.53	n.d.	FIG00494187: hypothetical protein	878	2798	3557	2271	1720	1667	1246	424	579	137	553	523	342	287	2750.65	933.677	1771.53	1147.01	791.838	444.943	173.289	24.0784	1.79638	0.000613222	3.35653	4.52599e-11
CPS0B_RS03710	CAB_RS03645	86.28	predicted_T3SS_Effector	FIG00494045: hypothetical protein	493	251	329	245	272	915	74	380	357	458	804	2064	1958	2321	406.439	159.834	403.551	156.371	1025.73	249.129	993.261	205.646	-1.33748	0.000154945	-1.29744	0.000157427
CPS0B_RS03720	CAB_RS03655	81.75	predicted_T3SS_Effector	FIG00494002: hypothetical protein	289	139	179	166	232	598	97	309	197	216	530	1690	2010	1830	239.824	94.5289	333.202	67.7668	561.536	78.9963	864.305	157.115	-1.22754	4.40693e-05	-1.37551	2.02983e-06
CPS0B_RS03725	CAB_RS03660	87.04	predicted_T3SS_Effector	FIG00494057: hypothetical protein	460	215	288	207	298	630	68	403	282	418	729	1912	2048	1999	361.82	159.438	368.504	129.192	900.026	261.878	929.576	148.877	-1.31394	0.000172322	-1.33361	9.0539e-05
CPS0B_RS03735	CAB_RS03670	94.5	Fatty_Acids_Lipids_and_Isoprenoids	4-hydroxy-3-methylbut-2-enyl diphosphate reductase (EC 1.17.1.2)	217	186	333	159	241	638	127	377	231	205	531	885	786	1031	264.624	52.0028	385.513	85.3747	577.744	28.0237	423.953	102.405	-1.12508	5.45375e-06	-0.135463	0.586963
CPS0B_RS03765	CAB_RS03705	97.03	n.d.	FIG00494421: hypothetical protein	156	90	96	82	169	251	71	245	130	89	332	760	950	885	131.114	49.2241	219.711	65.5211	311.351	46.5164	407.079	85.3772	-1.24735	9.22729e-05	-0.887525	0.00368979
CPS0B_RS03780	CAB_RS03720	91.27	predicted_Inclusion_Membrane_Protein	Inclusion membrane protein-50	407	488	553	430	386	738	193	478	250	195	601	1870	1648	1383	562.09	14.338	522.832	77.4455	608.481	42.8811	750.479	18.7847	-0.113501	0.504367	-0.52008	0.000723943
CPS0B_RS03790	CAB_RS03730	98.2	n.d.	FIG00493952: hypothetical protein	1468	3336	3230	2329	7732	7655	4507	1314	1405	553	1422	5193	3842	2208	3047.95	717.27	7036.42	4224.34	2167.94	868.36	1674.9	384.243	0.491498	0.419607	2.07059	7.36218e-05
CPS0B_RS03795	CAB_RS03735	97.09	n.d.	FIG00494357: hypothetical protein	503	1189	1351	1024	2977	3519	1653	558	336	113	288	1321	905	459	1193.23	298.266	2761.75	1481.32	480.41	236.833	396.234	121.046	1.31349	0.0115836	2.80214	6.69749e-09
CPS0B_RS03800	CAB_RS03740	94.32	n.d.	FIG00494338: hypothetical protein	597	1660	1750	1222	3244	3589	1898	651	732	296	813	3545	2278	1539	1526.89	442.737	3050.95	1703.92	1163.72	426.084	1095.09	246.926	0.391609	0.476246	1.47835	0.00191812
CPS0B_RS03805	CAB_RS03745	96.6	n.d.	FIG00494161: hypothetical protein	607	942	1197	869	823	886	411	281	273	106	464	1382	1485	777	1068.32	139.52	759.495	314.535	488.667	146.614	552.304	123.158	1.12701	0.00151159	0.459432	0.198102
CPS0B_RS03840	CAB_RS03780	97.76	n.d.	CT839 hypothetical protein	144	225	267	201	190	380	60	283	48	48	174	460	443	364	247.94	29.6557	251.582	80.2795	148.721	35.625	194.788	12.4596	0.735028	0.0129651	0.36995	0.155739
CPS0B_RS03845	CAB_RS03785	97.55	n.d.	FIG00494024: hypothetical protein	85	87	118	61	175	265	42	206	35	44	162	337	409	303	104.208	15.6422	190.75	58.8812	130.186	42.8147	162.477	26.6442	-0.321928	0.325036	0.237579	0.433186
CPS0B_RS03850	CAB_RS03790	92.77	n.d.	FIG00494093: hypothetical protein	2298	5030	3953	4194	11756	14682	5993	3529	1228	746	1761	12046	5756	4556	4620.82	1169.78	11100.6	4662.64	2343.42	429.554	3288.92	1095.22	0.979848	0.050435	1.75497	0.000137138
CPS0B_RS03950	CAB_RS03890	92.86	n.d.	FIG005935: membrane protein	846	1351	1728	1294	465	584	295	196	594	482	925	2175	1497	2253	1542.21	225.161	498.366	218.929	1279.63	197.173	923.241	234.45	0.268659	0.461305	-0.890185	0.00681725
CPS0B_RS03980	CAB_RS03920	80.1	predicted_Inclusion_Membrane_Protein	FIG00494695: hypothetical protein	191	135	240	175	210	628	63	499	64	63	171	531	383	491	222.914	37.6953	370.881	195.435	174.934	18.9346	217.505	38.5789	0.349689	0.396186	0.767091	0.0254604
CPS0B_RS03985	CAB_RS03925	75.49	predicted_Inclusion_Membrane_Protein	FIG00494513: hypothetical protein	145	58	156	45	264	806	59	566	21	28	131	230	143	108	120.852	59.6872	434.676	231.067	92.0849	42.8533	71.7663	14.4712	0.395301	0.594476	2.59495	6.88847e-06
CPS0B_RS04005	CAB_RS03940	82.81	predicted_Inclusion_Membrane_Protein;_predicted_T3SS_Effector	FIG00494414: hypothetical protein	582	347	529	374	255	793	67	532	1972	1573	3140	8829	6818	10210	557.559	148.186	424.272	208.266	4246.82	594.115	4055.58	1124.29	-2.92811	6.27702e-14	-3.25792	3.1171e-17
CPS0B_RS04015	CAB_RS03950	83.29	predicted_Inclusion_Membrane_Protein	FIG00494426: hypothetical protein	261	278	354	237	363	1117	147	742	272	233	708	2051	1523	1321	337.425	19.974	632.734	248.41	702.389	64.6392	743.269	45.1247	-1.05872	9.9229e-05	-0.231157	0.412038
CPS0B_RS04030	CAB_RS03960	84.91	predicted_T3SS_Effector	FIG00494610: hypothetical protein	112	119	192	72	289	784	58	364	22	32	129	248	145	107	144.934	35.1066	370.96	142.304	96.0726	40.2146	74.2402	18.0204	0.594947	0.168614	2.32582	2.98841e-11
CPS0B_RS04035	CAB_RS03965	78	n.d.	FIG00494085: hypothetical protein	1112	2881	4098	2212	1831	2274	891	1218	426	261	634	708	639	517	2971.51	950.496	1918.28	419.456	823.594	139.063	285.304	11.1984	1.85072	1.94342e-08	2.75057	1.11611e-17
CPS0B_RS04040	CAB_RS03970	84.06	predicted_T3SS_Effector	FIG00493832: hypothetical protein	226	316	326	266	352	818	105	405	81	80	177	543	453	314	338.835	26.4754	440.833	103.445	207.202	21.9758	198.139	21.955	0.711655	0.00179073	1.15528	1.49197e-08
CPS0B_RS04045	CAB_RS03975	87.63	Polymorphic_Membrane_Protein	polymorphic membrane protein D family	2445	1071	1934	1464	1710	4478	910	2662	6682	6564	11837	24965	25605	26218	2123.19	774.883	2729.35	595.025	16043.9	2780.71	11980.7	1946.14	-2.91786	2.32749e-15	-2.1343	5.60055e-09
CPS0B_RS04055	CAB_RS03985	98.33	Protein_Metabolism	LSU ribosomal protein L32p	45	72	63	56	13	7	3	7	22	15	52	45	76	55	70.6129	10.1276	9.29488	3.84248	51.0946	5.88281	27.6649	8.15367	0.477322	0.248886	-1.63743	0.000142197
CPS0B_RS04060	CAB_RS03990	96.73	n.d.	FIG00494327: hypothetical protein	355	628	806	581	105	267	37	161	183	133	333	571	541	456	697.546	124.566	152.422	45.3018	396.596	27.5911	241.148	14.0768	0.814088	0.000768725	-0.664962	0.00843004
CPS0B_RS04075	CAB_RS04005	89.74	DNA_Metabolism	Protease III precursor (EC 3.4.24.55)	376	319	575	296	499	1161	130	752	145	186	409	1483	1353	1313	463.833	83.2313	670.859	242.672	446.836	91.8228	641.335	57.3376	0.05385	0.869311	0.0659884	0.803283
CPS0B_RS04085	CAB_RS04015	93.33	n.d.	FIG00494535: hypothetical protein	892	1168	823	1113	334	290	227	84	922	624	2007	6449	5638	3337	1219.39	252.431	328.755	209.33	2073.57	181.825	2322.95	403.754	-0.766718	0.0826534	-2.81983	2.00279e-12
CPS0B_RS04090	CAB_RS04020	89.69	Fatty_Acids_Lipids_and_Isoprenoids	4-diphosphocytidyl-2-C-methyl-D-erythritol kinase (EC 2.7.1.148)	305	237	348	235	171	440	70	295	160	153	350	857	776	793	338.677	52.3552	266.647	83.9943	404.478	35.8223	375.865	42.1705	-0.25307	0.363609	-0.493893	0.0505974
CPS0B_RS04125	CAB_RS04055	94.11	Carbohydrates	Glycogen synthase, ADP-glucose transglucosylase (EC 2.4.1.21)	171	127	155	145	255	499	97	332	116	142	380	1826	1151	963	182.528	34.2377	331.485	68.8475	370.144	74.9081	591.243	94.6123	-1.01568	2.84387e-05	-0.836327	0.000299734
CPS0B_RS04135	CAB_RS04065	97.67	n.d.	hypothetical protein	5	6	14	4	24	27	5	31	0	3	7	14	16	16	8.28492	3.36086	25.0324	11.0194	5.52057	4.25993	7.20936	1.42038	0.415037	0.491776	1.8365	1.85057e-05
CPS0B_RS04145	CAB_RS04075	77.99	n.d.	FIG00494273: hypothetical protein	534	736	992	761	258	513	139	384	1561	1201	2725	4966	5367	5317	896.653	104.015	380.878	85.4348	3406.07	307.216	2444.38	415.376	-1.9249	2.68708e-16	-2.68138	6.29616e-31
CPS0B_RS04150	CAB_RS04080	85.47	n.d.	FIG00494090: hypothetical protein	833	1737	2153	1404	315	625	151	394	1113	747	1722	1457	1784	1497	1791.7	399.66	427.133	62.9296	2239.9	315.968	738.61	129.977	-0.321928	0.288869	-0.791338	0.00309284
CPS0B_RS04155	CAB_RS04085	85.63	n.d.	FIG00494468: hypothetical protein	642	1853	2393	1636	500	768	342	335	305	144	271	561	441	578	1895.51	602.55	616.714	207.821	480.371	189.265	246.166	50.9054	1.98185	4.10287e-07	1.32661	0.000694462
CPS0B_RS04160	CAB_RS04090	85.23	n.d.	FIG00494500: hypothetical protein	964	2917	4121	2388	1119	1384	685	394	269	158	197	82	73	63	2994.4	1044.07	1152.94	532.877	438.769	184.328	33.4481	1.06126	2.76978	4.38111e-09	5.12678	2.96387e-27
CPS0B_RS04180	CAB_RS04115	97.02	predicted_Inclusion_Membrane_Protein	[leader (60) peptide-periplasmic]	188	204	268	154	136	302	68	154	105	105	243	542	500	582	241.874	25.9436	186.23	19.1268	274.843	28.1652	253.656	47.5968	-0.184425	0.458707	-0.449526	0.0298058
CPS0B_RS04200	CAB_RS04135	94.25	n.d.	putative disulfide bond isomerase	3300	5041	5159	5081	1931	2565	1069	912	1296	1099	2297	10689	7072	5401	5565.37	810.637	2016.49	686.404	2940.82	319.548	3470.81	572.302	0.920075	0.0070119	-0.783856	0.0168965
CPS0B_RS04220	CAB_RS04155	89.03	n.d.	FIG00494159: hypothetical protein	52	25	55	26	82	256	21	142	22	18	64	139	155	117	47.5698	16.9911	126.611	54.3287	58.4493	9.39895	63.4332	8.1385	-0.273018	0.461571	1.0114	0.00402426
CPS0B_RS04230	CAB_RS04165	92.64	Cofactors_Vitamins_Prosthetic_Groups_Pigments	8-amino-7-oxononanoate synthase (EC 2.3.1.47)	151	126	237	110	234	459	122	337	67	61	191	450	381	390	184.258	39.006	337.889	71.7524	182.655	23.8545	188.461	17.0257	0.00786212	0.997437	0.846291	0.000273044
CPS0B_RS04240	CAB_RS04175	94.47	n.d.	SnGlycerol-3-P acyltransferase	385	677	874	521	545	628	258	237	267	205	522	1761	1157	1178	719.302	132.337	516.624	168.888	602.679	22.2717	622.466	65.4364	0.253834	0.426634	-0.26675	0.347692
CPS0B_RS04245	CAB_RS04180	94.17	n.d.	3'(2'),5'-bisphosphate nucleotidase (EC 3.1.3.7)	234	221	296	178	240	332	107	232	202	117	464	1383	1108	1096	277.644	34.1543	274.043	38.7721	443.805	77.8852	550.86	32.7526	-0.675475	0.000942235	-1.00788	1.46675e-07
CPS0B_RS04275	CAB_RS04210	95.28	n.d.	FIG00494003: hypothetical protein	175	150	200	148	114	218	44	195	35	38	137	278	258	245	202.795	23.2092	163.198	58.092	115.109	30.6941	120.704	10.4417	0.819846	0.0103076	0.429865	0.121409
CPS0B_RS04280	CAB_RS04215	97.83	n.d.	FIG00494170: hypothetical protein	2099	1537	1379	1693	649	1342	331	937	2535	2003	4200	10161	8641	11388	2074.65	562.872	943.945	194.273	5500.48	657.502	4726.57	1092.58	-1.40632	8.90444e-06	-2.32407	2.5531e-14
CPS0B_RS04285	CAB_RS04220	95.18	Cofactors_Vitamins_Prosthetic_Groups_Pigments	Menaquinone via futalosine step 3	192	119	167	102	197	298	108	262	136	135	406	1180	1096	1290	176.313	52.9282	266.669	64.375	388.479	57.567	557.535	109.265	-1.14048	5.89578e-05	-1.06343	7.50028e-05
CPS0B_RS04295	CAB_RS04230	94.55	n.d.	anti sigma b factor antagonist RsbV	157	121	126	111	118	197	69	136	64	44	136	596	464	494	157.478	35.2285	158.789	29.6555	143.394	10.5526	239.185	22.2117	0.134749	0.672942	-0.587984	0.00673072
CPS0B_RS04300	CAB_RS04235	93.89	n.d.	FIG00493958: hypothetical protein	62	59	113	35	94	251	13	87	16	22	69	219	202	128	78.3221	24.4201	105.579	46.1892	59.5144	17.5698	83.1801	11.5284	0.378512	0.41457	0.352881	0.325768
CPS0B_RS04310	CAB_RS04245	95.77	n.d.	FIG00494077: hypothetical protein	504	430	423	366	266	300	160	198	405	215	1046	1816	1999	1862	525.358	104.197	301.891	96.1731	912.978	232.827	884.733	137.031	-0.798297	0.00842187	-1.55113	4.66444e-08
CPS0B_RS04355	CAB_RS04290	90.35	Protein_Metabolism	Heat shock protein 60 family chaperone GroEL	395	365	428	377	458	825	213	567	198	144	499	1999	1422	996	473.679	47.6758	601.039	96.9792	480.081	57.4154	662.132	108.173	-0.0181473	0.89928	-0.139466	0.485372
CPS0B_RS04360	CAB_RS04295	95.56	n.d.	FIG00493981: hypothetical protein	62	53	82	39	109	242	25	142	39	48	147	319	339	235	70.16	14.1364	134.959	45.4129	131.758	32.1783	136.92	17.0302	-0.915111	0.00721229	-0.0212165	0.984787
CPS0B_RS04365	CAB_RS04300	90.41	n.d.	FIG00494027: hypothetical protein	412	505	367	455	205	220	125	103	220	255	435	2304	1805	1270	530.488	99.6229	215.639	89.5221	583.114	129.975	811.15	99.2604	-0.137504	0.708285	-1.90867	3.96437e-11
CPS0B_RS04400	CAB_RS04335	95.85	Cofactors_Vitamins_Prosthetic_Groups_Pigments;_predicted_T3SS_Effector	Coproporphyrinogen III oxidase, oxygen-independent (EC 1.3.99.22)	176	77	187	103	421	808	125	937	118	105	337	842	707	798	163.965	56.9337	648.84	364.105	319.521	42.846	364.008	51.3483	-0.964376	0.0113195	0.83428	0.0190562
CPS0B_RS04405	CAB_RS04340	93.6	Cofactors_Vitamins_Prosthetic_Groups_Pigments	Protoporphyrinogen IX oxidase, aerobic, HemY (EC 1.3.3.4)	108	44	129	43	224	575	75	458	40	57	199	497	443	383	96.5737	43.2117	361.15	160.51	160.475	55.9829	203.023	6.64352	-0.722015	0.0792657	0.830519	0.0292072
CPS0B_RS04410	CAB_RS04345	92.57	n.d.	CHLTR possible phosphoprotein	429	239	573	281	812	2078	396	1651	207	219	695	1517	1093	1055	453.652	131.632	1391.03	505.295	632.858	124.964	558.55	36.6323	-0.479513	0.148806	1.3152	1.30118e-05
CPS0B_RS04435	CAB_RS04375	80.28	predicted_T3SS_Effector	FIG00494438: hypothetical protein	212	129	355	119	486	1201	308	1044	23	18	67	76	93	75	238.733	87.4102	893.263	318.301	60.3341	10.482	37.9624	6.46557	1.99398	1.10126e-07	4.55459	5.83503e-44
CPS0B_RS04485	CAB_RS04425	96.26	n.d.	FIG00493854: hypothetical protein	9763	28375	38247	23811	7114	7703	5068	1790	3846	1496	2951	4938	3771	3388	28993.7	9500.54	7410.46	4554.79	5571.58	2703	1843.22	72.4966	2.37949	4.79742e-05	2.00742	0.000654991
CPS0B_RS04490	CAB_RS04430	94.95	n.d.	FIG00494385: hypothetical protein	366	458	490	438	429	590	249	409	596	562	1071	3293	2930	2587	526.105	34.1255	527.393	118.298	1413.5	209.14	1353.25	51.0382	-1.42665	2.6726e-11	-1.36029	4.52599e-11
CPS0B_RS04515	CAB_RS04455	95.55	predicted_Inclusion_Membrane_Protein	Inclusion membrane protein-47	197	147	176	160	217	282	67	276	172	253	407	1199	1098	1095	207.514	39.6107	246.125	77.7681	533.225	163.925	525.186	54.7184	-1.35755	3.61494e-06	-1.09366	0.000124381
CPS0B_RS04535	CAB_RS04475	92.57	n.d.	FIG00494020: hypothetical protein	205	217	320	178	219	418	104	336	62	72	279	622	491	354	272.435	31.8238	314.117	81.1874	221.841	72.3399	221.572	24.0561	0.293047	0.345548	0.500205	0.0486856
CPS0B_RS04550	CAB_RS04490	95.58	predicted_T3SS_Effector	nitrogen fixation protein	198	194	309	203	268	495	100	436	168	102	381	687	735	738	268.863	26.4317	371.046	126.326	371.926	56.0156	337.426	57.7903	-0.467696	0.0931453	0.138671	0.586625
CPS0B_RS04560	CAB_RS04500	94.36	n.d.	Flagellar M-Ring Protein	376	505	479	519	406	540	182	215	349	348	625	3547	2684	1868	567.114	78.4683	402.158	92.166	845.529	149.294	1218.21	170.652	-0.577309	0.0194522	-1.59925	1.1735e-12
CPS0B_RS04565	CAB_RS04505	98.91	predicted_T3SS_Effector	FIG00494164: hypothetical protein	146	188	173	199	152	226	59	142	74	78	116	737	623	341	213.791	32.4263	168.402	16.6414	177.366	45.0235	254.859	54.3363	0.273861	0.292538	-0.602036	0.0126078
CPS0B_RS04570	CAB_RS04510	99.31	n.d.	Flagellum-specific ATP synthase FliI	135	133	178	144	354	568	110	401	39	46	221	870	800	389	177.201	11.0246	403.17	86.5504	156.934	69.485	308.526	77.1793	0.172985	0.700568	0.383173	0.174515
CPS0B_RS04575	CAB_RS04515	94.35	n.d.	FIG00494388: hypothetical protein	106	141	151	150	138	262	75	51	75	45	139	1465	1032	729	164.689	19.6664	151.171	53.4218	154.107	19.2749	483.498	79.4525	0.0995357	0.795817	-1.67747	3.7391e-10
CPS0B_RS04590	CAB_RS04530	97.67	n.d.	major outer membrane protein, putative	1540	2384	1912	2216	1377	1596	818	444	657	598	1352	7278	6028	3881	2431.24	445.213	1370.71	655.983	1599.86	126.146	2589.85	379.605	0.603478	0.136248	-0.917724	0.0134157
CPS0B_RS04595	CAB_RS04535	97.94	n.d.	FIG00493892: hypothetical protein	1267	2798	2365	2182	4657	4267	2315	1049	710	320	997	5570	2933	2199	2558.19	606.322	3990.94	2084.89	1237.58	336.976	1579.93	466.252	1.047	0.0320368	1.33683	0.0034937
CPS0B_RS04600	CAB_RS04540	84.61	n.d.	FIG00494195: hypothetical protein	1448	3077	2922	2567	6008	6544	3029	1738	1298	684	1712	8648	4748	3692	2967.74	645.347	5473.03	2455.23	2319.33	561.931	2533.48	658.709	0.355988	0.479628	1.11148	0.0120103
CPS0B_RS04625	CAB_RS04565	97.73	predicted_T3SS_Effector	Cell division trigger factor (EC 5.2.1.8)	948	633	473	595	254	499	97	531	748	703	1604	4613	4822	5092	825.933	306.005	396.932	186.401	1867.02	156.713	2272.57	418.828	-1.17651	0.000917813	-2.51739	1.06715e-13
CPS0B_RS04660	CAB_RS04600	97.51	n.d.	FIG00494172: hypothetical protein	827	873	962	901	424	600	295	368	405	307	785	2676	2112	2084	1076.47	85.5106	545.866	171.841	907.789	37.1506	1054.27	59.772	0.244914	0.321424	-0.948902	1.26944e-05
CPS0B_RS04685	CAB_RS04625	96.02	n.d.	SWI/SNF family helicase_1	493	375	478	329	678	1378	202	938	160	213	650	2019	1782	1308	507.203	101.576	869.184	257.232	573.581	156.934	777.331	58.313	-0.179065	0.546607	0.161442	0.556347
CPS0B_RS04690	CAB_RS04630	95.45	predicted_Inclusion_Membrane_Protein	FIG00493826: hypothetical protein	777	960	940	931	398	634	225	341	508	478	994	1882	1509	1409	1088.66	105.924	486.418	87.5466	1233.55	140.476	734.953	23.3779	-0.180338	0.461305	-0.596788	0.00415893
CPS0B_RS04710	CAB_RS04650	98.19	n.d.	CT560 hypothetical protein	763	1175	1042	1115	638	966	348	467	358	323	779	4584	3934	2817	1232.09	197.386	736.524	148.582	884.472	52.2357	1719.83	154.41	0.478884	0.0396109	-1.22267	8.71947e-09
CPS0B_RS04735	CAB_RS04675	97.96	predicted_Inclusion_Membrane_Protein;_predicted_T3SS_Effector;_T3SS_Apparatus	Inclusion membrane protein-45	1542	2624	2917	2336	3449	3953	1696	697	1240	705	1883	7817	4547	3264	2792.04	407.522	3044.58	1501.84	2357.23	425.662	2316.82	590.792	0.244347	0.637803	0.394184	0.405557
CPS0B_RS04740	CAB_RS04680	97.01	n.d.	CT566 hypothetical protein	183	185	343	188	230	398	109	323	47	58	218	382	274	283	264.615	45.4877	313.247	72.6734	173.92	57.7646	143.581	11.6271	0.606905	0.0436151	1.12009	1.40599e-05
CPS0B_RS04745	CAB_RS04685	87.78	n.d.	CT567 hypothetical protein	130	198	221	116	161	295	99	200	19	22	104	137	110	112	195.753	34.53	229.019	44.1437	74.7063	32.012	55.2241	4.12246	1.38589	7.0529e-06	2.05784	5.75068e-15
CPS0B_RS04750	CAB_RS04690	94.48	n.d.	CT568 hypothetical protein	141	167	208	152	130	258	78	250	73	40	160	188	142	171	199.238	4.51616	216.017	74.6956	155.32	28.8368	77.4985	11.7866	0.3605	0.273968	1.4881	5.72898e-08
CPS0B_RS04800	CAB_RS04735	97.14	n.d.	FIG00494163: hypothetical protein	5108	22436	26284	15269	27489	22695	19027	5460	1150	476	868	3130	1820	1200	19856.9	8069.25	26626.2	18281.6	1688.92	800.73	908.305	258.699	3.55541	1.75112e-08	4.874	2.28481e-15
CPS0B_RS04805	CAB_RS04740	96.56	predicted_T3SS_Effector	FIG00494088: hypothetical protein	7654	25339	31730	19811	29497	31667	21854	5473	2399	905	1873	7006	3715	2520	24437.4	8486.51	30620.4	20617.9	3459.48	1688.91	1946.99	630.975	2.82064	9.7166e-06	3.97515	1.4284e-10
CPS0B_RS04810	CAB_RS04745	98.18	Phages_Prophages_Transposable_elements_Plasmids;_predicted_T3SS_Effector	Phage tail fiber protein	5232	17381	18314	12283	25600	25481	16724	4362	1794	544	1603	5618	3185	2019	15462.8	5197.69	24570.4	15807.8	2530.59	1292.42	1593.21	496.346	2.61104	3.49357e-05	3.94708	7.94721e-11
CPS0B_RS04835	CAB_RS04770	98.91	n.d.	FIG00493973: hypothetical protein	359	255	260	288	115	182	67	121	203	111	345	1266	1077	1116	358.081	90.0353	149.154	28.1519	395.031	67.0695	534.393	52.5473	-0.141893	0.618087	-1.84153	4.30088e-14
CPS0B_RS04855	CAB_RS04790	95.75	Stress_Response	Serine phosphatase RsbU, regulator of sigma subunit	238	225	323	219	416	724	140	603	149	173	390	1798	1143	1072	300.459	24.2669	533.873	164.822	430.208	70.6479	605.987	76.8404	-0.519374	0.0384892	-0.182478	0.457075
CPS0B_RS04860	CAB_RS04795	95.21	n.d.	putative sigma regulatory protein-pp2c phosphatase	228	177	268	197	517	1030	166	572	77	83	259	1606	1292	902	262.125	36.4713	620.391	112.319	237.097	46.926	573.727	67.2732	0.14468	0.631662	0.111217	0.586412
CPS0B_RS04865	CAB_RS04800	86.76	n.d.	FIG00494175: hypothetical protein	49	60	57	65	51	136	45	105	18	28	70	279	147	200	70.0026	10.1468	102.623	33.2407	67.3555	19.3585	95.3407	20.2525	0.0631938	0.91742	0.116645	0.793182
CPS0B_RS04870	CAB_RS04805	93.46	Respiration	Hypothetical succinate dehydrogenase membrane anhor protein	1098	1416	1208	1333	1163	1725	516	1019	370	302	829	4676	4119	2264	1531.22	215.52	1310.24	128.758	891.556	20.8377	1661.14	339.89	0.779359	0.000654349	-0.342485	0.124183
CPS0B_RS04910	CAB_RS04845	83.73	Membrane_Transport	Putative TolA protein involved in Tol transport system in Chlamydia	129	86	135	85	157	564	52	174	75	144	210	557	687	539	131.337	29.4294	230.178	85.0386	277.594	115.114	277.149	47.5214	-1.08552	0.00168645	-0.268252	0.461589
CPS0B_RS04925	CAB_RS04860	93.66	n.d.	N-Acetylmuramoyl-L-Ala Amidase	434	678	507	758	283	775	166	202	226	250	522	1654	1951	1180	723.019	190.393	389.034	97.8917	614.812	95.5171	733.272	139.942	0.233409	0.438363	-0.914043	0.000654991
CPS0B_RS04945	CAB_RS04880	92.83	Protein_Metabolism	Heat shock protein 60 family chaperone GroEL	794	1164	1001	1080	797	1458	464	963	216	222	672	2298	1479	1131	1217.87	185.057	1106.34	190.026	634.433	105.089	734.266	131.348	0.941959	5.49286e-05	0.591499	0.00895556
CPS0B_RS04960	CAB_RS04895	97.4	n.d.	FIG00493937: hypothetical protein	283	422	241	378	130	163	86	85	66	59	200	987	571	469	404.905	108.293	151.705	55.6469	183.204	30.066	302.288	64.4967	1.14608	0.000287311	-0.990477	0.000533947
CPS0B_RS04975	CAB_RS04910	94.09	RNA_Metabolism	RNA polymerase sigma-54 factor RpoN	164	154	192	156	348	671	103	467	39	58	171	672	599	368	200.776	15.9109	435.021	124.851	150.404	45.804	247.512	38.3276	0.422233	0.18383	0.810675	0.0012049
CPS0B_RS04980	CAB_RS04915	96.6	predicted_Inclusion_Membrane_Protein	Inclusion membrane protein-52	224	255	383	245	385	948	221	630	80	94	274	934	674	543	327.844	30.4707	626.065	146.811	255.779	53.3053	324.861	32.6237	0.357552	0.162314	0.945723	1.06994e-05
CPS0B_RS05000	CAB_RS04935	89.68	n.d.	FIG00494350: hypothetical protein	802	1836	2203	1606	519	839	247	421	578	363	703	501	551	410	1888.67	465.225	596.325	60.0666	1068.52	256.846	225.323	27.8932	0.821361	0.00486247	1.40539	8.35231e-07
CPS0B_RS05005	CAB_RS04940	95.36	n.d.	transcriptional activator Trip230 protein	92	175	239	131	111	333	23	243	91	34	126	248	210	170	185.385	42.2837	182.219	100.898	151.061	51.0327	95.7716	3.13117	0.292977	0.479628	0.922832	0.0114393
CPS0B_RS05030	CAB_RS04960	88.16	Cofactors_Vitamins_Prosthetic_Groups_Pigments	PqqC-like protein	320	297	321	271	86	145	25	108	201	135	408	888	715	1008	366.331	45.7008	101.38	27.808	440.195	33.8725	409.079	103.911	-0.26566	0.31969	-2.01775	5.67874e-17
CPS0B_RS05035	CAB_RS04965	95.44	Cofactors_Vitamins_Prosthetic_Groups_Pigments	Alternative Folylglutamate Synthase	164	97	144	84	129	208	59	191	107	69	266	737	664	755	148.567	46.965	175.003	48.8922	249.415	40.1086	335.871	56.0838	-0.740833	0.0127679	-0.941106	0.000821355
CPS0B_RS05040	CAB_RS04970	88.27	Cofactors_Vitamins_Prosthetic_Groups_Pigments	Dihydrofolate reductase (EC 1.5.1.3)	109	65	131	68	179	246	79	205	30	42	136	429	295	385	111.732	29.896	214.132	42.7183	114.758	35.954	171.36	30.8943	-0.0381351	0.869311	0.323614	0.309539
CPS0B_RS05060	CAB_RS04990	95.76	predicted_Inclusion_Membrane_Protein	hypothetical protein	512	889	967	831	504	839	252	512	218	249	577	2348	1330	1369	950.056	152.761	625.494	72.2611	627.729	98.2896	760.312	131.379	0.597163	0.00947315	-0.282143	0.200784
CPS0B_RS05070	CAB_RS05000	72.3	n.d.	hypothetical protein	1535	2617	4103	2633	230	400	92	388	552	300	847	1377	1470	1862	3182.01	713.886	323.271	115.804	1038.94	198.763	744.789	211.048	1.61474	1.7145e-07	-1.20571	9.4857e-05
CPS0B_RS05080	CAB_RS05010	93.16	n.d.	CT651 hypothetical protein	331	359	605	310	469	913	171	624	352	254	753	1813	1560	1826	471.903	76.9555	608.195	139.47	802.314	41.4618	809.099	136.155	-0.764815	0.000678538	-0.412068	0.0625314
