# Supplementary material for: Virulence-related comparative transcriptomics of infectious and non-infectious chlamydial particles
Source: BMC Genomics. 2018 Aug 2;19:575. doi: 10.1186/s12864-018-4961-x (PMC6090853; doi:10.1186/s12864-018-4961-x)
Supplement: Supplementary file 9 — Table S7. Expression of 562 homologous genes shared between C. psittaci, C. abortus and W. Chondrophila. (XLS 515 kb) [file 12864_2018_4961_MOESM9_ESM.xls]

## Sheet: EB
Table S7. Expression of homologous genes shared between C. psittaci, C. abortus and W. Chondrophila.
EB core transcriptome
Homologous genes (bidirectional hits >30% sequence identity)															Norm. Mean Expression						CpsiEB vs CabEB		CpsiEB vs WadEB		CabEB vs WadEB
Locus tag C. psittaci	Locus tag C. abortus	Locus tag W. chondrophila	Category	Function	C. psittaci Raw counts EB_1	C. psittaci Raw counts EB_2	C. psittaci Raw counts EB_3	C. psittaci Raw counts EB_4	C. abortus Raw counts EB_1	C. abortus Raw counts EB_2	C. abortus Raw counts EB_3	W. chondrophila Raw counts EB_1	W. chondrophila Raw counts EB_2	W. chondrophila Raw counts EB_3	C. psittaci EB	SD C. psittaci EB	C. abortus EB	SD C. abortus EB	W. chondrophila EB	SD W. chondrophila EB	log2FoldChange	padj	log2FoldChange	padj	log2FoldChange	padj
CPS0B_RS00005	CAB_RS00005	WCW_RS00165	Cofactors_Vitamins_Prosthetic_Groups_Pigments	Porphobilinogen_synthase_(EC_4.2.1.24)	150	92	149	113	44	48	229	642	741	452	142.827	24.5194	122.949	55.9308	344.988	21.7315	-0.165464	0.562701	1.25042	1.09e-07	1.41588	4.27e-08
CPS0B_RS00010	CAB_RS00010	WCW_RS09220	Respiration	Na(+)-translocating_NADH-quinone_reductase_subunit_A_(EC_1.6.5.-)	746	1046	1154	929	298	245	489	4183	4336	2414	1101.45	162.997	483.721	66.9409	2029.12	97.7211	-1.16743	2.41e-06	0.865414	0.000259156	2.03285	8.24e-16
CPS0B_RS00015	CAB_RS00015	WCW_RS00200	n.d.	Protein_CPn_0742/CP_0003/CPj0742/CpB0770	1421	3631	3561	2750	1551	557	1630	565	558	316	3227.42	1096.26	1773.5	874.154	266.984	14.7906	-0.81714	0.125365	-3.30469	1.04e-11	-2.48755	1.8e-06
CPS0B_RS00020	CAB_RS00020	WCW_RS00380	RNA_Metabolism	Transcription_elongation_factor_GreA	988	793	1136	789	1144	1084	2250	3218	3820	2728	1048.68	90.8433	2058.26	166.985	1867.8	270.099	0.964789	4.01e-10	0.826572	2.99e-08	-0.138216	0.408815
CPS0B_RS00030	CAB_RS00030	WCW_RS00360	Amino_Acids_and_Derivatives	Aspartate_aminotransferase_(EC_2.6.1.1)	780	608	857	615	626	545	1202	547	540	353	810.177	73.0965	1085.29	72.6699	270.817	8.86542	0.415164	0.000708451	-1.57574	1.19e-40	-1.9909	2.29e-56
CPS0B_RS00035	CAB_RS00035	WCW_RS00355	n.d.	FIG00493188:_hypothetical_protein	282	182	448	198	66	70	281	321	342	209	308.581	95.8941	165.738	56.6505	163.445	3.32032	-0.856457	0.0029885	-0.897445	0.000870085	-0.0409882	0.902291
CPS0B_RS00050	CAB_RS00050	WCW_RS00130	n.d.	Efflux_Protein	367	256	376	253	204	205	699	659	669	525	354.252	51.6081	457.537	103.57	355.447	50.064	0.37762	0.0499921	0.00211778	0.990061	-0.375502	0.0530786
CPS0B_RS00055	CAB_RS00055	WCW_RS07395	Miscellaneous	Rhodanese_domain_protein_UPF0176,_Firmicutes_subgroup	363	266	332	291	516	429	977	595	741	532	356.825	42.9479	876.943	61.9543	358.181	60.3167	1.28306	4.06e-12	0.00386662	0.985872	-1.27919	1.52e-11
CPS0B_RS00060	CAB_RS00060	WCW_RS07565	Protein_Metabolism	SSU_ribosomal_protein_S4p_(S9e)	2718	2609	3013	2663	2414	2262	3714	1517	1781	1071	3136.03	133.524	4039.4	791.032	820.792	56.376	0.356381	0.0970128	-1.91222	1.03e-22	-2.2686	1.57e-27
CPS0B_RS00065	CAB_RS00065	WCW_RS07550	DNA_Metabolism	Endonuclease_IV_(EC_3.1.21.2)	149	94	110	77	130	97	295	676	763	424	122.308	32.2756	226.904	23.7269	346.833	18.3829	0.883179	0.000479414	1.48016	2.49e-10	0.596976	0.0195287
CPS0B_RS00070	CAB_RS00070	WCW_RS07555	n.d.	Virulence_factor_mviN	329	240	390	175	227	266	697	346	321	190	317.906	76.4347	512.61	82.1926	159.246	10.7839	0.6836	0.000435761	-0.985824	1.34e-07	-1.66942	3.01e-17
CPS0B_RS00095	CAB_RS00095	WCW_RS07410	n.d.	FIG00494470:_hypothetical_protein	202	348	368	316	108	58	187	194	119	123	351.227	78.9786	156.985	37.2908	83.8188	21.797	-1.0778	0.0416861	-1.90462	0.000108721	-0.826829	0.127673
CPS0B_RS00100	CAB_RS00100	WCW_RS07455	Cell_Wall_and_Capsule	Lipopolysaccharide_ABC_transporter,_ATP-binding_protein_LptB	251	390	368	327	84	105	236	504	451	244	381.314	72.1748	188.101	29.8351	220.686	27.4822	-1.00646	5.87e-08	-0.778022	4.46e-06	0.228443	0.251048
CPS0B_RS00110	CAB_RS00110	WCW_RS07465	Cell_Wall_and_Capsule	2-Keto-3-deoxy-D-manno-octulosonate-8-phosphate_synthase_(EC_2.5.1.55)	798	1701	1889	1368	407	307	795	328	370	242	1629.9	474.129	677.02	56.3703	177.788	13.8031	-1.24691	7.52e-06	-3.12829	1e-31	-1.88138	7.45e-11
CPS0B_RS00120	CAB_RS00120	WCW_RS07485	n.d.	KH_domain_RNA_binding_protein_YlqC	4839	12709	12010	10643	1495	995	1654	4180	4457	3326	11458.2	4002.93	2045.35	643.081	2287.84	289.448	-2.34831	4.15e-07	-2.19796	9.73e-07	0.150349	0.77395
CPS0B_RS00125	CAB_RS00125	WCW_RS07500	Protein_Metabolism;_RNA_Metabolism	Ribosomal_large_subunit_pseudouridine_synthase_D_(EC_4.2.1.70)	319	605	579	491	259	363	595	1690	1916	1168	568.134	143.288	570.026	142.111	896.843	47.7839	0.00155379	0.99444	0.648102	0.00479028	0.646548	0.00971634
CPS0B_RS00140	CAB_RS00140	WCW_RS07520	DNA_Metabolism;_Virulence_Disease_and_Defense	Topoisomerase_IV_subunit_A_(EC_5.99.1.-)	264	179	233	192	99	94	272	1212	1228	738	247.046	37.6577	199.667	22.2666	593.511	8.45773	-0.286148	0.109704	1.2569	1.66e-17	1.54305	8.01e-21
CPS0B_RS00145	CAB_RS00145	WCW_RS07525	DNA_Metabolism;_Virulence_Disease_and_Defense	Topoisomerase_IV_subunit_B_(EC_5.99.1.-)	540	463	491	463	224	276	579	931	1148	616	559.397	54.7274	484.922	73.8057	501.709	45.9558	-0.204115	0.333151	-0.15401	0.436439	0.0501047	0.819032
CPS0B_RS00150	CAB_RS00150	WCW_RS07535	Cofactors_Vitamins_Prosthetic_Groups_Pigments	Glutamyl-tRNA_reductase_(EC_1.2.1.70)	1153	1388	1323	1232	431	539	1087	404	468	324	1456.72	165.089	930.973	151.325	227.771	26.8445	-0.644525	5.61e-05	-2.66043	5.02e-67	-2.0159	1.07e-33
CPS0B_RS00155	CAB_RS00155	WCW_RS07760	T3SS_Apparatus	FIG042683:_Type_III_secretion	1136	1687	1140	1578	439	327	768	517	693	488	1601.85	436.684	702.621	82.4728	325.89	62.6353	-1.15079	0.00205597	-2.21081	3.94e-10	-1.06002	0.00640111
CPS0B_RS00160	CAB_RS00160	WCW_RS07765	n.d.	FIG016943:_Forkhead_domain_protein	4618	7239	5994	7200	1838	1753	3129	3162	2692	2075	7206.13	1792.64	3180.02	489.527	1505.53	172.576	-1.14716	0.000680349	-2.18696	9.27e-12	-1.0398	0.00312564
CPS0B_RS00165	CAB_RS00165	WCW_RS07770	T3SS_Apparatus	FIG016943:_Type_III_secretion	939	1117	1020	963	466	302	974	8269	8976	5271	1155.61	139.704	759.014	117.938	4207.38	115.168	-0.573581	0.135541	1.79285	3.18e-07	2.36643	2.48e-10
CPS0B_RS00185	CAB_RS00185	WCW_RS07790	T3SS_Apparatus	Type_III_secretion_cytoplasmic_ATP_synthase_(EC_3.6.3.14,_YscN,SpaL,MxiB,HrcN,EscN)	2392	3886	3076	3975	1179	1376	2147	4388	5222	3125	3841.74	1068.03	2250.42	495.388	2392.61	179.063	-0.743539	0.0545024	-0.658583	0.0737922	0.0849556	0.83747
CPS0B_RS00190	CAB_RS00190	WCW_RS07795	T3SS_Apparatus	FIG016940:_Type_III_secretion_protein	2507	3826	3070	3846	2049	2153	3423	423	492	359	3815.95	961.939	3662.78	742.7	243.998	35.9523	-0.070176	0.878183	-3.79276	2.14e-25	-3.72258	9.12e-22
CPS0B_RS00205	CAB_RS00205	WCW_RS07815	T3SS_Apparatus	FIG047302:_Type_III_secretion_S/T_Protein_Kinase	646	756	582	731	272	224	717	653	650	422	782.609	153.058	516.775	67.2445	324.314	9.52745	-0.584516	0.0214697	-1.248	1.18e-07	-0.663482	0.0110274
CPS0B_RS00210	CAB_RS00210	WCW_RS07820	T3SS_Apparatus	Type_III_secretion_protein_SctC	3495	4837	3944	4851	1968	1943	3267	4930	4188	2938	4930.81	1090.62	3426.94	613.079	2267.7	209.217	-0.51157	0.134462	-1.08702	0.000575302	-0.575446	0.0968375
CPS0B_RS00220	CAB_RS00220	WCW_RS09320	Protein_Metabolism	Putative_ATP:guanido_phosphotransferase_YacI_(EC_2.7.3.-)	219	218	219	227	238	229	520	1734	2189	1504	252.909	26.5609	444.966	19.2673	1036.39	159.166	0.809303	5.91e-06	2.01948	1.06e-34	1.21018	6.32e-12
CPS0B_RS00225	CAB_RS00225	WCW_RS09315	n.d.	FIG00493978:_hypothetical_protein	183	182	183	167	345	311	581	1499	1721	1193	204.288	15.7955	582.823	82.4142	840.223	96.2543	1.48885	2.16e-11	2.01334	1.5e-21	0.524491	0.0232417
CPS0B_RS00240	CAB_RS00240	WCW_RS09300	Protein_Metabolism	Ribosome_recycling_factor	201	139	170	141	199	210	442	1233	1356	681	185.458	29.6464	386.703	35.2305	602.595	56.4692	1.0373	0.000278289	1.66452	5.86e-10	0.627228	0.0334922
CPS0B_RS00245	CAB_RS00245	WCW_RS09295	n.d.	Uridine_monophosphate_kinase_(EC_2.7.4.22)	594	443	386	501	640	561	1274	668	715	446	554.659	126.312	1124.67	55.5404	343.57	10.4085	1.00708	9.14e-07	-0.68096	0.000688536	-1.68804	9.18e-16
CPS0B_RS00250	CAB_RS00250	WCW_RS09290	Protein_Metabolism	Translation_elongation_factor_Ts	622	439	420	497	1274	1092	2003	4548	4706	3218	568.824	123.374	2074.18	340.21	2360.83	155.811	1.8436	2.33e-19	2.02956	1.6e-24	0.185956	0.406088
CPS0B_RS00255	CAB_RS00255	WCW_RS09285	Protein_Metabolism	SSU_ribosomal_protein_S2p_(SAe)	977	797	758	721	938	732	1791	2913	3342	2067	931.518	149.302	1565.6	120.728	1566.33	99.9243	0.741598	6.25e-05	0.742758	2.89e-05	0.00116014	0.99495
CPS0B_RS00270	CAB_RS00270	WCW_RS09275	Cell_Division_and_Cell_Cycle	Penicillin-binding_protein_PBP2	599	575	1209	530	259	351	1105	1656	1527	948	809.389	246.164	703.15	211.375	770.826	43.6193	-0.194759	0.456155	-0.0692866	0.784662	0.125472	0.639686
CPS0B_RS00280	CAB_RS00280	WCW_RS00390	Miscellaneous;_RNA_Metabolism	Iron-sulfur_cluster_assembly_protein_SufB	1157	1154	1506	1142	809	684	1458	558	483	422	1406.12	61.9127	1362.24	129.715	281.633	48.4094	-0.049231	0.790183	-2.30776	2.76e-52	-2.25853	8.95e-44
CPS0B_RS00285	CAB_RS00285	WCW_RS00395	Miscellaneous;_RNA_Metabolism	Iron-sulfur_cluster_assembly_ATPase_protein_SufC	397	301	388	305	387	246	879	424	403	276	395.362	40.5671	646.49	118.401	208.043	11.5648	0.713177	1.35e-06	-0.921979	1.17e-10	-1.63516	2.81e-27
CPS0B_RS00295	CAB_RS00295	WCW_RS00405	Amino_Acids_and_Derivatives;_Miscellaneous;_RNA_Metabolism	Cysteine_desulfurase_(EC_2.8.1.7),_SufS_subfamily	524	367	574	363	257	245	624	710	565	418	516.043	78.2078	496.245	23.6072	319.112	39.4105	-0.0549296	0.791542	-0.688538	5.14e-05	-0.633608	0.000647587
CPS0B_RS00310	CAB_RS00310	WCW_RS08225	Cell_Division_and_Cell_Cycle	Chromosome_(plasmid)_partitioning_protein_ParB	309	261	314	231	183	170	457	403	386	216	316.691	27.3181	353.826	22.1382	186.034	13.9873	0.162444	0.398873	-0.758118	7.51e-06	-0.920562	4.64e-07
CPS0B_RS00315	CAB_RS00315	WCW_RS01405	Membrane_Transport	Dipeptide_transport_ATP-binding_protein_DppF_(TC_3.A.1.5.2)	168	71	116	75	63	36	239	463	404	243	121.853	47.3587	129.054	60.3417	206.033	20.0404	0.110496	0.775361	0.736814	0.0206264	0.626318	0.0712828
CPS0B_RS00320	CAB_RS00320	WCW_RS01400	Membrane_Transport;_predicted_T3SS_Effector	Dipeptide_transport_ATP-binding_protein_DppD_(TC_3.A.1.5.2)	166	72	153	84	103	97	262	1133	1184	735	133.567	45.2068	201.372	14.2294	572.474	9.23411	0.586603	0.0243079	2.06316	5.42e-19	1.47656	3.32e-09
CPS0B_RS00325	CAB_RS00325	WCW_RS01395	Phosphorus_Metabolism	Phosphate_transport_regulator_(distant_homolog_of_PhoU)	700	660	652	629	382	279	867	1573	1537	775	755.689	72.5347	662.672	76.4455	713.105	84.3094	-0.184272	0.366823	-0.0816562	0.681122	0.102616	0.626409
CPS0B_RS00330	CAB_RS00330	WCW_RS01390	Phosphorus_Metabolism	Probable_low-affinity_inorganic_phosphate_transporter	457	306	496	345	146	128	525	1600	1730	904	453.491	66.8116	321.523	94.1622	782.536	58.8059	-0.468996	0.0193833	0.779599	1.62e-05	1.24859	2.07e-10
CPS0B_RS00335	CAB_RS00335	WCW_RS08175	Carbohydrates	Phosphoglycerate_kinase_(EC_2.7.2.3)	341	316	417	315	256	239	595	1488	1766	925	393.902	12.7168	483.504	13.4391	775.16	65.5315	0.294658	0.0998442	0.96968	7.79e-10	0.675022	8.85e-05
CPS0B_RS00365	CAB_RS00370	WCW_RS07330	Cell_Wall_and_Capsule;_Protein_Metabolism	D-alanyl-D-alanine_carboxypeptidase_(EC_3.4.16.4)	299	265	333	281	295	226	609	506	586	327	335.141	13.8858	502.174	36.3636	264.534	16.0539	0.58204	4.02e-05	-0.337781	0.0137002	-0.919821	1.22e-10
CPS0B_RS00395	CAB_RS00400	WCW_RS07350	n.d.	DNA_polymerase_III_alpha_subunit_(EC_2.7.7.7)	861	607	720	612	559	535	1435	2369	2122	1326	798.295	125.131	1102.36	81.5022	1084.74	77.6595	0.463094	0.021885	0.438966	0.0215389	-0.024128	0.915842
CPS0B_RS00400	CAB_RS00405	WCW_RS07355	n.d.	Hexose_phosphate_uptake_regulatory_protein_UhpC	1219	1047	1067	964	1317	1069	2368	1365	1301	828	1227.97	138.918	2185.71	207.612	654.423	23.4933	0.825011	2.16e-08	-0.901714	2.59e-10	-1.72672	3.87e-30
CPS0B_RS00410	CAB_RS00415	WCW_RS07365	Protein_Metabolism	Histidyl-tRNA_synthetase_(EC_6.1.1.21)	1055	1031	1040	1024	1463	1110	2777	1166	1145	731	1187.46	106.05	2415.66	210.371	570.661	14.04	1.01794	4.07e-13	-1.05071	1.57e-14	-2.06864	2.14e-46
CPS0B_RS00415	CAB_RS00420	WCW_RS07370	Protein_Metabolism	Aspartyl-tRNA_synthetase_(EC_6.1.1.12)_@_Aspartyl-tRNA(Asn)_synthetase_(EC_6.1.1.23)	818	674	832	669	617	521	1296	1884	2145	1277	851.248	58.6932	1089.48	30.8581	994.656	50.5389	0.353951	0.0110765	0.223476	0.09405	-0.130475	0.369819
CPS0B_RS00420	CAB_RS00425	WCW_RS08630	Protein_Metabolism	FKBP-type_peptidyl-prolyl_cis-trans_isomerase_FklB_(EC_5.2.1.8)	1922	1932	1924	1870	2056	1658	3556	366	355	231	2187.98	192.257	3365.76	380.094	178.824	5.95072	0.610235	0.00261582	-3.56868	5.43e-75	-4.17891	1.67e-90
CPS0B_RS00425	CAB_RS00430	WCW_RS07380	Cofactors_Vitamins_Prosthetic_Groups_Pigments;_RNA_Metabolism	tRNA_(cytidine(34)-2'-O)-methyltransferase_(EC_2.1.1.207)	227	237	248	212	46	52	130	164	147	98	263.478	15.6005	99.4618	12.715	76.7411	5.03332	-1.37824	1.32e-13	-1.76462	1.66e-26	-0.386376	0.0579968
CPS0B_RS00430	CAB_RS00435	WCW_RS07385	n.d.	Thioredoxin	307	265	247	341	231	124	374	1688	1737	1199	334.538	71.9881	328.538	81.1201	875.897	61.0821	-0.023526	0.923193	1.37414	7.3e-13	1.39766	1.78e-11
CPS0B_RS00440	CAB_RS00445	WCW_RS08205	n.d.	FIG00493914:_hypothetical_protein	568	420	412	397	490	366	945	429	522	356	514.68	98.3642	809.262	72.1573	249.031	33.1251	0.645049	0.00101429	-1.03757	3.24e-08	-1.68262	2.9e-17
CPS0B_RS00445	CAB_RS00450	WCW_RS08200	Cell_Wall_and_Capsule	TsaE_protein,_required_for_threonylcarbamoyladenosine_t(6)A37_formation_in_tRNA	247	163	206	166	151	134	377	408	416	262	222.611	39.786	287.645	20.9686	203.782	3.16369	0.375261	0.0303738	-0.126731	0.445946	-0.501992	0.00352183
CPS0B_RS00450	CAB_RS00455	WCW_RS08190	n.d.	DNA_polymerase_III,_epsilon_chain	303	195	239	258	223	176	416	570	571	344	284.964	56.385	370.841	30.5776	277.268	5.22553	0.37491	0.0303695	-0.0365323	0.831254	-0.411442	0.0176699
CPS0B_RS00460	CAB_RS00465	WCW_RS07290	Protein_Metabolism	Apolipoprotein_N-acyltransferase_(EC_2.3.1.-)	253	187	400	180	136	133	417	542	529	379	284.148	77.1354	288.942	48.5269	275.051	21.8055	0.0325767	0.899271	-0.0496826	0.823979	-0.0822593	0.733577
CPS0B_RS00465	CAB_RS00470	WCW_RS07285	Cell_Wall_and_Capsule	UDP-3-O-[3-hydroxymyristoyl]_N-acetylglucosamine_deacetylase_(EC_3.5.1.108)	554	301	381	338	426	339	902	703	626	427	449.306	123.052	740.06	40.7663	330.112	23.299	0.711397	0.00092468	-0.438019	0.0362942	-1.14942	1.47e-07
CPS0B_RS00470	CAB_RS00475	WCW_RS07280	Fatty_Acids_Lipids_and_Isoprenoids	3-hydroxyacyl-[acyl-carrier-protein]_dehydratase,_FabZ_form_(EC_4.2.1.59)	518	257	325	320	381	286	772	1047	1090	575	406.278	127.449	640.522	52.518	500.96	37.9511	0.646385	0.00702038	0.29831	0.202844	-0.348075	0.165745
CPS0B_RS00475	CAB_RS00480	WCW_RS07275	Cell_Wall_and_Capsule	Acyl-[acyl-carrier-protein]--UDP-N-acetylglucosamine_O-acyltransferase_(EC_2.3.1.129)	745	458	391	476	294	227	789	779	853	503	596.424	187.423	552.128	91.5031	399.245	12.2724	-0.104448	0.700224	-0.568765	0.0134224	-0.464317	0.0638228
CPS0B_RS00480	CAB_RS00485	WCW_RS07270	Protein_Metabolism	Methionyl-tRNA_formyltransferase_(EC_2.1.2.9)	345	162	227	172	109	89	296	1223	1183	751	257.804	90.0453	208.971	31.3611	591.532	17.2185	-0.283707	0.250334	1.18212	2.66e-08	1.46583	2.62e-10
CPS0B_RS00490	CAB_RS00495	WCW_RS07245	Protein_Metabolism	LSU_ribosomal_protein_L3p_(L3e)	1468	1960	2318	1838	1718	1201	2710	1210	1354	856	2153.02	297.776	2614.02	439.823	644.446	37.8135	0.273377	0.152444	-1.72567	2.93e-23	-1.99905	5.89e-27
CPS0B_RS00495	CAB_RS00500	WCW_RS07240	Protein_Metabolism	LSU_ribosomal_protein_L4p_(L1e)	1430	1776	1869	1652	1151	820	1560	2007	2259	1142	1918.02	209.655	1690.98	382.346	997.998	90.2078	-0.185777	0.311394	-0.935891	1.15e-08	-0.750115	2.45e-05
CPS0B_RS00500	CAB_RS00505	WCW_RS07235	Protein_Metabolism	LSU_ribosomal_protein_L23p_(L23Ae)	511	598	696	568	500	361	969	700	807	358	674.613	56.6209	818.566	83.5917	340.555	51.5564	0.275227	0.118719	-0.975729	1.16e-09	-1.25096	3.09e-13
CPS0B_RS00505	CAB_RS00510	WCW_RS07230	Protein_Metabolism	LSU_ribosomal_protein_L2p_(L8e)	2356	2768	2966	2608	1761	1359	3521	4386	4630	2970	3049.71	271.611	2972.78	210.555	2256.4	84.3957	-0.0379747	0.830629	-0.433102	0.00296177	-0.395128	0.0127857
CPS0B_RS00510	CAB_RS00515	WCW_RS07225	Protein_Metabolism	SSU_ribosomal_protein_S19p_(S15e)	602	676	748	576	509	397	1001	432	508	276	739.613	48.9071	857.486	59.6854	226.249	16.2195	0.20804	0.310692	-1.69096	3.09e-20	-1.899	4.24e-22
CPS0B_RS00515	CAB_RS00520	WCW_RS07220	Protein_Metabolism	LSU_ribosomal_protein_L22p_(L17e)	711	740	761	771	976	867	1264	626	648	319	853.634	85.97	1534.85	398.537	292.409	32.9998	0.830233	3.1e-05	-1.52645	2.27e-15	-2.35668	1.33e-30
CPS0B_RS00520	CAB_RS00525	WCW_RS07215	Protein_Metabolism	SSU_ribosomal_protein_S3p_(S3e)	1719	1565	1739	1541	2161	1812	3303	3416	3687	2260	1872.4	107.764	3464.57	603.489	1756.41	49.6676	0.875945	2.62e-06	-0.0924601	0.640088	-0.968405	5.15e-07
CPS0B_RS00525	CAB_RS00530	WCW_RS07210	Protein_Metabolism	LSU_ribosomal_protein_L16p_(L10e)	2108	2242	2304	2198	1792	1637	3027	1733	1813	971	2529.96	210.13	3044.6	437.226	835.672	55.8266	0.262048	0.0753956	-1.58869	3.87e-32	-1.85073	1.03e-37
CPS0B_RS00530	CAB_RS00535	WCW_RS07205	Protein_Metabolism	LSU_ribosomal_protein_L29p_(L35e)	611	685	706	675	720	407	1251	289	345	194	764.972	72.8252	1061.65	229.479	154.646	11.1996	0.465523	0.0147206	-2.28322	2.73e-36	-2.74875	5.83e-46
CPS0B_RS00535	CAB_RS00540	WCW_RS07200	Protein_Metabolism	SSU_ribosomal_protein_S17p_(S11e)	447	493	534	474	346	358	635	704	717	426	555.47	39.0012	630.498	97.1034	344.638	6.18344	0.173172	0.522585	-0.678221	0.00479475	-0.851393	0.000986488
CPS0B_RS00540	CAB_RS00545	WCW_RS07195	Protein_Metabolism	LSU_ribosomal_protein_L14p_(L23e)	927	1156	1120	1048	1145	1460	1888	996	1086	557	1214.87	147.908	2215.39	680.102	487.078	40.8402	0.848919	0.000156157	-1.29981	1.64e-09	-2.14873	5.82e-21
CPS0B_RS00545	CAB_RS00550	WCW_RS07190	Protein_Metabolism	LSU_ribosomal_protein_L24p_(L26e)	650	560	678	617	962	1249	1565	1023	1064	731	714.232	49.0338	1870.69	602.27	533.793	37.5365	1.36682	3.28e-11	-0.416098	0.0433283	-1.78292	4.69e-17
CPS0B_RS00550	CAB_RS00555	WCW_RS07185	Protein_Metabolism	LSU_ribosomal_protein_L5p_(L11e)	1254	1243	1188	1079	703	480	1191	2867	2733	1770	1362.04	135.356	1084.58	163.291	1382.72	51.7072	-0.327994	0.0723236	0.0205745	0.911394	0.348568	0.059088
CPS0B_RS00555	CAB_RS00560	WCW_RS07180	Protein_Metabolism	SSU_ribosomal_protein_S8p_(S15Ae)	904	694	790	763	533	472	1085	1682	1631	1017	900.656	112.391	946.56	37.4443	810.015	22.7584	0.0689947	0.729151	-0.152261	0.38563	-0.221256	0.235086
CPS0B_RS00560	CAB_RS00565	WCW_RS07175	Protein_Metabolism	LSU_ribosomal_protein_L6p_(L9e)	982	865	908	776	894	642	1946	1072	1069	712	1007.53	96.2478	1520.37	170.669	537.774	22.9165	0.591032	6.94e-05	-0.900804	2.64e-10	-1.49184	7.26e-23
CPS0B_RS00565	CAB_RS00570	WCW_RS07170	Protein_Metabolism	LSU_ribosomal_protein_L18p_(L5e)	598	532	637	557	562	440	1096	1205	1106	722	662.107	31.9913	945.35	66.4578	568.533	30.7012	0.509123	0.00105693	-0.218459	0.151651	-0.727581	4.11e-06
CPS0B_RS00570	CAB_RS00575	WCW_RS07165	Protein_Metabolism	SSU_ribosomal_protein_S5p_(S2e)	922	770	840	718	1294	906	2014	1588	1682	969	927.054	93.9599	1962.32	339.371	789.91	22.0912	1.07295	6.52e-14	-0.22892	0.112599	-1.30187	9.62e-19
CPS0B_RS00575	CAB_RS00580	WCW_RS07160	Protein_Metabolism	LSU_ribosomal_protein_L15p_(L27Ae)	932	777	781	803	593	498	1054	1422	1433	978	943.553	123.538	992.145	100.638	724.577	41.9412	0.0683487	0.728124	-0.378739	0.0231066	-0.447087	0.013226
CPS0B_RS00580	CAB_RS00585	WCW_RS07155	n.d.	Preprotein_translocase_secY_subunit_(TC_3.A.5.1.1)	1226	850	986	793	696	616	1591	6523	5944	3604	1098.48	201.221	1284.06	31.211	2990.68	208.508	0.224924	0.184686	1.43489	2.02e-21	1.20997	1.1e-13
CPS0B_RS00585	CAB_RS00590	WCW_RS07150	Protein_Metabolism	SSU_ribosomal_protein_S13p_(S18e)	878	701	778	617	1040	652	2153	1232	1282	773	847.173	109.848	1673.17	284.252	614.725	4.36686	0.973854	2.16e-08	-0.458671	0.00740281	-1.43252	9.36e-16
CPS0B_RS00590	CAB_RS00595	WCW_RS07145	Protein_Metabolism	SSU_ribosomal_protein_S11p_(S14e)	850	550	603	724	1243	995	1923	2162	2289	1216	783.549	177.186	1966.94	323.645	1048.13	72.3546	1.3121	4.06e-12	0.416303	0.0267313	-0.8958	5.31e-06
CPS0B_RS00595	CAB_RS00600	WCW_RS07140	RNA_Metabolism	DNA-directed_RNA_polymerase_alpha_subunit_(EC_2.7.7.6)	1808	1454	1580	1585	2493	2390	4172	5580	5870	3454	1839.14	223.894	4301.69	705.306	2782.06	50.2777	1.21446	4.47e-13	0.592499	0.00031934	-0.621957	0.00043866
CPS0B_RS00600	CAB_RS00605	WCW_RS07135	Protein_Metabolism	LSU_ribosomal_protein_L17p	436	357	349	413	467	470	933	960	905	512	446.919	74.9838	863.017	88.7439	440.158	34.312	0.937316	9.88e-07	-0.0195624	0.922756	-0.956879	1.16e-06
CPS0B_RS00605	CAB_RS00610	WCW_RS07130	Carbohydrates	NAD-dependent_glyceraldehyde-3-phosphate_dehydrogenase_(EC_1.2.1.12)	2112	2090	1805	2183	1341	1183	2481	2747	2690	1681	2356.94	386.908	2309.46	204.842	1332.39	30.5766	-0.0311194	0.868661	-0.817228	6.62e-08	-0.786109	1.47e-06
CPS0B_RS00610	CAB_RS00615	WCW_RS07125	n.d.	FIG00494136:_hypothetical_protein	1627	1385	1327	1387	1427	1612	2675	2904	2935	1659	1642.03	229.072	2708.45	516.718	1392.17	65.8335	0.71442	7.64e-06	-0.235713	0.139814	-0.950132	7.33e-09
CPS0B_RS00625	CAB_RS00630	WCW_RS08600	DNA_Metabolism	Crossover_junction_endodeoxyribonuclease_RuvC_(EC_3.1.22.4)	426	614	712	549	117	94	279	45	57	24	652.859	106.11	212.531	18.7523	22.9749	4.13768	-1.59242	7.84e-11	-4.70452	5.43e-75	-3.11209	5.72e-29
CPS0B_RS00630	CAB_RS00635	WCW_RS08595	DNA_Metabolism	Holliday_junction_DNA_helicase_RuvA	192	199	271	211	50	57	141	938	969	475	247.454	20.6758	108.353	13.9961	437.045	50.4814	-1.16391	2.22e-08	0.813874	6.03e-06	1.97778	8.57e-22
CPS0B_RS00635	CAB_RS00640	WCW_RS07435	Nucleosides_and_Nucleotides	Nucleoside_diphosphate_kinase_(EC_2.7.4.6)	190	166	200	154	160	93	387	315	356	329	201.785	11.2956	267.873	65.3448	196.243	53.829	0.417096	0.0695413	-0.0456061	0.840113	-0.462702	0.0435055
CPS0B_RS00640	CAB_RS00645	WCW_RS08545	Cofactors_Vitamins_Prosthetic_Groups_Pigments	Lipoate-protein_ligase_A_type_2	51	22	62	36	11	9	50	183	177	145	47.8803	15.296	26.6789	12.23	97.0876	14.9412	-0.710908	0.0565551	0.9827	0.00128144	1.69361	1.38e-06
CPS0B_RS00645	CAB_RS00650	WCW_RS08540	RNA_Metabolism	tRNA_uridine_5-carboxymethylaminomethyl_modification_enzyme_GidA	894	838	835	762	445	365	1058	3009	3314	1643	951.488	87.9282	812.579	62.7455	1466.37	146.551	-0.222005	0.158821	0.621275	1.08e-05	0.84328	3.21e-08
CPS0B_RS00650	CAB_RS00655	WCW_RS08535	predicted_T3SS_Effector	Replicative_DNA_helicase_(EC_3.6.1.-)	453	362	442	400	324	392	748	435	473	401	472.497	42.1786	671.682	107.862	253.989	53.053	0.49787	0.031631	-0.884627	4.55e-05	-1.3825	2.01e-09
CPS0B_RS00660	CAB_RS00665	WCW_RS08120	n.d.	CDP-alcohol_phosphatidyltransferase	410	442	623	420	187	197	399	593	666	397	535.097	56.6459	358.625	36.7126	310.304	13.6127	-0.583739	9.05e-05	-0.783358	1.06e-08	-0.199619	0.212038
CPS0B_RS00670	CAB_RS00675	WCW_RS07930	n.d.	Protease	623	515	706	480	272	297	653	863	918	723	657.739	56.0766	548.905	52.8055	481.541	75.8222	-0.261424	0.124601	-0.450386	0.0034329	-0.188962	0.275026
CPS0B_RS00675	CAB_RS00680	WCW_RS07935	DNA_Metabolism	DNA_polymerase_I_(EC_2.7.7.7)	666	427	721	468	306	299	786	1521	1465	966	644.067	111.602	607.761	44.7623	743.078	29.06	-0.0805826	0.729264	0.203599	0.317622	0.284182	0.194414
CPS0B_RS00680	CAB_RS00685	WCW_RS07940	Cofactors_Vitamins_Prosthetic_Groups_Pigments	Dephospho-CoA_kinase_(EC_2.7.1.24)	770	763	894	728	859	657	1739	1431	1367	863	897.453	15.2305	1452.01	106.77	685.239	23.9218	0.6895	3.9e-06	-0.386674	0.00812713	-1.07617	1.87e-12
CPS0B_RS00685	CAB_RS00690	WCW_RS07945	RNA_Metabolism	Transcription_termination_factor_Rho	2273	1937	2187	1961	1267	999	2626	3388	3520	1922	2384.81	185.149	2179.04	128.169	1636.04	94.9044	-0.129389	0.414918	-0.539965	0.000133932	-0.410576	0.00808141
CPS0B_RS00695	CAB_RS00700	WCW_RS01620	n.d.	Orotate_phosphoribosyltransferase_(EC_2.4.2.10)	195	196	247	181	101	100	184	286	267	154	232.197	8.73261	180.594	24.7126	131.096	9.78078	-0.373075	0.096716	-0.812811	4.51e-05	-0.439735	0.0509334
CPS0B_RS00705	CAB_RS00710	WCW_RS01610	n.d.	putative_phosphoesterase_CT488	290	414	423	314	184	86	351	159	113	85	409.451	64.8704	267.682	78.3832	67.0261	11.678	-0.598375	0.0214697	-2.55917	1.12e-25	-1.96079	1.39e-13
CPS0B_RS00710	CAB_RS00715	WCW_RS00630	RNA_Metabolism	16S_rRNA_(guanine(966)-N(2))-methyltransferase_(EC_2.1.1.171)_##_SSU_rRNA_m(2)G966	167	280	325	198	67	42	209	2152	2147	940	273.743	64.1797	127.268	41.7912	951.08	171.914	-1.04375	0.00107032	1.74957	1.93e-09	2.79332	1.5e-18
CPS0B_RS00715	CAB_RS00720	WCW_RS01325	n.d.	Glutamine_Binding_Protein	846	1322	1272	1291	356	270	703	646	675	365	1353.6	288.425	595.299	47.3307	312.177	19.3515	-1.17261	1.87e-08	-2.09006	6.61e-26	-0.917459	2.76e-05
CPS0B_RS00720	CAB_RS00725	WCW_RS07015	Cofactors_Vitamins_Prosthetic_Groups_Pigments	Ferrochelatase,_protoheme_ferro-lyase_(EC_4.99.1.1)	140	138	185	128	75	71	209	281	224	172	167.206	10.1472	151.932	18.2384	128.085	16.4617	-0.121126	0.586695	-0.384221	0.0426696	-0.263096	0.219386
CPS0B_RS00725	CAB_RS00730	WCW_RS00620	predicted_Inclusion_Membrane_Protein	Inclusion_membrane_protein-43	239	267	385	246	92	99	274	1595	1494	885	320.504	42.0734	199.388	28.3871	738.785	45.8596	-0.665017	0.000438291	1.19329	7.85e-13	1.85831	1.41e-23
CPS0B_RS00745	CAB_RS00745	WCW_RS01355	Membrane_Transport	Oligopeptide_ABC_transporter,_periplasmic_oligopeptide-binding_protein_OppA_(TC_3.A.1.5.1)	807	1032	1610	974	503	492	1210	570	527	377	1242.48	258.764	976.651	47.7733	278.874	21.267	-0.346057	0.113945	-2.13102	1.04e-26	-1.78496	8.47e-17
CPS0B_RS00750	CAB_RS00750	WCW_RS01360	Membrane_Transport	Oligopeptide_transport_system_permease_protein_OppB_(TC_3.A.1.5.1)	360	354	650	309	137	120	400	246	226	176	466.919	112.984	275.959	46.3095	123.62	14.4816	-0.740582	0.00194578	-1.89139	3.34e-17	-1.15081	3.15e-06
CPS0B_RS00755	CAB_RS00755	WCW_RS01370	Membrane_Transport	Oligopeptide_transport_system_permease_protein_OppC_(TC_3.A.1.5.1)	302	242	472	204	204	210	596	257	218	142	340.053	88.7318	432.411	58.1785	115.23	10.9074	0.343187	0.148004	-1.53732	1.75e-12	-1.88051	6.18e-16
CPS0B_RS00765	CAB_RS00765	WCW_RS07425	n.d.	FIG01057005:_hypothetical_protein	575	555	427	558	887	828	1766	2294	2445	1252	610.261	121.872	1593.29	109.585	1104.68	96.0898	1.36995	4.63e-12	0.849458	1.09e-05	-0.520496	0.013226
CPS0B_RS00770	CAB_RS00770	WCW_RS07430	Protein_Metabolism	Phenylalanyl-tRNA_synthetase_beta_chain_(EC_6.1.1.20)	693	427	471	420	380	452	1195	1491	1754	1129	574.791	144.724	870.519	148.507	827.365	75.5578	0.591652	0.0213594	0.517939	0.0338678	-0.0737126	0.790522
CPS0B_RS00780	CAB_RS00780	WCW_RS07655	n.d.	FIG00494145:_hypothetical_protein	237	276	334	210	78	62	169	207	206	127	298.788	35.3008	136.521	8.05085	101.018	1.58021	-1.11644	1.25e-10	-1.55386	3.19e-23	-0.437418	0.0197343
CPS0B_RS00800	CAB_RS00800	WCW_RS07630	predicted_T3SS_Effector	FIG00493812:_hypothetical_protein	356	1046	1306	875	272	177	292	192	237	124	1009.63	392.685	366.903	120.579	102.709	9.96468	-1.36975	0.00897468	-3.03582	7.75e-10	-1.66608	0.00191918
CPS0B_RS00815	CAB_RS00815	WCW_RS07575	n.d.	2-component_regulator	302	322	312	304	143	133	362	1534	1712	1270	354.824	34.1225	277.95	19.3936	864.859	120.96	-0.3401	0.10671	1.2724	3.09e-12	1.6125	6.18e-16
CPS0B_RS00825	CAB_RS00825	WCW_RS07570	predicted_T3SS_Effector	sensor_histidine_kinase	267	289	274	239	70	80	198	1010	1063	665	305.345	30.351	151.997	19.8437	514.111	11.9516	-0.984367	2.06e-06	0.744127	6.01e-05	1.72849	6.81e-17
CPS0B_RS00845	CAB_RS00845	WCW_RS01790	Carbohydrates;_DNA_Metabolism	Phosphoglycolate_phosphatase_(EC_3.1.3.18)	93	80	156	77	74	58	238	202	198	152	113.375	26.4868	150.481	39.564	105.472	12.5612	0.431024	0.0534515	-0.115502	0.592447	-0.546526	0.0127857
CPS0B_RS00850	CAB_RS00850	WCW_RS01795	RNA_Metabolism	tRNA_pseudouridine_synthase_A_(EC_4.2.1.70)	57	39	67	36	37	49	108	308	345	184	55.9213	11.1266	85.8539	15.8127	155.186	10.2941	0.605285	0.030049	1.44268	2.06e-09	0.837395	0.00141191
CPS0B_RS00860	CAB_RS00860	WCW_RS01805	n.d.	phosphohydrolase	260	180	267	160	159	180	325	210	314	194	244.785	43.683	309.513	49.1505	136.487	26.8354	0.323162	0.111947	-0.839077	5.69e-06	-1.16224	3.98e-09
CPS0B_RS00865	CAB_RS00865	WCW_RS01810	n.d.	SWIB/MDM2_domain-containing_proteins	262	193	229	223	286	228	570	4622	5387	2616	259.196	34.9895	487.271	28.8518	2324.33	256.95	0.901018	3.06e-05	3.12661	1.16e-54	2.22559	3.37e-25
CPS0B_RS00870	CAB_RS00870	WCW_RS01830	Protein_Metabolism	Peptide_chain_release_factor_2;_programmed_frameshift-containing	476	423	471	397	725	583	1247	1183	1159	644	503.606	33.1469	1183.8	136.747	552.873	37.8049	1.22042	4.11e-13	0.135048	0.436937	-1.08537	3.4e-10
CPS0B_RS00875	CAB_RS00875	WCW_RS01835	n.d.	Amino_Group_Acetyl_Transferase	156	104	199	121	133	125	300	833	881	424	163.061	30.2966	249.236	6.07461	391.982	46.9743	0.602489	0.00771471	1.24877	1.16e-09	0.646276	0.00413837
CPS0B_RS00885	CAB_RS00885	WCW_RS01845	Cofactors_Vitamins_Prosthetic_Groups_Pigments;_DNA_Metabolism	FIG000859:_hypothetical_protein	569	602	650	531	219	216	449	2330	2396	1228	669.739	34.4424	404.88	32.8919	1096.5	102.787	-0.729648	1.6e-07	0.70902	1.59e-08	1.43867	4.38e-25
CPS0B_RS00895	CAB_RS00895	WCW_RS01545	Cell_Wall_and_Capsule	UDP-N-acetylglucosamine_1-carboxyvinyltransferase_(EC_2.5.1.7)	619	737	975	705	368	316	736	5618	5772	3315	859.04	100.482	643.148	28.8448	2736.1	91.8189	-0.414032	0.0343048	1.65433	6.34e-21	2.06836	2.34e-27
CPS0B_RS00900	CAB_RS00900	WCW_RS08215	Protein_Metabolism	Arginyl-tRNA_synthetase_(EC_6.1.1.19)	180	87	177	77	55	61	251	1006	967	736	145.907	51.9321	144.601	53.7686	516.685	57.0528	0.0163714	0.954664	1.78384	1.2e-11	1.76746	6.44e-10
CPS0B_RS00905	CAB_RS00905	WCW_RS01485	Fatty_Acids_Lipids_and_Isoprenoids	1-acyl-sn-glycerol-3-phosphate_acyltransferase_(EC_2.3.1.51)	225	152	219	139	60	53	151	65	56	52	207.874	37.314	114.461	9.02523	33.5117	6.83988	-0.840021	1.21e-05	-2.62711	4.4e-43	-1.78709	8.46e-17
CPS0B_RS00910	CAB_RS00910	WCW_RS01495	Nucleosides_and_Nucleotides	Cytidylate_kinase_(EC_2.7.4.25)	178	95	148	105	33	38	162	445	443	244	149.118	37.9073	90.8758	36.8535	209.56	13.9121	-0.651926	0.0225894	0.482349	0.0607473	1.13427	5.32e-05
CPS0B_RS00915	CAB_RS00915	WCW_RS01500	Fatty_Acids_Lipids_and_Isoprenoids	Phosphatidate_cytidylyltransferase_(EC_2.7.7.41)	250	192	216	178	133	150	339	416	466	251	238.299	32.3949	277.12	30.5492	210.258	13.0976	0.215901	0.311806	-0.176164	0.373516	-0.392064	0.0599923
CPS0B_RS00920	CAB_RS00920	WCW_RS01505	Fatty_Acids_Lipids_and_Isoprenoids	Undecaprenyl_diphosphate_synthase_(EC_2.5.1.31)	336	226	269	201	125	106	413	667	687	393	293.641	60.2767	262.715	66.2309	324.97	11.3914	-0.140498	0.560361	0.145076	0.503556	0.285573	0.219386
CPS0B_RS00930	CAB_RS00930	WCW_RS08085	n.d.	Protein-export_membrane_protein_SecD_(TC_3.A.5.1.1)	1835	1889	2344	1810	1275	1046	2654	7341	6559	4713	2236.12	82.6544	2223.76	90.9122	3517.51	289.657	-0.00785084	0.947782	0.651013	3.83e-10	0.658864	4.55e-09
CPS0B_RS00935	CAB_RS00935	WCW_RS08090	DNA_Metabolism	Single-stranded-DNA-specific_exonuclease_RecJ_(EC_3.1.-.-)	417	355	566	334	159	204	497	1112	1066	759	470.519	62.6145	373.568	68.3243	556.321	41.1766	-0.325045	0.152444	0.237483	0.259689	0.562528	0.0126426
CPS0B_RS00945	CAB_RS00945	WCW_RS08095	n.d.	CHLPS_Euo_Protein	2034	4867	5854	3580	1214	744	1368	2800	3106	1228	4600.11	1568.47	1624.1	519.319	1288.98	267.894	-1.44863	0.000381981	-1.76385	6.43e-06	-0.315228	0.472477
CPS0B_RS00950	CAB_RS00950	WCW_RS08105	Cofactors_Vitamins_Prosthetic_Groups_Pigments;_Protein_Metabolism	Glutamyl-tRNA_synthetase_(EC_6.1.1.17)_@_Glutamyl-tRNA(Gln)_synthetase_(EC_6.1.1.24)	730	989	1224	782	646	557	1164	1379	1353	790	1051.96	169.026	1095.1	107.14	655.123	28.4972	0.0537089	0.790282	-0.677757	4.45e-05	-0.731466	4.43e-05
CPS0B_RS00965	CAB_RS00965	WCW_RS05605	n.d.	60_kDa_Cysteine-rich_omp	17068	39359	40742	42164	12219	5188	12486	102519	95992	52637	39811.7	13791.5	14419.8	6473.7	46363.5	4433.61	-1.36216	0.00378413	0.20332	0.681122	1.56548	0.00116124
CPS0B_RS00975	CAB_RS00975	WCW_RS08025	n.d.	Peptidase,_S41_family	1509	2780	2717	2301	577	472	1027	2782	3114	2414	2651.02	642.634	957.193	95.3078	1599.07	265.843	-1.41192	0.00010046	-0.702871	0.0488683	0.709044	0.0649837
CPS0B_RS00990	CAB_RS00990	WCW_RS01480	Protein_Metabolism;_Virulence_Disease_and_Defense	SSU_ribosomal_protein_S12p_(S23e)	779	766	847	695	744	612	1111	1995	2550	1457	879.063	35.0324	1177.46	215.361	1125.57	118.431	0.411652	0.0560777	0.35068	0.0864338	-0.0609719	0.790522
CPS0B_RS00995	CAB_RS00995	WCW_RS01475	Protein_Metabolism;_Virulence_Disease_and_Defense	SSU_ribosomal_protein_S7p_(S5e)	1091	1421	1437	1306	1082	864	1977	1592	2162	1338	1499.8	194.79	1794.7	159.793	964.719	145.133	0.254183	0.180452	-0.632125	0.00027612	-0.886308	1.81e-06
CPS0B_RS01000	CAB_RS01000	WCW_RS01470	Protein_Metabolism;_Virulence_Disease_and_Defense	Translation_elongation_factor_G	3723	3548	3872	3510	3728	3453	6187	9363	10956	6484	4181.93	235.854	6335.72	990.631	5026.92	322.862	0.594286	2.7e-05	0.263611	0.0600576	-0.330675	0.0275755
CPS0B_RS01005	CAB_RS01005	WCW_RS01465	Protein_Metabolism	SSU_ribosomal_protein_S10p_(S20e)	276	192	201	216	135	115	346	481	471	297	253.82	49.2805	256.366	26.0489	233.998	5.45355	0.0222656	0.92549	-0.115288	0.588203	-0.137554	0.544527
CPS0B_RS01010	CAB_RS01010	WCW_RS01530	n.d.	Sulfite_reductase_[NADPH]_flavoprotein_alpha-component_(EC_1.8.1.2)	299	272	390	232	91	103	214	958	1247	677	336.31	38.2336	184.887	21.8962	538.158	61.0204	-0.842987	0.00517091	0.659823	0.0197117	1.50281	6.82e-07
CPS0B_RS01015	CAB_RS01015	WCW_RS01540	Fatty_Acids_Lipids_and_Isoprenoids;_predicted_T3SS_Effector	2-C-methyl-D-erythritol_2,4-cyclodiphosphate_synthase_(EC_4.6.1.12)	222	278	359	223	120	92	327	456	506	301	305.275	44.3787	226.286	40.0175	236.503	8.85317	-0.410871	0.0318316	-0.367169	0.0350789	0.0437021	0.831145
CPS0B_RS01030	CAB_RS01030	WCW_RS07965	Protein_Metabolism	LSU_ribosomal_protein_L21p	860	1370	1667	1270	830	644	1469	1868	1977	1240	1463.88	304.538	1350.71	142.772	955.265	25.9403	-0.118776	0.585115	-0.61147	0.00134689	-0.492693	0.0179765
CPS0B_RS01035	CAB_RS01035	WCW_RS07960	Protein_Metabolism	LSU_ribosomal_protein_L27p	836	1180	1437	1186	521	460	834	862	1082	557	1317.19	228.625	861.527	138.801	464.083	49.4603	-0.611711	0.0109963	-1.48553	3.78e-11	-0.873819	0.000384848
CPS0B_RS01040	CAB_RS01040	WCW_RS07955	Protein_Metabolism	GTP-binding_protein_Obg	388	491	621	457	439	304	763	545	550	295	554.208	70.8628	685.525	95.3517	256.841	19.3732	0.300857	0.079604	-1.09918	2.56e-12	-1.40004	7.97e-17
CPS0B_RS01045	CAB_RS01050	WCW_RS08515	n.d.	Zinc_ABC_transporter,_ATP-binding_protein_ZnuC	164	94	190	100	71	72	189	215	213	145	153.686	38.7193	144.645	13.1497	108.21	5.79228	-0.0825973	0.77111	-0.502507	0.0306718	-0.419909	0.102227
CPS0B_RS01050	CAB_RS01055	WCW_RS08510	n.d.	Zinc_ABC_transporter,_periplasmic-binding_protein_ZnuA	179	132	163	129	93	71	224	329	316	283	171.553	22.1335	167.013	19.508	180.057	36.907	-0.0276184	0.922185	0.0640914	0.790188	0.0917098	0.728051
CPS0B_RS01090	CAB_RS01095	WCW_RS03900	n.d.	sodium/alanine_symporter_family_protein	1651	3531	4662	2885	344	286	651	648	688	408	3580.34	1145.79	584.536	41.4346	325.905	5.68448	-2.56401	3.08e-20	-3.38442	3.5e-36	-0.820414	0.00640111
CPS0B_RS01095	CAB_RS01100	WCW_RS08415	Protein_Metabolism	Lipoprotein_signal_peptidase_(EC_3.4.23.36)	45	62	42	42	37	57	79	503	682	343	54.9046	13.2966	83.2826	27.3902	283.665	39.6516	0.562157	0.0363021	2.34095	1.65e-25	1.77879	1.62e-13
CPS0B_RS01100	CAB_RS01105	WCW_RS08420	n.d.	DnaK_Suppressor	383	393	335	451	180	110	330	2338	2631	1369	450.496	91.186	275.829	49.1962	1172.66	90.7457	-0.695918	0.00010394	1.37153	1.34e-17	2.06745	3.69e-31
CPS0B_RS01105	CAB_RS01110	WCW_RS08425	Nucleosides_and_Nucleotides	Ribonucleotide_reductase_transcriptional_regulator_NrdR	1053	1060	857	1180	798	700	1553	3008	3123	1569	1198.03	249.165	1392.82	85.4002	1416.06	144.055	0.214067	0.24145	0.239795	0.158478	0.025728	0.899088
CPS0B_RS01110	CAB_RS01115	WCW_RS03530	Cofactors_Vitamins_Prosthetic_Groups_Pigments	Riboflavin_synthase_eubacterial/eukaryotic_(EC_2.5.1.9)	176	251	308	207	117	91	270	362	388	238	266.267	45.4799	207.988	18.676	185.3	4.57787	-0.346314	0.0785394	-0.520442	0.00296048	-0.174128	0.384879
CPS0B_RS01115	CAB_RS01120	WCW_RS08400	n.d.	SAM_dependent_methyltransferase	187	239	264	237	136	126	279	635	647	346	264.177	34.363	245.921	12.4644	300.848	22.2741	-0.109976	0.515358	0.19033	0.180963	0.300305	0.0547382
CPS0B_RS01120	CAB_RS01125	WCW_RS08395	n.d.	macromolecule_metabolism;_macromolecule_synthesis,_modification;_rna_synthesis,_modification_,_dna_transcription	58	46	109	43	40	37	101	512	568	293	70.9179	24.1631	77.5382	5.37163	253.703	20.4631	0.130477	0.649463	1.80187	4.17e-16	1.6714	8.04e-12
CPS0B_RS01125	CAB_RS01130	WCW_RS08335	Cell_Wall_and_Capsule	Tetraacyldisaccharide_4'-kinase_(EC_2.7.1.130)	1661	3053	3999	2789	345	284	606	1549	1469	688	3246.26	873.278	571.307	60.5277	675.302	111.711	-2.47941	2.16e-30	-2.23832	2.24e-26	0.24109	0.320475
CPS0B_RS01130	CAB_RS01135	WCW_RS08330	n.d.	Proton/glutamate_symport_protein_@_Sodium/glutamate_symport_protein	896	1512	1866	1325	385	306	704	901	991	577	1583.1	362.082	637.768	56.9217	461.225	15.6054	-1.30449	1.96e-12	-1.76454	1.6e-23	-0.460053	0.0208412
CPS0B_RS01135	CAB_RS01140	WCW_RS02240	Carbohydrates	Dihydrolipoamide_succinyltransferase_component_(E2)_of_2-oxoglutarate_dehydrogenase_complex_(EC_2.3.1.61)	571	870	1119	702	280	240	527	769	781	467	919.639	191.901	479.911	35.9934	376.543	5.91954	-0.932546	1.17e-05	-1.27465	2.64e-10	-0.342102	0.134924
CPS0B_RS01140	CAB_RS01145	WCW_RS08320	Cell_Wall_and_Capsule	Arabinose_5-phosphate_isomerase_(EC_5.3.1.13)	364	564	686	476	241	218	561	648	691	445	591.02	116.404	450.634	12.9129	336.115	14.7309	-0.3868	0.0474667	-0.807693	5.8e-06	-0.420894	0.0338251
CPS0B_RS01145	CAB_RS01150	WCW_RS07020	RNA_Metabolism	FIG137478:_Hypothetical_protein	3806	6205	6691	5899	2358	1578	3880	23992	24249	21074	6435.59	1364.37	3584.19	591.629	13438.9	2697.31	-0.824598	0.00823778	1.02739	0.000543523	1.85199	3.75e-09
CPS0B_RS01165	CAB_RS01170	WCW_RS07025	Amino_Acids_and_Derivatives;_Cofactors_Vitamins_Prosthetic_Groups_Pigments	Serine_hydroxymethyltransferase_(EC_2.1.2.1)	1182	1284	1376	1357	946	828	1856	1068	1147	817	1485.96	152.664	1654.04	93.777	577.246	58.9778	0.151469	0.360676	-1.35655	2.65e-20	-1.50802	1.04e-21
CPS0B_RS01170	CAB_RS01175	WCW_RS07030	Protein_Metabolism	ATP-dependent_Clp_protease_proteolytic_subunit_(EC_3.4.21.92)	725	982	879	948	827	855	1463	1870	2299	1314	1013.67	181.889	1491.36	253.457	1026.79	88.4254	0.548768	0.00265073	0.0186728	0.922728	-0.530096	0.00503406
CPS0B_RS01175	CAB_RS01180	WCW_RS07035	Amino_Acids_and_Derivatives	Diaminopimelate_epimerase_(EC_5.1.1.7)	202	175	365	172	132	193	330	1576	1701	1006	254.607	68.3124	303.391	76.7359	800.689	19.3397	0.242131	0.326948	1.62725	2.76e-14	1.38512	2.2e-09
CPS0B_RS01180	CAB_RS01185	WCW_RS07040	n.d.	FIG047466:_hypothetical_protein	709	542	701	524	424	304	799	979	1089	689	703.024	74.8497	686.397	74.6903	519.428	29.0606	-0.0357555	0.830629	-0.435639	0.00122143	-0.399884	0.00692659
CPS0B_RS01185	CAB_RS01190	WCW_RS05010	Cofactors_Vitamins_Prosthetic_Groups_Pigments	Ubiquinone/menaquinone_biosynthesis_methyltransferase_UbiE_(EC_2.1.1.-)	62	20	48	24	40	37	118	436	551	415	43.2837	20.3794	82.2489	13.017	270.37	53.8662	0.915696	0.00529448	2.56838	1.18e-18	1.65269	9.46e-08
CPS0B_RS01205	CAB_RS01205	WCW_RS05020	n.d.	FIG00899452:_hypothetical_protein	854	632	616	679	466	465	893	2070	2260	1428	798.454	150.697	847.91	99.2788	1083.86	49.7685	0.0825213	0.632999	0.438783	0.00316488	0.356261	0.0288806
CPS0B_RS01215	CAB_RS01215	WCW_RS05030	Membrane_Transport;_Virulence_Disease_and_Defense	Magnesium_and_cobalt_efflux_protein_CorC	172	165	202	129	85	137	219	1756	1692	1248	189.056	18.1725	205.855	62.435	892.892	83.379	0.107416	0.627372	2.21643	7.12e-36	2.10902	1.48e-27
CPS0B_RS01220	CAB_RS01220	WCW_RS05035	n.d.	Metal-dependent_hydrolase_YbeY,_involved_in_rRNA_and/or_ribosome_maturation_and_assembly	225	240	286	226	80	67	201	702	705	522	277.578	12.2059	150.018	14.5589	367.616	38.1602	-0.864663	6.11e-06	0.398645	0.0200109	1.26331	3.35e-11
CPS0B_RS01225	CAB_RS01225	WCW_RS05055	predicted_Inclusion_Membrane_Protein	Transporter	127	131	198	140	48	48	139	305	293	244	168.297	20.5308	100.437	13.3206	162.105	26.2546	-0.716681	0.00268206	-0.0603099	0.792115	0.656371	0.00674719
CPS0B_RS01235	CAB_RS01235	WCW_RS05065	RNA_Metabolism	3'-to-5'_exoribonuclease_RNase_R	529	777	866	595	287	358	626	3174	3177	1804	783.756	134.919	592.195	115.118	1514.21	73.4293	-0.406393	0.0274584	0.941534	1.67e-08	1.34793	7.79e-14
CPS0B_RS01240	CAB_RS01240	WCW_RS07900	Protein_Metabolism	Chaperone_protein_DnaK	8654	21175	23863	18367	4446	4131	5821	8423	7532	4955	20418	6772.32	7133.2	1894.85	3917.96	259.936	-1.48243	9.29e-06	-2.31617	5.48e-13	-0.833737	0.018438
CPS0B_RS01245	CAB_RS01245	WCW_RS07895	predicted_T3SS_Effector;_Protein_Metabolism	Heat_shock_protein_GrpE	1552	4371	4903	3431	907	606	1028	427	335	359	4029.95	1485.93	1249.29	380.541	219.438	58.9846	-1.66301	3.37e-08	-4.09955	1.46e-45	-2.43654	5.21e-15
CPS0B_RS01250	CAB_RS01250	WCW_RS07890	Protein_Metabolism	Heat-inducible_transcription_repressor_HrcA	1533	3945	5059	3187	1600	582	1450	330	336	258	3861.35	1404.05	1770.44	944.158	176.865	22.782	-1.10869	0.00200313	-4.29883	1.03e-36	-3.19014	1.68e-18
CPS0B_RS01270	CAB_RS01270	WCW_RS02585	n.d.	COG1872	93	174	178	125	27	13	56	196	198	106	161.62	40.7744	40.7848	11.7494	92.3769	7.02876	-1.88362	5.92e-07	-0.781751	0.0240832	1.10186	0.00522438
CPS0B_RS01280	CAB_RS01280	WCW_RS03680	Amino_Acids_and_Derivatives	L,L-diaminopimelate_aminotransferase_(EC_2.6.1.83)	202	164	242	145	123	110	352	386	316	291	212.358	26.9056	247.33	37.0213	191.668	37.2422	0.228526	0.301819	-0.15275	0.456683	-0.381276	0.0763649
CPS0B_RS01295	CAB_RS01295	WCW_RS02720	n.d.	FIG00494344:_hypothetical_protein	242	133	242	128	130	146	468	866	987	661	209.488	57.0589	308.313	72.2224	476.828	44.7463	0.553769	0.0610379	1.16047	1.71e-05	0.606699	0.0406316
CPS0B_RS01305	CAB_RS01300	WCW_RS02730	n.d.	FIG00493905:_hypothetical_protein	96	98	89	90	547	518	853	1887	2115	1300	106.913	12.5864	922.191	177.89	996.383	49.2816	3.06826	4.47e-50	3.18365	5.23e-56	0.115386	0.606652
CPS0B_RS01310	CAB_RS01305	WCW_RS02735	Nucleosides_and_Nucleotides	Bis(5'-nucleosyl)-tetraphosphatase_(asymmetrical)_(EC_3.6.1.17)	215	279	241	258	115	99	202	91	123	90	284.936	47.6195	193.396	21.3488	58.6049	12.5242	-0.559704	0.0281736	-2.24885	3.38e-21	-1.68914	8.6e-11
CPS0B_RS01355	CAB_RS01350	WCW_RS05965	Protein_Metabolism;_Virulence_Disease_and_Defense	Metal-dependent_hydrolases_of_the_beta-lactamase_superfamily_I;_PhnP_protein	192	215	339	177	69	63	229	300	352	219	258.669	51.4039	148.368	34.4158	164.178	12.724	-0.768846	0.00125936	-0.65024	0.00313707	0.118606	0.649527
CPS0B_RS01360	CAB_RS01355	WCW_RS05960	Stress_Response	GTP-binding_protein_HflX	398	398	632	443	131	131	432	1335	1262	829	527.87	72.2862	288.698	59.2393	643.415	27.6286	-0.84341	2.54e-07	0.282023	0.0649103	1.12543	9.22e-12
CPS0B_RS01365	CAB_RS01360	WCW_RS05940	RNA_Metabolism	tRNA-t(6)A37_methylthiotransferase	308	248	471	233	149	163	432	356	350	303	352.274	77.274	321.481	42.3079	195.282	37.2371	-0.127548	0.585115	-0.84705	2.63e-05	-0.719502	0.001129
CPS0B_RS01370	CAB_RS01365	WCW_RS05935	n.d.	FIG00494467:_hypothetical_protein	128	102	165	100	75	73	229	205	272	165	139.4	18.539	158.84	26.4469	121.28	16.2172	0.200889	0.414008	-0.202023	0.36704	-0.402912	0.0894119
CPS0B_RS01375	CAB_RS01370	WCW_RS09030	Carbohydrates;_predicted_T3SS_Effector	1,4-alpha-glucan_(glycogen)_branching_enzyme,_GH-13-type_(EC_2.4.1.18)	285	261	480	224	101	119	416	1028	1140	575	348.939	82.3618	257.86	77.3254	505.825	46.1973	-0.414116	0.0891108	0.526888	0.0167858	0.941004	7.28e-05
CPS0B_RS01490	CAB_RS01475	WCW_RS03565	Protein_Metabolism	Aspartyl-tRNA(Asn)_amidotransferase_subunit_C_(EC_6.3.5.6)_@_Glutamyl-tRNA(Gln)_amidotransferase_subunit_C_(EC_6.3.5.7)	228	156	161	169	312	296	557	65	84	78	204.735	42.0441	545.898	70.447	44.8465	14.5808	1.39114	1.19e-10	-2.17508	2.46e-22	-3.56622	6.88e-53
CPS0B_RS01495	CAB_RS01480	WCW_RS03560	Protein_Metabolism	Aspartyl-tRNA(Asn)_amidotransferase_subunit_A_(EC_6.3.5.6)_@_Glutamyl-tRNA(Gln)_amidotransferase_subunit_A_(EC_6.3.5.7)	295	181	277	222	265	204	579	527	613	509	276.845	47.9311	460.625	35.7177	320.225	70.6551	0.729385	0.000187801	0.204072	0.290406	-0.525313	0.00931317
CPS0B_RS01500	CAB_RS01485	WCW_RS03555	Protein_Metabolism	Aspartyl-tRNA(Asn)_amidotransferase_subunit_B_(EC_6.3.5.6)_@_Glutamyl-tRNA(Gln)_amidotransferase_subunit_B_(EC_6.3.5.7)	564	373	496	381	788	685	1424	988	1088	661	515.538	87.292	1340.76	131.058	513.407	18.8851	1.36646	1.12e-18	-0.00569496	0.974471	-1.37215	8.34e-18
CPS0B_RS01520	CAB_RS01505	WCW_RS03630	RNA_Metabolism	Ribonuclease_HIII_(EC_3.1.26.4)	97	56	137	55	93	102	263	1283	1123	842	95.8754	32.0988	198.996	24.3963	615.824	62.0071	1.03563	3.74e-05	2.633	2.23e-30	1.59736	6e-11
CPS0B_RS01525	CAB_RS01510	WCW_RS03635	n.d.	HTH_Transcriptional_Regulator	583	998	814	873	265	268	545	561	629	370	937.934	233.842	494.92	46.1535	291.922	12.264	-0.91504	2.64e-05	-1.66255	8.36e-16	-0.747511	0.00111025
CPS0B_RS01565	CAB_RS01550	WCW_RS04635	Nucleosides_and_Nucleotides	Thymidylate_kinase_(EC_2.7.4.9)	1210	2578	2545	1924	745	299	967	1759	1864	1366	2345.12	676.615	924.36	368.93	952.053	108.369	-1.28345	0.0011429	-1.24327	0.00104579	0.0401863	0.930912
CPS0B_RS01575	CAB_RS01560	WCW_RS07320	RNA_Metabolism	SSU_rRNA_(adenine(1518)-N(6)/adenine(1519)-N(6))-dimethyltransferase_(EC_2.1.1.182)	126	148	204	121	115	110	230	145	116	103	168.697	24.9078	208.668	16.1269	69.9053	12.3465	0.290434	0.135541	-1.27271	1.31e-12	-1.56315	4.18e-16
CPS0B_RS01590	CAB_RS01580	WCW_RS05595	DNA_Metabolism	Exodeoxyribonuclease_VII_small_subunit_(EC_3.1.11.6)	67	62	39	66	85	52	182	76	117	61	67.9374	19.1224	137.541	25.7197	47.5144	9.05326	1.00315	0.00125936	-0.493473	0.109042	-1.49662	1.89e-06
CPS0B_RS01595	CAB_RS01585	WCW_RS05590	DNA_Metabolism	Exodeoxyribonuclease_VII_large_subunit_(EC_3.1.11.6)	297	271	260	217	234	298	723	299	330	286	298.412	39.7729	545.922	97.4329	178.091	40.4712	0.867074	1.47e-06	-0.744311	2.28e-05	-1.61138	2.02e-18
CPS0B_RS01600	CAB_RS01590	WCW_RS05585	Carbohydrates	Triosephosphate_isomerase_(EC_5.3.1.1)	140	87	239	97	150	129	331	1440	1364	972	155.932	56.1402	270.877	5.81447	714.915	52.8344	0.782463	0.000701509	2.16095	1.18e-24	1.37849	1.15e-09
CPS0B_RS01605	CAB_RS01595	WCW_RS05580	n.d.	Preprotein_translocase_subunit_SecG_(TC_3.A.5.1.1)	361	339	319	308	230	287	494	499	591	380	379.96	43.7439	472.524	94.2107	278.104	26.221	0.303612	0.112343	-0.447153	0.010908	-0.750765	5.85e-05
CPS0B_RS01610	CAB_RS01600	WCW_RS05575	Protein_Metabolism	Peptide_deformylase_(EC_3.5.1.88)	369	285	272	279	212	284	548	350	386	234	345.562	61.2264	474.514	93.2299	181.925	6.74782	0.449542	0.0225894	-0.914992	6.83e-07	-1.36453	3.39e-12
CPS0B_RS01625	CAB_RS01615	WCW_RS05620	Cell_Division_and_Cell_Cycle	Septum_formation_protein_Maf	113	74	92	96	50	61	186	69	66	78	107.301	19.8077	123.555	29.9916	42.6214	15.923	0.219583	0.428857	-1.33119	8.47e-08	-1.55078	6.21e-09
CPS0B_RS01630	CAB_RS01620	WCW_RS06985	n.d.	ABC_transporter_ATP-binding_protein_uup	1034	765	803	806	1132	1235	2230	498	578	437	975.957	160.113	2148.58	326.358	290.834	48.2922	1.1258	1.51e-10	-1.73248	8.05e-24	-2.85828	2.16e-55
CPS0B_RS01635	CAB_RS01625	WCW_RS06970	n.d.	Tyrosine_recombinase_XerC	125	91	145	105	19	19	45	318	234	225	131.818	15.4999	36.9796	2.00369	149.798	31.9265	-1.7756	1.69e-09	0.175359	0.499519	1.95096	3.91e-11
CPS0B_RS01640	CAB_RS01630	WCW_RS06965	RNA_Metabolism	Ribonuclease_Z_(EC_3.1.26.11)	85	49	66	47	80	65	209	428	437	280	70.1555	17.9885	150.868	19.6834	215.225	5.44709	1.1142	1.76e-08	1.59965	1.22e-19	0.485449	0.00941352
CPS0B_RS01650	CAB_RS01640	WCW_RS06950	Protein_Metabolism	ATP-dependent_protease_La_(EC_3.4.21.53)_Type_I	1608	2313	2386	2141	603	525	1257	4005	4230	2766	2408.99	396.368	1072.91	26.9973	2074.94	99.5007	-1.15977	4.05e-14	-0.21483	0.158797	0.944936	2.92e-09
CPS0B_RS01655	CAB_RS01645	WCW_RS06930	Cell_Division_and_Cell_Cycle;_Cell_Wall_and_Capsule;_Protein_Metabolism	TsaB_protein,_required_for_threonylcarbamoyladenosine_(t(6)A)_formation_in_tRNA	773	1271	1548	1075	622	755	993	555	626	371	1319.41	287.584	1168.39	342.186	290.702	13.2136	-0.182488	0.456155	-2.15384	1.4e-23	-1.97136	1.53e-17
CPS0B_RS01660	CAB_RS01650	WCW_RS06925	Cell_Division_and_Cell_Cycle;_Protein_Metabolism	SSU_ribosomal_protein_S21p	1715	3315	3387	2756	907	881	1705	4671	5738	3037	3177.15	816.354	1624.73	184.684	2499.59	231.874	-0.949958	0.00147473	-0.344368	0.243782	0.605589	0.0535868
CPS0B_RS01665	CAB_RS01655	WCW_RS06920	Protein_Metabolism	Chaperone_protein_DnaJ	1994	2619	3392	2304	2722	2503	4223	845	1075	580	2912.84	436.964	4532	844.591	466.17	48.3696	0.621679	0.00799767	-2.6047	3e-32	-3.22638	6.47e-43
CPS0B_RS01670	CAB_RS01660	WCW_RS02235	Carbohydrates	(Pyruvate)_Oxoisovalerate_Dehydrogenase_Alpha_&_Beta_Fusion_like	943	1117	1528	1139	504	456	1090	1112	1293	770	1337.65	173.793	919.415	12.9326	595.688	36.8425	-0.539559	0.000476223	-1.16088	1.17e-15	-0.621317	9.99e-05
CPS0B_RS01690	CAB_RS01680	WCW_RS06875	n.d.	Phosphocarrier_protein_of_PTS_system	89	103	150	86	105	67	217	393	387	252	120.337	19.731	169.625	27.3544	193.991	6.04536	0.495501	0.0167054	0.676685	0.000248676	0.181185	0.380318
CPS0B_RS01700	CAB_RS01690	WCW_RS06865	DNA_Metabolism	FIG000557:_hypothetical_protein_co-occurring_with_RecR	86	81	87	67	218	233	438	585	684	323	91.3647	7.56191	412.837	54.8143	292.406	35.9992	2.14804	5.67e-34	1.66744	2.23e-22	-0.480599	0.00610983
CPS0B_RS01705	CAB_RS01695	WCW_RS06860	DNA_Metabolism	DNA_polymerase_III_subunits_gamma_and_tau_(EC_2.7.7.7)	233	206	307	201	169	157	412	879	862	564	267.306	24.5316	323.979	16.1287	433.409	14.5467	0.275451	0.235683	0.686976	0.000870085	0.411525	0.0703505
CPS0B_RS01710	CAB_RS01700	WCW_RS06820	n.d.	FIG00494224:_hypothetical_protein	550	380	595	380	401	286	1035	3687	3598	2116	537.922	82.8373	725.538	130.423	1749.45	75.1177	0.437618	0.00512072	1.69031	1.23e-32	1.25269	2.93e-16
CPS0B_RS01730	CAB_RS01720	WCW_RS01190	Cofactors_Vitamins_Prosthetic_Groups_Pigments	Porphobilinogen_deaminase_(EC_2.5.1.61)	72	65	112	58	42	39	146	304	283	195	86.0014	16.2689	92.5877	23.6184	147.449	8.93811	0.138767	0.616166	0.759459	0.000721792	0.620692	0.0130648
CPS0B_RS01735	CAB_RS01725	WCW_RS01195	DNA_Metabolism;_Protein_Metabolism	DNA_repair_protein_RadA	205	175	274	216	108	94	289	644	589	395	246.374	27.6895	209.84	24.9337	305.912	17.7908	-0.211792	0.230314	0.308437	0.0410597	0.52023	0.00186415
CPS0B_RS01740	CAB_RS01730	WCW_RS01200	predicted_T3SS_Effector;_RNA_Metabolism	Ribonuclease_III_(EC_3.1.26.3)	174	202	240	162	109	56	239	461	464	342	220.289	21.4932	170.635	46.1319	241.368	24.5527	-0.345202	0.116753	0.126732	0.533097	0.471935	0.0289436
CPS0B_RS01750	CAB_RS01740	WCW_RS06795	n.d.	Phosphomannomutase_(EC_5.4.2.8)	743	942	897	897	335	350	808	1564	1609	887	995.743	140.566	666.295	49.5607	752.619	41.5829	-0.575152	0.000407553	-0.399922	0.00976575	0.17523	0.312707
CPS0B_RS01755	CAB_RS01745	WCW_RS01185	Stress_Response	Superoxide_dismutase_[Mn]_(EC_1.15.1.1)	553	503	441	415	319	235	594	1721	2041	986	547.795	86.9095	518.731	52.6196	874.25	100.193	-0.07887	0.678568	0.670916	1.87e-05	0.749786	1.07e-05
CPS0B_RS01760	CAB_RS01750	WCW_RS01180	Fatty_Acids_Lipids_and_Isoprenoids	Acetyl-coenzyme_A_carboxyl_transferase_beta_chain_(EC_6.4.1.2)	1000	2045	2241	1812	720	356	1054	404	492	400	2015.43	562.579	972.229	289.416	251.608	56.8648	-1.02574	0.00478524	-2.89675	2.42e-17	-1.87101	4.12e-07
CPS0B_RS01765	CAB_RS01755	WCW_RS01175	Nucleosides_and_Nucleotides	Deoxyuridine_5'-triphosphate_nucleotidohydrolase_(EC_3.6.1.23)	582	654	823	619	273	216	664	489	499	376	759.226	59.3551	497.231	52.0694	260.601	30.8367	-0.60134	0.0150726	-1.5212	3.62e-11	-0.919856	0.000263795
CPS0B_RS01770	CAB_RS01760	WCW_RS01170	n.d.	PTS_system,_fructose-specific_IIA_component_(EC_2.7.1.69)	173	256	309	203	39	44	88	311	326	186	265.9	49.0177	78.1104	9.80875	153.159	5.08935	-1.75642	7.95e-15	-0.788368	6.04e-05	0.968049	3.59e-05
CPS0B_RS01775	CAB_RS01765	WCW_RS01165	n.d.	PTS_system,_IIA_component	319	537	585	381	142	85	333	615	658	399	515.473	116.164	236.52	52.1793	313.214	6.50714	-1.09728	3.14e-09	-0.713848	3.2e-05	0.383433	0.0517128
CPS0B_RS01800	CAB_RS01790	WCW_RS02115	RNA_Metabolism	tRNA-specific_2-thiouridylase_MnmA	420	739	920	598	329	175	601	143	173	133	755.241	187.155	485.756	115.666	86.6179	16.6388	-0.627735	0.0318316	-3.05523	7.35e-29	-2.42749	1.8e-16
CPS0B_RS01805	CAB_RS01795	WCW_RS01155	Protein_Metabolism	ATP-dependent_Clp_protease_ATP-binding_subunit_ClpA	3518	5963	5129	5470	2229	2265	4006	11286	12267	7219	5758.58	1405.26	4010.08	620.817	5751.58	158.978	-0.513616	0.0554732	-0.0034576	0.990061	0.510158	0.0621507
CPS0B_RS01810	CAB_RS01800	WCW_RS03805	Cofactors_Vitamins_Prosthetic_Groups_Pigments	Lipoate-protein_ligase_A	478	1225	1524	972	323	400	585	219	211	141	1182.47	423.451	631.372	161.177	107.504	4.74014	-0.892962	0.00585439	-3.35973	6.5e-28	-2.46677	7.41e-14
CPS0B_RS01825	CAB_RS01815	WCW_RS01255	n.d.	Likely_not_a_Glycine_cleavage_system_H_protein	59	103	87	82	33	46	77	476	535	273	94.7085	22.6995	72.7869	17.5973	237.138	20.406	-0.401509	0.0749703	1.31918	3.07e-14	1.72069	2.1e-17
CPS0B_RS01840	CAB_RS01830	WCW_RS01270	Respiration	Na(+)-translocating_NADH-quinone_reductase_subunit_E_(EC_1.6.5.-)	205	201	236	269	71	92	166	2442	2701	1179	260.987	47.0741	151.934	30.0454	1151.31	185.98	-0.78318	2.98e-05	2.12791	1.53e-40	2.91109	2.15e-57
CPS0B_RS01845	CAB_RS01835	WCW_RS01275	Respiration	Na(+)-translocating_NADH-quinone_reductase_subunit_D_(EC_1.6.5.-)	161	180	205	166	52	36	123	2873	2901	1310	202.49	12.2789	90.2345	14.0748	1289.78	209.479	-1.11891	5.02e-08	2.64978	1.75e-56	3.76868	8.87e-81
CPS0B_RS01850	CAB_RS01840	WCW_RS01280	Respiration	Na(+)-translocating_NADH-quinone_reductase_subunit_C_(EC_1.6.5.-)	168	170	168	153	115	81	273	2125	2224	1076	188.315	15.4982	200.775	29.9412	994.705	118.606	0.115807	0.521789	2.39072	8.55e-65	2.27492	1.16e-48
CPS0B_RS01855	CAB_RS01845	WCW_RS01285	Respiration	Na(+)-translocating_NADH-quinone_reductase_subunit_B_(EC_1.6.5.-)	463	503	529	461	154	189	445	2825	2877	1448	557.826	36.0506	345.878	53.6682	1314.2	138.923	-0.67917	0.000137716	1.22706	3.17e-14	1.90623	6.59e-27
CPS0B_RS01870	CAB_RS01860	WCW_RS01320	n.d.	Chromosomal_replication_initiator_protein_DnaA	675	854	781	764	298	236	614	7305	9074	3143	879.928	121.835	512.211	29.1992	3502.85	917.039	-0.767112	0.000687634	1.96517	6.04e-21	2.73228	1.74e-33
CPS0B_RS01875	CAB_RS01865	WCW_RS01675	T3SS_Apparatus	type_III_secretion_chaperone,_putative	141	210	223	233	137	138	230	182	259	157	230.768	51.7359	241.147	43.8773	113.252	19.0497	0.052439	0.879966	-1.00307	0.000369127	-1.05551	0.000526273
CPS0B_RS01885	CAB_RS01875	WCW_RS01685	RNA_Metabolism	rRNA_small_subunit_methyltransferase_H	224	143	281	167	168	181	404	478	480	310	228.994	45.9584	337.55	30.1258	238.361	6.4603	0.550448	0.00544838	0.0546686	0.787214	-0.49578	0.0139411
CPS0B_RS01890	CAB_RS01880	WCW_RS01690	Cell_Division_and_Cell_Cycle;_RNA_Metabolism	Cell_division_protein_FtsL	16	10	29	15	5	5	24	26	47	15	19.4653	6.57032	13.1004	5.64119	15.8326	5.7442	-0.426625	0.350015	-0.277448	0.470084	0.149177	0.74451
CPS0B_RS01895	CAB_RS01885	WCW_RS01695	Cell_Division_and_Cell_Cycle;_Cell_Wall_and_Capsule;_RNA_Metabolism	Cell_division_protein_FtsI_[Peptidoglycan_synthetase]_(EC_2.4.1.129)	254	161	448	172	112	153	519	390	340	193	286.199	108.057	316.302	107.498	170.427	20.2205	0.149639	0.622814	-0.730085	0.00609399	-0.879724	0.00216534
CPS0B_RS01905	CAB_RS01895	WCW_RS01700	Cell_Wall_and_Capsule	UDP-N-acetylmuramoylalanyl-D-glutamate--2,6-diaminopimelate_ligase_(EC_6.3.2.13)	313	241	411	178	245	207	655	2304	2630	1307	319.724	77.4078	471.595	60.6097	1150.53	113.694	0.558336	0.0147725	1.82186	2.74e-18	1.26352	2.1e-08
CPS0B_RS01910	CAB_RS01900	WCW_RS01705	Cell_Wall_and_Capsule	N-acetylmuramoyl-L-alanine_amidase_(EC_3.5.1.28)	341	281	329	337	463	396	827	2923	2960	1346	368.351	43.0921	780.669	78.8746	1317.06	208.378	1.07045	3.1e-08	1.82098	1.76e-23	0.750532	0.000149228
CPS0B_RS01920	CAB_RS01910	WCW_RS06455	DNA_Metabolism	Integration_host_factor_alpha/beta	1808	2592	2543	2609	1040	778	2056	1617	1912	1003	2733.43	519.032	1732.36	147.372	840.644	69.8392	-0.638806	0.10298	-1.63597	5.2e-06	-0.99716	0.0110059
CPS0B_RS01930	CAB_RS01920	WCW_RS06445	Fatty_Acids_Lipids_and_Isoprenoids	Acetyl-coenzyme_A_carboxyl_transferase_alpha_chain_(EC_6.4.1.2)	2072	4442	5114	3611	1465	1052	1465	619	677	430	4309.89	1275.69	2013.7	700.603	325.084	15.9598	-1.07513	0.00261013	-3.60035	1.03e-26	-2.52523	2.69e-12
CPS0B_RS01935	CAB_RS01925	WCW_RS06435	n.d.	Lipid_A_export_ATP-binding/permease_protein_MsbA	709	1135	1359	1033	488	331	804	1673	1398	1021	1200.36	247.74	745.069	119.809	772.126	80.3543	-0.684727	0.000144987	-0.632044	0.000231449	0.0526831	0.790863
CPS0B_RS01950	CAB_RS01940	WCW_RS02945	n.d.	DNA_polymerase_III_alpha_subunit_(EC_2.7.7.7)	219	208	183	156	141	123	329	655	633	344	219.063	35.5473	260.762	10.6523	301.409	25.7113	0.257559	0.129073	0.46247	0.0017955	0.204911	0.219386
CPS0B_RS01960	CAB_RS01950	WCW_RS02965	n.d.	FIG00493996:_hypothetical_protein	129	160	170	167	266	303	372	395	465	256	178.854	25.0734	471.497	147.817	207.909	14.409	1.36741	9.42e-10	0.216416	0.343489	-1.151	4.76e-07
CPS0B_RS01970	CAB_RS01960	WCW_RS03075	Fatty_Acids_Lipids_and_Isoprenoids	Enoyl-[acyl-carrier-protein]_reductase_[NADH]_(EC_1.3.1.9)	756	1003	1100	882	502	389	812	692	749	589	1063.61	133.849	795.401	114.829	390.633	63.47	-0.419559	0.0605171	-1.43012	2.81e-12	-1.01056	5.57e-06
CPS0B_RS01985	CAB_RS01975	WCW_RS04450	Protein_Metabolism;_RNA_Metabolism	Ribosomal_large_subunit_pseudouridine_synthase_C_(EC_4.2.1.70)	186	347	440	257	47	38	178	693	699	444	346.032	97.0601	103.806	36.3927	344.643	6.52566	-1.66641	1.55e-10	-0.010022	0.972191	1.65638	5.46e-10
CPS0B_RS01990	CAB_RS01980	WCW_RS00190	DNA_Metabolism	A/G-specific_adenine_glycosylase_(EC_3.2.2.-)	294	291	400	266	206	219	462	505	485	342	353.492	27.3461	402.642	37.3914	252.082	17.4419	0.180441	0.310692	-0.487579	0.00197658	-0.66802	8.37e-05
CPS0B_RS02000	CAB_RS01990	WCW_RS04580	n.d.	FIG00493909:_hypothetical_protein	106	114	129	124	61	45	210	168	188	75	135.025	13.5855	125.952	40.8691	77.9494	15.8034	-0.0541114	0.839447	-0.767526	0.000293424	-0.713415	0.00234863
CPS0B_RS02025	CAB_RS02015	WCW_RS04585	n.d.	serine/threonine_protein_phosphatase,_putative	595	883	845	864	255	187	465	847	977	552	912.159	180.104	411.354	44.5321	443.395	25.3569	-1.13677	7.84e-08	-1.02865	2.99e-07	0.108117	0.649418
CPS0B_RS02030	CAB_RS02020	WCW_RS04590	Amino_Acids_and_Derivatives;_Miscellaneous;_RNA_Metabolism	Cysteine_desulfurase_(EC_2.8.1.7)	262	312	379	260	136	99	313	1337	1382	856	343.378	35.1258	236.9	28.8357	670.129	6.75692	-0.517957	0.000762231	0.958029	5.21e-13	1.47599	5.05e-23
CPS0B_RS02035	CAB_RS02025	WCW_RS04595	n.d.	Hemolysin	114	95	118	110	105	76	230	998	820	549	124.634	10.6962	179.375	19.6871	442.566	48.0081	0.532256	0.00764612	1.81344	1.09e-25	1.28119	7.02e-12
CPS0B_RS02040	CAB_RS02030	WCW_RS04600	n.d.	Hemolysins_and_related_proteins_containing_CBS_domains	291	233	308	233	526	530	1089	673	594	445	302.268	23.0758	983.038	87.0801	324.699	32.2683	1.68782	2.24e-35	0.0999228	0.493263	-1.58789	8.3e-30
CPS0B_RS02045	CAB_RS02035	WCW_RS04605	n.d.	FIG00493863:_hypothetical_protein	159	148	155	205	515	481	1043	397	509	327	191.965	42.0985	930.144	56.3039	233.98	31.2654	2.25737	1.61e-37	0.284793	0.121805	-1.97258	1.62e-27
CPS0B_RS02055	CAB_RS02045	WCW_RS04680	DNA_Metabolism	Holliday_junction_DNA_helicase_RuvB	1376	2206	1911	2088	719	612	1403	1025	1050	595	2175.21	505.378	1243.2	70.2629	496.121	20.6556	-0.795815	0.00210715	-2.09312	1.02e-17	-1.2973	9.69e-07
CPS0B_RS02060	CAB_RS02050	WCW_RS04685	n.d.	FIG00494127:_hypothetical_protein	671	977	945	890	231	179	485	1291	1318	1127	995.083	172.739	396.865	26.8577	723.421	140.242	-1.30559	8.35e-09	-0.45591	0.0382944	0.849683	0.000339794
CPS0B_RS02065	CAB_RS02055	WCW_RS09150	Carbohydrates	Glycogen_debranching_enzyme_(EC_3.2.1.-)	685	916	835	855	251	249	574	1618	1799	1097	942.793	153.522	481.481	24.47	847.367	36.3515	-0.957315	3.71e-06	-0.152324	0.463944	0.804991	0.000175099
CPS0B_RS02070	CAB_RS02060	WCW_RS04695	n.d.	FIG00493912:_hypothetical_protein	924	1255	1186	1006	1771	1778	2420	7319	8879	4819	1246.93	180.569	2959.96	803.343	3914.49	326.207	1.2055	0.000429128	1.59533	1.09e-06	0.389839	0.286413
CPS0B_RS02080	CAB_RS02065	WCW_RS04705	DNA_Metabolism	Single-stranded_DNA-binding_protein	600	613	611	605	375	305	753	1341	1672	900	695.105	64.2686	644.594	32.9113	728.963	69.6648	-0.108637	0.48512	0.0694943	0.632481	0.178131	0.235086
CPS0B_RS02085	CAB_RS02070	WCW_RS04710	Carbohydrates;_Protein_Metabolism	Cytosol_aminopeptidase_PepA_(EC_3.4.11.1)	1252	1203	1187	1289	941	751	1860	3988	4496	2439	1414.09	171.969	1599.52	97.4053	2028.88	123.033	0.176332	0.331651	0.517023	0.00156654	0.340691	0.057392
CPS0B_RS02100	CAB_RS02085	WCW_RS04750	n.d.	SAM-dependent_methytransferase	124	133	213	119	73	72	159	414	431	310	165.282	29.5219	137.546	8.00277	219.813	21.343	-0.273065	0.177453	0.399457	0.0199477	0.672521	0.000439533
CPS0B_RS02120	CAB_RS02105	WCW_RS04760	Cofactors_Vitamins_Prosthetic_Groups_Pigments;_RNA_Metabolism	Hypothetical_radical_SAM_family_enzyme,_NOT_coproporphyrinogen_III_oxidase,_oxygen-independent	84	53	177	75	48	53	133	935	928	602	107.352	45.4428	102.19	11.9746	463.346	13.4505	-0.0635491	0.851574	2.06167	5.15e-16	2.12522	2.27e-14
CPS0B_RS02125	CAB_RS02110	WCW_RS04765	n.d.	FIG00494315:_hypothetical_protein	341	374	336	329	481	423	938	1874	2281	1375	395.286	46.7248	840.795	51.068	1040.61	91.6873	1.07144	7.51e-06	1.37506	1.64e-09	0.303628	0.233613
CPS0B_RS02130	CAB_RS02115	WCW_RS04830	Carbohydrates	2-oxoglutarate_dehydrogenase_E1_component_(EC_1.2.4.2)	1209	1516	1505	1564	644	666	1396	4520	5005	3213	1658.79	253.316	1232.62	106.737	2402.89	144.195	-0.421732	0.0744447	0.526936	0.0167978	0.948669	4.98e-05
CPS0B_RS02135	CAB_RS02120	WCW_RS04835	Carbohydrates	Dihydrolipoamide_succinyltransferase_component_(E2)_of_2-oxoglutarate_dehydrogenase_complex_(EC_2.3.1.61)	658	812	757	788	514	720	1013	2389	2489	1358	863.932	124.68	1084.48	322.343	1155.46	66.8277	0.32102	0.227474	0.413785	0.0940225	0.0927642	0.742459
CPS0B_RS02165	CAB_RS02155	WCW_RS04850	Respiration	Ferredoxin	373	501	446	416	123	73	325	70	93	70	496.58	76.4293	214.575	57.8041	45.0234	9.91195	-1.18132	7.51e-06	-3.40249	1.54e-39	-2.22117	3.2e-15
CPS0B_RS02190	CAB_RS02180	WCW_RS06460	Protein_Metabolism	Tyrosyl-tRNA_synthetase_(EC_6.1.1.1)	616	807	898	764	936	758	1769	839	721	579	878.002	113.373	1576.05	115.637	408.024	53.2018	0.835284	3.74e-06	-1.09541	3.53e-10	-1.93069	1.85e-25
CPS0B_RS02195	CAB_RS02185	WCW_RS01715	Carbohydrates	6-phosphogluconate_dehydrogenase,_decarboxylating_(EC_1.1.1.44)	408	500	581	480	530	475	874	3957	4645	2225	559.81	58.8377	888.32	133.428	1991.38	233.26	0.656884	0.000688078	1.81336	8.81e-24	1.15648	2.82e-09
CPS0B_RS02200	CAB_RS02190	WCW_RS01515	Protein_Metabolism	Translation_elongation_factor_LepA	378	258	342	299	464	438	897	1319	1304	961	363.753	51.8671	829.362	72.9721	682.199	66.493	1.172	6.77e-08	0.895675	1.91e-05	-0.276324	0.233613
CPS0B_RS02210	CAB_RS02200	WCW_RS08080	n.d.	ADP/ATP_Translocase,_NTT1	7043	13014	15117	12660	2434	2178	3526	3679	4445	2558	13584.1	3523.75	3942.06	832.7	2000.42	155.835	-1.73678	2.55e-07	-2.67933	1.2e-16	-0.942555	0.00833278
CPS0B_RS02215	CAB_RS02205	WCW_RS08075	n.d.	FIG00493911:_hypothetical_protein	638	717	690	722	580	461	915	1890	1858	1202	792.827	98.4229	920.465	142.967	929.823	26.7043	0.207881	0.458255	0.224202	0.389994	0.0163213	0.95594
CPS0B_RS02220	CAB_RS02210	WCW_RS08060	n.d.	Manganese_ABC_transporter,_periplasmic-binding_protein_SitA	700	644	739	624	773	614	1387	1196	1340	705	771.067	30.3074	1272.9	123.809	600.162	43.3192	0.716151	2.21e-06	-0.357797	0.0160707	-1.07395	3.78e-12
CPS0B_RS02225	CAB_RS02215	WCW_RS08055	n.d.	Zinc_ABC_transporter,_ATP-binding_protein_ZnuC	316	251	419	275	380	389	725	830	748	441	355.483	44.7484	697.248	91.7542	374.58	32.0376	0.956457	2.09e-07	0.0750114	0.699786	-0.881445	3.06e-06
CPS0B_RS02230	CAB_RS02220	WCW_RS08050	n.d.	Manganese_ABC_transporter,_inner_membrane_permease_protein_SitC	370	284	622	274	354	300	777	1084	997	627	431.226	123.23	635.083	17.7039	505.859	28.0811	0.550907	0.00702038	0.226214	0.255121	-0.324693	0.12637
CPS0B_RS02235	CAB_RS02225	WCW_RS08045	n.d.	Manganese_ABC_transporter,_inner_membrane_permease_protein_SitD	125	72	283	75	90	67	274	523	546	289	151.3	85.6628	176.315	44.0644	250.951	18.4206	0.226723	0.489968	0.709218	0.0134224	0.482494	0.125061
CPS0B_RS02245	CAB_RS02235	WCW_RS01720	n.d.	Membrane-associated_zinc_metalloprotease	696	553	924	513	682	894	1421	5842	5755	3130	754.701	121.974	1418.36	338.537	2722.1	209.434	0.898117	6.86e-06	1.83033	3.55e-22	0.932218	5.43e-06
CPS0B_RS02255	CAB_RS02245	WCW_RS05690	DNA_Metabolism	DNA_recombination_and_repair_protein_RecF	128	139	163	141	21	30	90	682	624	358	162.553	11.3102	58.1768	17.4685	308.147	27.0194	-1.40573	2.31e-06	0.903703	0.000575302	2.30943	7.07e-15
CPS0B_RS02260	CAB_RS02250	WCW_RS05695	n.d.	DNA_polymerase_III_beta_subunit_(EC_2.7.7.7)	563	728	763	609	289	180	635	1794	1782	1148	757.691	88.2461	474.315	87.3062	887.401	22.9474	-0.66295	6.84e-05	0.225503	0.159234	0.888452	1.61e-07
CPS0B_RS02265	CAB_RS02255	WCW_RS05700	Protein_Metabolism	tmRNA-binding_protein_SmpB	257	425	560	374	182	141	264	150	133	91	455.804	107.758	279.93	54.0436	70.316	5.10621	-0.705564	0.00308607	-2.65316	2.03e-31	-1.9476	3.55e-15
CPS0B_RS02270	CAB_RS02260	WCW_RS05665	Miscellaneous	Thiamin_biosynthesis_lipoprotein_ApbE	147	151	186	135	72	47	182	298	290	196	175.51	7.6734	126.236	26.4559	147.835	7.18644	-0.439206	0.0292188	-0.248273	0.167358	0.190933	0.350104
CPS0B_RS02275	CAB_RS02265	WCW_RS05660	Carbohydrates;_Cofactors_Vitamins_Prosthetic_Groups_Pigments	Methylenetetrahydrofolate_dehydrogenase_(NADP+)_(EC_1.5.1.5)_/_Methenyltetrahydrofolate_cyclohydrolase_(EC_3.5.4.9)	171	131	153	124	65	46	188	169	193	172	164.902	20.6038	122.967	29.6513	104.422	26.7308	-0.391278	0.152444	-0.655361	0.00743662	-0.264083	0.343437
CPS0B_RS02305	CAB_RS02295	WCW_RS03425	Protein_Metabolism	LSU_ribosomal_protein_L28p	591	810	978	696	356	328	896	433	470	274	870.606	130.157	688.398	46.9516	219.784	6.29531	-0.337708	0.23252	-1.94955	1.7e-14	-1.61184	3.98e-09
CPS0B_RS02310	CAB_RS02300	WCW_RS09385	Carbohydrates	4-alpha-glucanotransferase_(amylomaltase)_(EC_2.4.1.25)	433	552	521	484	88	114	231	963	1104	824	568.804	73.8353	195.291	34.4829	554.662	85.3638	-1.51598	2.61e-10	-0.0369963	0.880499	1.47898	2.17e-09
CPS0B_RS02315	CAB_RS02305	WCW_RS04095	T3SS_Apparatus	Scc1_protein_(Type_III_secretion_chaperone)	191	316	245	261	63	67	145	378	378	221	290.906	70.837	124.182	10.8725	181.893	6.16784	-1.19302	0.000241627	-0.659303	0.0330461	0.533718	0.120914
CPS0B_RS02325	CAB_RS02315	WCW_RS04105	T3SS_Apparatus	Low_Calcium_Response_D_(Type_III_secretion_inner_membrane_protein_SctV)	1186	1768	1875	1733	540	489	1173	2655	2400	1765	1871.39	349.944	986.805	12.2456	1292.54	115.86	-0.905713	0.000595765	-0.524837	0.0410008	0.380877	0.176758
CPS0B_RS02330	CAB_RS02320	WCW_RS04110	T3SS_Apparatus	Type_III_secretion_inner_membrane_protein_(YscU,SpaS,EscU,HrcU,SsaU,_homologous_to_flagellar_export_components)	607	1012	895	831	192	246	375	1632	1544	1118	956.282	210.113	388.48	96.0484	814.249	66.6061	-1.26841	6.5e-05	-0.230418	0.473522	1.03799	0.00174591
CPS0B_RS02335	CAB_RS02325	WCW_RS04115	Protein_Metabolism	GTP-binding_and_nucleic_acid-binding_protein_YchF	393	299	433	304	401	435	1004	692	786	559	404.512	41.3506	818.726	75.746	388.691	48.0126	1.00888	3.89e-10	-0.059909	0.727987	-1.06879	9.51e-11
CPS0B_RS02340	CAB_RS02330	WCW_RS04140	Cofactors_Vitamins_Prosthetic_Groups_Pigments;_ot_T3SS_Effector	Riboflavin_kinase_(EC_2.7.1.26)_/_FMN_adenylyltransferase_(EC_2.7.7.2)	130	83	155	70	50	66	161	265	254	165	122.583	32.4429	120.043	23.59	128.396	4.633	-0.0243944	0.932273	0.0619279	0.811312	0.0863224	0.761667
CPS0B_RS02345	CAB_RS02335	WCW_RS04145	Cofactors_Vitamins_Prosthetic_Groups_Pigments;_RNA_Metabolism	tRNA_pseudouridine_synthase_B_(EC_4.2.1.70)	115	106	165	114	56	47	152	301	269	146	141.14	15.0474	108.212	15.1051	131.816	16.32	-0.357517	0.133021	-0.0954716	0.671059	0.262045	0.269403
CPS0B_RS02350	CAB_RS02340	WCW_RS04150	Protein_Metabolism	Ribosome-binding_factor_A	111	80	72	76	40	34	77	415	468	247	97.3524	22.3184	68.8385	4.34238	209.361	14.9721	-0.49758	0.0461558	1.09733	5e-08	1.59491	5.4e-12
CPS0B_RS02355	CAB_RS02345	WCW_RS04155	Protein_Metabolism	Translation_initiation_factor_2	1341	1061	1241	1085	975	774	1719	7787	7532	4116	1348.18	134.589	1596.79	167.52	3591.29	295.171	0.241246	0.129093	1.40483	5.32e-23	1.16358	3.35e-14
CPS0B_RS02360	CAB_RS02350	WCW_RS04160	RNA_Metabolism	Transcription_termination_protein_NusA	1676	1836	2161	1788	1422	1316	2654	3814	3869	2247	2121.88	128.921	2497.41	244.851	1848.62	58.3504	0.231076	0.079605	-0.198226	0.111416	-0.429302	0.00109302
CPS0B_RS02365	CAB_RS02355	WCW_RS04165	Protein_Metabolism	SSU_ribosomal_protein_S1p	3774	4655	5193	4396	3625	2959	6424	9271	9288	7084	5128.42	536.271	6001.44	609.776	4901.3	590.525	0.223439	0.184686	-0.0661327	0.697279	-0.289571	0.0894119
CPS0B_RS02370	CAB_RS02360	WCW_RS04785	Nucleosides_and_Nucleotides;_Sulfur_Metabolism	Thioredoxin_reductase_(EC_1.8.1.9)	258	263	387	242	94	110	326	1683	1833	919	324.087	37.7776	222.524	47.0684	816.874	77.766	-0.518968	0.0053486	1.322	4.75e-16	1.84097	2.44e-24
CPS0B_RS02375	CAB_RS02365	WCW_RS05720	Fatty_Acids_Lipids_and_Isoprenoids	Holo-[acyl-carrier_protein]_synthase_(EC_2.7.8.7)	48	56	76	38	28	24	65	169	169	99	61.228	11.7967	51.3994	2.33757	81.3731	2.67966	-0.240018	0.464317	0.398234	0.146749	0.638252	0.0360581
CPS0B_RS02385	CAB_RS02375	WCW_RS04860	Protein_Metabolism	Prolipoprotein_diacylglyceryl_transferase_(EC_2.4.99.-)	214	121	298	96	51	42	147	499	526	329	201.886	79.1363	100.376	18.1742	254.251	6.07648	-0.966549	0.000345293	0.322505	0.201339	1.28905	2.12e-06
CPS0B_RS02390	CAB_RS02380	WCW_RS04880	n.d.	Inner_membrane_protein_translocase_component_YidC,_long_form_/_Inner_membrane_protein_translocase_component_YidC,_short_form_OxaI-like	777	560	854	623	811	597	1534	2293	2366	1616	796.752	92.0223	1325.09	130.177	1187.52	76.5594	0.729014	2.09e-07	0.571752	2.16e-05	-0.157262	0.294857
CPS0B_RS02395	CAB_RS02385	WCW_RS04875	n.d.	Chromosomal_replication_initiator_protein_DnaA	572	800	852	786	286	169	627	729	847	430	858.491	140.903	462.764	96.3091	370.749	33.8985	-0.876948	3.96e-07	-1.20058	1.53e-13	-0.323635	0.080693
CPS0B_RS02410	CAB_RS02400	WCW_RS05795	Carbohydrates;_Cofactors_Vitamins_Prosthetic_Groups_Pigments	Dihydrolipoamide_acetyltransferase_component_of_pyruvate_dehydrogenase_complex_(EC_2.3.1.12)	429	544	644	504	324	210	610	2016	2233	1216	602.085	69.995	509.123	76.9025	1014.78	57.1425	-0.238579	0.224453	0.74603	1.62e-05	0.984609	1.47e-07
CPS0B_RS02415	CAB_RS02405	WCW_RS05800	Carbohydrates	Pyruvate_dehydrogenase_E1_component_beta_subunit_(EC_1.2.4.1)	309	410	477	291	185	181	424	1879	1931	1177	420.13	68.2542	353.409	15.3948	933.145	0.855694	-0.249772	0.128392	1.1428	3.88e-16	1.39257	1.89e-19
CPS0B_RS02420	CAB_RS02410	WCW_RS05805	Carbohydrates	Pyruvate_dehydrogenase_E1_component_alpha_subunit_(EC_1.2.4.1)	411	564	808	509	208	204	460	2076	2582	1363	645.223	128.332	393.055	19.9013	1119.51	109.532	-0.713192	1.98e-05	0.7876	2.92e-07	1.50079	3.92e-19
CPS0B_RS02430	CAB_RS02420	WCW_RS05760	Cell_Wall_and_Capsule	UDP-3-O-[3-hydroxymyristoyl]_glucosamine_N-acyltransferase_(EC_2.3.1.191)	410	317	366	408	422	395	860	2130	1813	946	430.18	67.7497	764.246	44.6507	895.32	148.93	0.82279	4.24e-08	1.05462	7.88e-14	0.231827	0.141299
CPS0B_RS02435	CAB_RS02425	WCW_RS05755	Stress_Response	Outer_membrane_protein_H_precursor	690	568	561	589	1029	933	1792	1888	1805	1118	690.415	98.0562	1758.4	222.237	898.889	33.0827	1.3114	1.98e-05	0.372276	0.227335	-0.939125	0.00360769
CPS0B_RS02440	CAB_RS02430	WCW_RS05750	n.d.	Outer_membrane_protein_assembly_factor_YaeT_precursor	1173	954	863	855	990	882	1948	2500	2497	1662	1102.52	197.687	1743.13	102.798	1255.19	53.287	0.656665	1.92e-06	0.186834	0.173744	-0.469831	0.00107978
CPS0B_RS02445	CAB_RS02435	WCW_RS05745	DNA_Metabolism	Recombination_protein_RecR	124	71	126	81	111	90	244	510	589	360	113.442	24.329	196.459	10.1882	274.359	17.5157	0.77841	0.00480555	1.24817	9.08e-07	0.469756	0.0935081
CPS0B_RS02450	CAB_RS02440	WCW_RS05740	Fatty_Acids_Lipids_and_Isoprenoids	3-oxoacyl-[acyl-carrier-protein]_synthase,_KASIII_(EC_2.3.1.180)	701	520	593	492	821	872	1581	651	738	525	657.379	97.0258	1532.03	224.622	365.2	44.8669	1.20569	1.53e-10	-0.839595	5.87e-06	-2.04528	7.27e-26
CPS0B_RS02455	CAB_RS02445	WCW_RS05735	Fatty_Acids_Lipids_and_Isoprenoids	Malonyl_CoA-acyl_carrier_protein_transacylase_(EC_2.3.1.39)	355	201	238	236	592	539	1087	556	671	395	294.785	77.12	1028.69	103.865	304.41	24.1748	1.77944	5.71e-18	0.047647	0.831198	-1.73179	3.29e-16
CPS0B_RS02460	CAB_RS02450	WCW_RS05730	Fatty_Acids_Lipids_and_Isoprenoids	3-oxoacyl-[acyl-carrier_protein]_reductase_(EC_1.1.1.100)	541	433	638	395	426	479	839	1264	1290	670	566.418	67.646	818.233	138.126	594.269	52.8058	0.52017	0.00444029	0.0692408	0.712757	-0.450929	0.0166804
CPS0B_RS02465	CAB_RS02455	WCW_RS05725	Fatty_Acids_Lipids_and_Isoprenoids	Acyl_carrier_protein	260	231	312	193	214	114	551	1156	1446	720	281.345	28.9419	360.436	109.336	614.466	70.4025	0.365524	0.113445	1.11235	6.28e-08	0.74683	0.000891792
CPS0B_RS02490	CAB_RS02480	WCW_RS04675	n.d.	Na-dependent_Transporter	142	110	237	105	51	51	180	1106	1272	798	165.321	46.3026	115.668	28.3206	598.674	41.8508	-0.478232	0.06594	1.82428	1.46e-16	2.30251	5.57e-21
CPS0B_RS02495	CAB_RS02485	WCW_RS05815	n.d.	Proton/glutamate_symport_protein_@_Sodium/glutamate_symport_protein	150	140	283	173	102	104	266	1511	1594	1149	209.001	49.3731	206.655	17.1991	810.25	83.2174	-0.01221	0.954239	1.9307	5.51e-26	1.94291	3.14e-22
CPS0B_RS02510	CAB_RS02500	WCW_RS04645	Membrane_Transport	Mg/Co/Ni_transporter_MgtE_/_CBS_domain	724	680	901	662	638	555	1325	2918	2839	1696	840.82	31.6654	1133.49	30.5371	1388.8	52.6633	0.427206	2.11e-05	0.721835	7.01e-15	0.294628	0.00415396
CPS0B_RS02520	CAB_RS02510	WCW_RS06105	n.d.	amino_acid_antiporter	506	413	577	434	600	555	1170	221	271	208	547.155	36.8918	1067.47	80.7802	135.094	26.5769	0.953111	5.24e-09	-2.00944	5.7e-35	-2.96255	1.13e-66
CPS0B_RS02525	CAB_RS02515	WCW_RS03115	Carbohydrates	Fructose-bisphosphate_aldolase_class_I_(EC_4.1.2.13)	600	587	572	539	551	477	944	1578	1826	897	657.295	60.9772	921.829	114.115	792.451	83.1347	0.480035	0.000875937	0.270539	0.0512146	-0.209496	0.167008
CPS0B_RS02560	CAB_RS02550	WCW_RS04900	DNA_Metabolism;_Virulence_Disease_and_Defense	DNA_gyrase_subunit_B_(EC_5.99.1.3)	1691	1476	1546	1542	2348	2261	4317	6257	6832	3849	1790.03	184.72	4165.75	502.469	3153.41	128.306	1.21219	6.6e-24	0.814291	4.77e-12	-0.397895	0.00198024
CPS0B_RS02565	CAB_RS02555	WCW_RS04905	DNA_Metabolism;_Virulence_Disease_and_Defense	DNA_gyrase_subunit_A_(EC_5.99.1.3)	1797	1516	1439	1550	1912	1731	3644	4547	4524	2527	1808.46	267.213	3352.61	268.729	2149.75	127.612	0.884103	3.66e-09	0.248694	0.097224	-0.635409	4.87e-05
CPS0B_RS02570	CAB_RS02560	WCW_RS04910	Nucleosides_and_Nucleotides	Thymidylate_kinase_(EC_2.7.4.9)	148	152	134	139	150	132	278	1725	1658	826	164.374	21.2006	258.239	22.535	771.31	100.585	0.639784	0.000104299	2.22267	2.88e-53	1.58288	1.71e-24
CPS0B_RS02585	CAB_RS02575	WCW_RS00410	n.d.	TsaC_protein_(YrdC_domain)_required_for_threonylcarbamoyladenosine_t(6)A37_modification_in_tRNA	123	89	134	70	160	107	286	284	227	217	117.106	23.6887	249.449	36.125	140.898	29.7769	1.06324	0.000277323	0.257148	0.381872	-0.806092	0.00744078
CPS0B_RS02620	CAB_RS02610	WCW_RS04230	n.d.	Uncharacterized_membrane_protein_Bsu2508_(YqfU)	177	110	182	114	173	128	345	693	576	540	164.538	31.9548	288.032	25.6831	350.119	71.6874	0.798774	2.09e-05	1.07306	5.81e-10	0.274283	0.154186
CPS0B_RS02635	CAB_RS02625	WCW_RS04255	Nucleosides_and_Nucleotides	5-nucleotidase_SurE_(EC_3.1.3.5)	465	778	1013	673	125	115	303	585	549	395	826.193	196.545	238.381	11.4201	289.644	22.714	-1.75589	3.51e-11	-1.48546	3.59e-09	0.270429	0.349971
CPS0B_RS02640	CAB_RS02630	WCW_RS04270	RNA_Metabolism	tRNA(Cytosine32)-2-thiocytidine_synthetase	138	122	187	104	47	59	172	77	63	84	154.963	22.219	116.488	27.2778	45.0512	18.2029	-0.391248	0.184686	-1.76504	4.26e-11	-1.37379	3.08e-06
CPS0B_RS02645	CAB_RS02635	WCW_RS04275	n.d.	Protein_export_cytoplasm_protein_SecA_ATPase_RNA_helicase_(TC_3.A.5.1.1)	277	401	501	370	221	152	398	925	890	465	438.528	77.6715	348.245	46.292	419.553	44.7175	-0.331921	0.108998	-0.0630275	0.755381	0.268894	0.199016
CPS0B_RS02675	CAB_RS02665	WCW_RS00755	Protein_Metabolism;_RNA_Metabolism	Ribosomal_protein_S12p_Asp88_(E._coli)_methylthiotransferase	257	203	375	174	329	319	674	167	157	146	281.986	64.727	604.347	44.0061	91.468	20.323	1.07499	2.43e-05	-1.59782	1.55e-10	-2.67281	3e-24
CPS0B_RS02680	CAB_RS02670	WCW_RS05505	Protein_Metabolism	LSU_ribosomal_protein_L33p_@_LSU_ribosomal_protein_L33p,_zinc-independent	492	444	438	352	456	1157	824	163	179	162	492.385	64.7358	1295.41	883.263	98.5424	24.8086	1.34306	2.32e-05	-2.25693	2.92e-13	-3.59999	3.89e-28
CPS0B_RS02685	CAB_RS02675	WCW_RS05510	Cell_Wall_and_Capsule	Lipoprotein_releasing_system_transmembrane_protein_LolE	244	230	320	196	171	151	408	1309	1242	949	279.329	28.1689	319.986	15.6194	667.414	73.7974	0.197659	0.350015	1.24191	6.71e-12	1.04425	1.18e-07
CPS0B_RS02690	CAB_RS02680	WCW_RS05515	Cell_Wall_and_Capsule	Lipoprotein_releasing_system_ATP-binding_protein_LolD	118	98	142	91	32	33	108	337	325	211	126.805	12.7018	71.8901	15.2654	163.908	5.58778	-0.76836	0.00467048	0.362312	0.136197	1.13067	2.45e-05
CPS0B_RS02700	CAB_RS02690	WCW_RS05915	Protein_Metabolism	LSU_ribosomal_protein_L13p_(L13Ae)	1199	1681	1567	1410	1813	1857	2434	1579	1777	1041	1672.9	263.437	3043.3	870.458	822.604	35.9898	0.843978	0.000341288	-1.01018	8.24e-06	-1.85416	9.84e-15
CPS0B_RS02705	CAB_RS02695	WCW_RS05910	Protein_Metabolism	SSU_ribosomal_protein_S9p_(S16e)	599	750	934	693	535	421	759	1572	1779	977	843.191	100.956	822.602	167.262	804.931	46.1039	-0.0437211	0.830629	-0.0676081	0.709123	-0.023887	0.905699
CPS0B_RS02715	CAB_RS02705	WCW_RS06040	Nucleosides_and_Nucleotides	Adenylate_kinase_(EC_2.7.4.3)	119	132	204	128	218	124	359	400	494	390	164.069	25.7764	316.491	70.1512	248.633	53.4786	0.932965	9.46e-06	0.585938	0.00365492	-0.347027	0.112774
CPS0B_RS02735	CAB_RS02725	WCW_RS05480	Carbohydrates	6-phosphogluconolactonase_(EC_3.1.1.31),_eukaryotic_type	140	96	148	116	109	114	237	972	906	561	141.794	18.4028	209.699	19.3112	455.203	23.2516	0.552453	0.0165478	1.66127	4.75e-16	1.10882	5.58e-07
CPS0B_RS02740	CAB_RS02730	WCW_RS05470	Carbohydrates	Glucose-6-phosphate_1-dehydrogenase_(EC_1.1.1.49)	417	432	516	382	399	416	813	1307	1537	940	495.767	20.353	751.607	85.3556	712.116	52.3977	0.59106	0.000205611	0.51816	0.000610155	-0.0729001	0.676302
CPS0B_RS02750	CAB_RS02740	WCW_RS05500	Cell_Division_and_Cell_Cycle	TsaD/Kae1/Qri7_protein,_required_for_threonylcarbamoyladenosine_t(6)A37_formation_in_tRNA	345	363	415	381	296	206	542	528	541	410	428.901	32.5845	470.554	58.953	282.794	34.7522	0.131178	0.518721	-0.59798	0.000694514	-0.729158	0.00012539
CPS0B_RS02795	CAB_RS02785	WCW_RS04190	Carbohydrates	Ribulose-phosphate_3-epimerase_(EC_5.1.3.1)	368	361	422	358	260	233	531	613	756	410	429.622	12.0583	464.099	18.9499	331.519	29.8589	0.106784	0.507515	-0.370794	0.00755736	-0.477578	0.00155199
CPS0B_RS02800	CAB_RS02790	WCW_RS04195	Protein_Metabolism	Translation_elongation_factor_P-related_protein	333	428	399	453	229	253	414	1090	1256	661	462.977	85.4033	426.525	82.5966	557.416	42.3901	-0.126368	0.541358	0.266962	0.144404	0.39333	0.0461329
CPS0B_RS02805	CAB_RS02795	WCW_RS04200	Fatty_Acids_Lipids_and_Isoprenoids;_Plasticity_Zone	Biotin_carboxyl_carrier_protein_of_acetyl-CoA_carboxylase	274	336	326	356	271	296	353	969	1371	617	370.401	59.9281	464.485	150.133	544.143	98.6649	0.312111	0.251706	0.546136	0.0276835	0.234025	0.391624
CPS0B_RS02810	CAB_RS02800	WCW_RS04205	Fatty_Acids_Lipids_and_Isoprenoids;_Plasticity_Zone	Biotin_carboxylase_of_acetyl-CoA_carboxylase_(EC_6.3.4.14)	914	1049	838	1129	617	455	1018	1513	1733	844	1134	241.065	967.364	136.685	752.731	81.3959	-0.227885	0.311948	-0.582507	0.00439896	-0.354622	0.115473
CPS0B_RS02920	CAB_RS02865	WCW_RS00985	RNA_Metabolism	tRNA-guanine_transglycosylase_(EC_2.4.2.29)	171	92	190	117	167	225	335	1147	1151	637	160.364	38.2415	347.878	93.1808	543.742	33.1396	1.08965	1.1e-06	1.7367	9.12e-17	0.647052	0.00448292
CPS0B_RS02960	CAB_RS02905	WCW_RS02760	n.d.	ABC_transporter,_ATP-binding_protein	227	259	363	204	178	110	307	216	181	177	296.209	46.4733	268.242	48.6883	111.648	25.5115	-0.145843	0.573536	-1.39563	4.73e-10	-1.24979	2.96e-07
CPS0B_RS02985	CAB_RS02930	WCW_RS05345	Cell_Wall_and_Capsule	3-deoxy-manno-octulosonate_cytidylyltransferase_(EC_2.7.7.38)	919	1377	1410	1278	988	722	1762	546	553	393	1421.49	256.355	1581.08	182.941	283.255	23.2816	0.14782	0.521789	-2.29948	2.93e-30	-2.4473	7.39e-30
CPS0B_RS02990	CAB_RS02935	WCW_RS05350	Nucleosides_and_Nucleotides	CTP_synthase_(EC_6.3.4.2)	805	1235	1535	1234	361	333	634	1674	1646	1115	1363.79	280.471	622.248	79.2581	836.856	41.9704	-1.12394	5.79e-08	-0.6984	0.000452571	0.425542	0.0540111
CPS0B_RS02995	CAB_RS02940	WCW_RS05355	n.d.	FIG00493132:_hypothetical_protein	125	162	173	152	26	17	68	235	244	139	174.409	21.8505	46.2353	10.3476	114.95	4.08178	-1.8308	1.03e-14	-0.593801	0.00210451	1.237	2.95e-07
CPS0B_RS03035	CAB_RS02980	WCW_RS08790	n.d.	FIG00493887:_hypothetical_protein	655	979	784	992	833	893	1289	1119	1143	614	982.387	245.02	1472.74	360.581	531.739	37.7278	0.567921	0.0458155	-0.865371	0.00115236	-1.43329	3.87e-07
CPS0B_RS03040	CAB_RS02985	WCW_RS06095	n.d.	2-oxoglutarate/malate_translocator	531	730	672	652	457	340	916	694	665	421	739.599	118.707	763.437	65.9864	333.3	11.1096	0.044493	0.867711	-1.13316	1.11e-07	-1.17766	3.01e-07
CPS0B_RS03045	CAB_RS02990	WCW_RS05235	Carbohydrates;_predicted_T3SS_Effector	Pyrophosphate-dependent_fructose_6-phosphate-1-kinase_(EC_2.7.1.90)	299	291	326	276	127	101	294	1442	1551	899	339.586	11.7418	227.538	18.2019	726.104	20.0051	-0.561695	0.00192727	1.08876	7.55e-12	1.65045	9.51e-21
CPS0B_RS03070	CAB_RS03015	WCW_RS05200	Cell_Wall_and_Capsule	Lipid_IVA_3-deoxy-D-manno-octulosonic_acid_transferase_(EC_2.4.99.12)_[often_with_(EC_2.4.99.13)_also]	357	257	476	275	260	223	627	427	440	277	383.355	68.902	483.87	31.6	214.751	3.84548	0.335657	0.0427395	-0.832714	4.67e-08	-1.16837	7.46e-13
CPS0B_RS03075	CAB_RS03020	WCW_RS05070	Protein_Metabolism	Leucyl-tRNA_synthetase_(EC_6.1.1.4)	1160	996	1387	1012	774	687	1648	2787	3161	1955	1290.25	74.5155	1395.7	22.3923	1486.79	85.8063	0.111768	0.406656	0.20292	0.0943166	0.0911519	0.496042
CPS0B_RS03095	CAB_RS03040	WCW_RS05930	DNA_Metabolism	DNA_ligase_(EC_6.5.1.2)	508	512	670	522	197	247	617	2711	2897	1666	627.498	33.1976	459.256	81.7427	1355.71	39.8494	-0.440484	0.00563889	1.10446	1.1e-14	1.54494	5.22e-23
CPS0B_RS03100	CAB_RS03045	WCW_RS04885	n.d.	Serine/threonine_kinase	920	1062	1159	941	532	426	1141	2070	2289	1390	1161.6	85.0282	930.049	49.6359	1078.53	41.9707	-0.317688	0.00988359	-0.106769	0.371063	0.210918	0.0977723
CPS0B_RS03125	CAB_RS03070	WCW_RS04075	n.d.	FIG00494300:_hypothetical_protein	434	625	901	524	243	229	512	1345	1270	808	697.833	157.046	445.784	20.4986	640.848	25.8992	-0.6438	0.000450115	-0.123174	0.498456	0.520627	0.00634764
CPS0B_RS03155	CAB_RS03085	WCW_RS04060	Protein_Metabolism	ClpB_protein	708	597	885	670	779	951	1591	4013	4014	2659	809.978	63.8737	1563.27	317.438	2013.44	80.69	0.938752	7.84e-11	1.30569	2.01e-21	0.366935	0.015855
CPS0B_RS03165	CAB_RS03095	WCW_RS05895	Amino_Acids_and_Derivatives	Methionine_ABC_transporter_ATP-binding_protein	221	199	253	209	162	132	364	827	912	485	250.758	8.64469	289.353	16.238	412	27.3347	0.211091	0.226561	0.713398	1.66e-06	0.502307	0.00230611
CPS0B_RS03170	CAB_RS03100	WCW_RS05890	n.d.	ABC_transporter,_permease_protein,_putative	300	234	335	249	204	166	477	513	592	339	316.838	26.8059	369.381	27.0115	269.82	15.1318	0.224032	0.232999	-0.229902	0.181859	-0.453934	0.0133121
CPS0B_RS03175	CAB_RS03105	WCW_RS05860	Cofactors_Vitamins_Prosthetic_Groups_Pigments	Glutamate-1-semialdehyde_aminotransferase_(EC_5.4.3.8)	206	142	302	141	108	122	308	540	581	389	220.691	57.523	234.231	30.529	285.702	19.5096	0.08765	0.718542	0.363639	0.0687318	0.275989	0.212038
CPS0B_RS03180	CAB_RS03110	WCW_RS05905	predicted_Inclusion_Membrane_Protein	transcriptional_regulator,_putative	103	96	128	85	36	28	88	902	991	556	116.522	8.1476	65.3605	7.51326	455.87	19.7656	-0.791787	0.0002031	1.9506	1.79e-32	2.74239	3.68e-43
CPS0B_RS03185	CAB_RS03115	WCW_RS06480	n.d.	FIG00494004:_hypothetical_protein	80	82	114	86	65	79	162	346	412	257	102.512	8.65441	138.304	20.5675	191.483	16.4727	0.419143	0.0449534	0.889217	6.87e-07	0.470075	0.0178486
CPS0B_RS03190	CAB_RS03120	WCW_RS06475	Carbohydrates	Ribose_5-phosphate_isomerase_A_(EC_5.3.1.6)	212	173	443	170	197	156	478	311	315	180	275.73	104.642	358.579	36.9971	149.814	6.10541	0.373443	0.139768	-0.86611	0.000199626	-1.23955	5.89e-07
CPS0B_RS03215	CAB_RS03140	WCW_RS06470	n.d.	ACR_family	49	27	33	19	35	42	90	304	327	239	36.3172	13.4781	74.8708	10.4306	166.087	19.5207	1.01201	0.00326232	2.12677	4.97e-12	1.11476	0.000694361
CPS0B_RS03220	CAB_RS03145	WCW_RS06490	predicted_T3SS_Effector	Oligoendopeptidase_F_(EC_3.4.24.-)	615	369	452	405	841	834	1544	1244	1372	886	525.571	119.83	1507.96	201.993	660.897	40.1981	1.48997	1.32e-08	0.326038	0.218112	-1.16393	1.87e-05
CPS0B_RS03225	CAB_RS03150	WCW_RS06495	Protein_Metabolism	Heat_shock_protein_60_family_co-chaperone_GroES	4605	8786	9455	8317	5503	5065	9290	1248	1523	960	8869.43	2342.02	9373.98	1369.85	705.283	72.0464	0.0635627	0.867155	-3.5537	1.77e-32	-3.61727	1.34e-29
CPS0B_RS03230	CAB_RS03155	WCW_RS06500	Protein_Metabolism	Heat_shock_protein_60_family_chaperone_GroEL	13219	21847	28587	22027	18924	16807	28773	21496	23796	15895	24247.3	5828.48	30939	5785.61	11588.1	918.638	0.335107	0.2907	-1.04355	0.000275227	-1.37865	6.43e-06
CPS0B_RS03250	CAB_RS03175	WCW_RS08465	Cofactors_Vitamins_Prosthetic_Groups_Pigments	Biotin--protein_ligase_(EC_6.3.4.9,_EC_6.3.4.10,_EC_6.3.4.11,_EC_6.3.4.15)	396	989	1557	773	103	128	207	901	867	531	1035.35	433.713	207.307	45.4351	429.206	15.3432	-2.25184	2.27e-11	-1.23654	0.000135718	1.0153	0.00452268
CPS0B_RS03260	CAB_RS03185	WCW_RS03715	DNA_Metabolism	RecD-like_DNA_helicase_YrrC	337	342	492	310	286	237	598	778	777	522	417.621	44.7433	501.177	18.1586	391.862	18.6034	0.259249	0.280651	-0.090882	0.699786	-0.350131	0.143003
CPS0B_RS03265	CAB_RS03190	WCW_RS03420	Protein_Metabolism	Methionyl-tRNA_synthetase_(EC_6.1.1.10)	479	343	620	346	189	188	609	1722	1499	1071	502.079	92.148	411.882	79.4747	809.674	70.3653	-0.272825	0.203411	0.680646	0.000360584	0.953472	3.83e-06
CPS0B_RS03275	CAB_RS03200	WCW_RS03405	Nucleosides_and_Nucleotides	Guanylate_kinase_(EC_2.7.4.8)	476	399	459	406	237	260	501	353	439	246	496.255	38.8888	460.269	59.2926	194.097	17.7297	-0.11532	0.521789	-1.34353	6.33e-18	-1.22821	3.64e-13
CPS0B_RS03280	CAB_RS03205	WCW_RS03380	RNA_Metabolism	Ribonuclease_HII_(EC_3.1.26.4)	377	330	390	323	180	255	331	612	687	365	404.24	20.2345	375.152	122.997	308.434	21.0322	-0.123586	0.574551	-0.385832	0.0451931	-0.262246	0.219386
CPS0B_RS03285	CAB_RS03210	WCW_RS03375	Protein_Metabolism	LSU_ribosomal_protein_L19p	691	690	683	657	448	442	712	3137	3897	1878	778.364	68.2091	771.12	153.159	1643.19	203.266	-0.0198903	0.92549	1.06736	1.72e-09	1.08725	1.39e-08
CPS0B_RS03290	CAB_RS03215	WCW_RS03370	Protein_Metabolism;_RNA_Metabolism	tRNA_(Guanine37-N1)_-methyltransferase_(EC_2.1.1.31)	1413	1510	1497	1349	770	785	1522	2844	3081	1539	1647.82	132.658	1425.3	162.624	1374.07	134.036	-0.210728	0.236152	-0.260098	0.114598	-0.04937	0.790522
CPS0B_RS03295	CAB_RS03220	WCW_RS03365	Protein_Metabolism	SSU_ribosomal_protein_S16p	311	327	359	252	319	251	669	1385	1792	785	354.591	30.9151	550.443	33.052	725.349	121.534	0.630194	9.05e-05	1.02668	6.09e-12	0.396483	0.0162048
CPS0B_RS03300	CAB_RS03225	WCW_RS03360	Membrane_Transport;_predicted_T3SS_Effector;_Protein_Metabolis	Signal_recognition_particle,_subunit_Ffh_SRP54_(TC_3.A.5.1.1)	1275	1369	1605	1322	1744	1848	3077	1259	1501	806	1584.46	79.5154	3173.45	580.422	663.095	52.4412	0.991263	3.89e-10	-1.24727	5.83e-16	-2.23853	1.08e-42
CPS0B_RS03305	CAB_RS03230	WCW_RS03355	Protein_Metabolism	Protein-N(5)-glutamine_methyltransferase_PrmC,_methylates_polypeptide_chain_release_factors_RF1_and_RF2	105	70	238	72	52	38	179	1407	1705	741	132.769	67.2785	107.118	35.1086	703.472	114.085	-0.271741	0.407708	2.34477	1.37e-17	2.61651	2.81e-18
CPS0B_RS03310	CAB_RS03235	WCW_RS03350	Protein_Metabolism	Peptide_chain_release_factor_1	597	589	682	611	550	457	1096	770	943	516	706.64	36.6493	949.679	46.2122	415.623	35.7581	0.421961	0.0086064	-0.75962	5.03e-07	-1.18158	2.07e-13
CPS0B_RS03315	CAB_RS03240	WCW_RS03345	Protein_Metabolism	LSU_ribosomal_protein_L31p	681	677	771	538	515	366	992	369	446	352	756.819	59.2522	837.459	91.642	225.759	46.5733	0.139078	0.592243	-1.72287	2.76e-14	-1.86195	1.55e-14
CPS0B_RS03325	CAB_RS03250	WCW_RS02555	Protein_Metabolism	Signal_peptidase_I_(EC_3.4.21.89)	401	285	403	289	275	294	601	1240	1292	790	390.565	50.7471	534.267	55.1241	622.136	5.13335	0.444235	0.0109999	0.66608	3.54e-05	0.221845	0.219386
CPS0B_RS03330	CAB_RS03255	WCW_RS02540	Protein_Metabolism	Isoleucyl-tRNA_synthetase_(EC_6.1.1.5)	1155	1160	1703	1158	1096	1008	2164	1541	2044	1035	1461.35	146.821	1953.38	131.249	857.59	111.569	0.413015	0.0277908	-0.761248	1.45e-05	-1.17426	3.11e-10
CPS0B_RS03340	CAB_RS03265	WCW_RS02420	Phosphorus_Metabolism	Predicted_ATPase_related_to_phosphate_starvation-inducible_protein_PhoH	352	522	714	547	272	201	625	432	514	354	603.93	130.851	475.571	54.0759	247.72	31.5441	-0.338186	0.109704	-1.27395	2.28e-11	-0.935766	6.91e-06
CPS0B_RS03345	CAB_RS03270	WCW_RS02415	predicted_T3SS_Effector	FIG00493908:_hypothetical_protein	4163	7990	8203	7347	2340	1136	3501	401	394	316	7893.38	2075.7	3166.32	948.769	213.276	30.9576	-1.3008	1.33e-05	-5.08193	2.9e-70	-3.78113	8.85e-35
CPS0B_RS03350	CAB_RS03275	WCW_RS02410	n.d.	FIG00493997:_hypothetical_protein	1544	2068	2329	2113	954	825	1917	2652	2286	2037	2294.74	356.005	1673.75	71.7963	1345.23	244.634	-0.449504	0.0931395	-0.758567	0.00213592	-0.309063	0.258833
CPS0B_RS03360	CAB_RS03285	WCW_RS03790	Respiration	Cytochrome_d_ubiquinol_oxidase_subunit_II_(EC_1.10.3.-)	256	212	291	192	247	209	531	1155	1191	659	268.994	25.3921	439.815	11.2117	557.288	29.3592	0.704479	1.93e-07	1.04548	2e-17	0.340998	0.0118922
CPS0B_RS03365	CAB_RS03290	WCW_RS03785	Respiration	Cytochrome_d_ubiquinol_oxidase_subunit_I_(EC_1.10.3.-)	492	396	584	428	547	506	1099	3023	3162	1715	537.935	43.6841	982.161	59.4506	1463.21	88.0815	0.860512	3.28e-11	1.43701	3e-32	0.576495	1.19e-05
CPS0B_RS03370	CAB_RS03295	WCW_RS03775	Cell_Division_and_Cell_Cycle	Diadenylate_cyclase_spyDAC;_Bacterial_checkpoint_controller_DisA_with_nucleotide-binding_domain	153	135	155	88	43	38	124	249	245	160	150.268	27.521	86.4153	13.6314	122.967	3.99402	-0.754103	0.000187801	-0.290529	0.100174	0.463574	0.0243255
CPS0B_RS03375	CAB_RS03300	WCW_RS03770	n.d.	FIG00493852:_hypothetical_protein	199	186	246	177	94	68	208	651	730	439	228.899	9.55017	161.138	18.1495	341.304	15.1499	-0.487201	0.00151816	0.571445	7.82e-06	1.05865	5.59e-13
CPS0B_RS03385	CAB_RS03315	WCW_RS06205	Carbohydrates	Pyruvate_kinase_(EC_2.7.1.40)	628	611	773	596	422	288	1014	2095	2280	1614	740.217	16.1454	733.83	123.803	1140.14	118.19	-0.00311628	0.981943	0.618689	7.25e-07	0.621805	4.96e-06
CPS0B_RS03390	CAB_RS03320	WCW_RS06245	DNA_Metabolism	Excinuclease_ABC_subunit_A	519	385	713	345	223	177	734	1319	1174	986	549.03	121.309	459.642	125.114	667.883	102.771	-0.242046	0.357017	0.27748	0.249421	0.519526	0.0435055
CPS0B_RS03395	CAB_RS03325	WCW_RS06335	n.d.	Serine/threonine-protein_kinase_PknD_(EC_2.7.11.1)	416	249	777	298	69	106	546	1401	1447	870	480.177	197.021	265.581	160.393	694.93	5.24262	-0.808618	0.0136604	0.5179	0.0978303	1.32652	5.77e-05
CPS0B_RS03400	CAB_RS03330	WCW_RS06360	Protein_Metabolism	Valyl-tRNA_synthetase_(EC_6.1.1.9)	750	584	894	573	395	364	1131	1305	1169	907	790.607	92.1352	801.778	113.674	643.975	73.4632	0.0253598	0.899271	-0.29506	0.07137	-0.320419	0.0700872
CPS0B_RS03410	CAB_RS03340	WCW_RS02915	Respiration	V-type_ATP_synthase_subunit_K_(EC_3.6.3.14)	360	310	313	299	372	340	641	2549	2821	1529	366.774	41.709	635.645	85.1542	1280.45	74.5007	0.781524	2.31e-05	1.78847	2.94e-25	1.00695	6.14e-08
CPS0B_RS03415	CAB_RS03345	WCW_RS02910	Respiration	V-type_ATP_synthase_subunit_I_(EC_3.6.3.14)	408	317	541	322	251	265	687	5178	5251	2601	446.678	66.8812	523.722	55.3691	2391.28	275.157	0.231723	0.180452	2.40263	7.33e-58	2.1709	5.36e-41
CPS0B_RS03420	CAB_RS03350	WCW_RS02905	Respiration	V-type_ATP_synthase_subunit_D_(EC_3.6.3.14)	127	97	169	124	68	89	171	1905	2097	1021	146.024	20.5097	149.449	28.1019	923.142	100.477	0.0295438	0.919193	2.62172	8.97e-34	2.59218	6.51e-28
CPS0B_RS03425	CAB_RS03355	WCW_RS02900	Respiration	V-type_ATP_synthase_subunit_B_(EC_3.6.3.14)	528	423	662	424	464	429	1027	2756	2831	1588	574.602	65.3789	859.237	15.1846	1332.1	61.7379	0.575914	1e-05	1.20666	1.67e-23	0.630746	1.56e-06
CPS0B_RS03430	CAB_RS03360	WCW_RS02895	Respiration	V-type_ATP_synthase_subunit_A_(EC_3.6.3.14)	965	875	1115	930	629	628	1384	4861	5380	2864	1104.67	42.1578	1194.24	74.1263	2428.27	160.429	0.110347	0.407708	1.13214	3.34e-23	1.0218	1.41e-16
CPS0B_RS03435	CAB_RS03365	WCW_RS02890	Respiration	V-type_ATP_synthase_subunit_C_(EC_3.6.3.14)	252	253	322	223	65	59	180	1732	1975	886	297.316	16.5922	129.63	16.3672	839.189	122.859	-1.1591	1.47e-11	1.48854	9.75e-26	2.64764	5.44e-56
CPS0B_RS03440	CAB_RS03370	WCW_RS02885	Respiration	V-type_ATP_synthase_subunit_E_(EC_3.6.3.14)	824	937	1206	840	737	789	1349	1519	1792	832	1077.15	99.6734	1360.06	234.175	760.058	99.7388	0.328691	0.0427395	-0.498717	0.000967159	-0.827408	2.75e-07
CPS0B_RS03450	CAB_RS03380	WCW_RS02855	n.d.	FIG00494192:_hypothetical_protein	480	647	721	616	56	48	126	811	890	562	701.237	99.0987	101.69	3.11126	426.04	20.5538	-2.74342	2.58e-40	-0.71412	0.000107779	2.0293	4.97e-21
CPS0B_RS03455	CAB_RS03385	WCW_RS02850	Carbohydrates	Transaldolase_(EC_2.2.1.2)	2687	4111	4347	4058	381	353	708	1486	1806	1145	4336.48	858.935	668.553	67.2785	839.093	85.6436	-2.62785	1.48e-17	-2.30989	1.07e-14	0.31796	0.348334
CPS0B_RS03460	CAB_RS03390	WCW_RS02835	RNA_Metabolism;_Virulence_Disease_and_Defense	DNA-directed_RNA_polymerase_beta'_subunit_(EC_2.7.7.6)	4255	3366	3559	3646	2532	2441	5094	14489	14923	8166	4245.97	578.152	4615.68	361.028	6961.59	410.058	0.11935	0.426511	0.709663	8.52e-08	0.590312	3.85e-05
CPS0B_RS03465	CAB_RS03395	WCW_RS02830	RNA_Metabolism;_Virulence_Disease_and_Defense	DNA-directed_RNA_polymerase_beta_subunit_(EC_2.7.7.6)	5812	4914	5143	5486	3203	3530	6054	10543	11383	6399	6119.97	775.96	6032.82	1050	5270.01	211.436	-0.0219561	0.916564	-0.21437	0.217279	-0.192414	0.302781
CPS0B_RS03470	CAB_RS03400	WCW_RS02825	Protein_Metabolism	LSU_ribosomal_protein_L7/L12_(P1/P2)	1515	1527	1726	1469	1059	911	1935	9157	10926	5110	1776.52	61.1593	1801.21	162.893	4626.5	596.851	0.0172206	0.941485	1.36164	7.3e-12	1.34442	3.11e-10
CPS0B_RS03475	CAB_RS03405	WCW_RS02820	Protein_Metabolism	LSU_ribosomal_protein_L10p_(P0)	1148	1383	1728	1350	1022	1097	1691	4813	4941	2567	1591.1	173.256	1838.19	398.566	2271.64	197.887	0.20143	0.311394	0.507147	0.00484565	0.305717	0.122546
CPS0B_RS03480	CAB_RS03410	WCW_RS02815	Protein_Metabolism	LSU_ribosomal_protein_L1p_(L10Ae)	2472	3681	4231	3361	1633	1859	2805	6080	5674	3201	3902.37	684.903	3038.22	699.694	2767.45	233.534	-0.361025	0.119406	-0.492233	0.0226418	-0.131208	0.592483
CPS0B_RS03485	CAB_RS03415	WCW_RS02810	Protein_Metabolism	LSU_ribosomal_protein_L11p_(L12e)	934	1399	1808	1193	499	374	977	2617	2669	1381	1505.33	299.402	829.056	70.8412	1228.46	111.808	-0.854655	6.11e-06	-0.292638	0.114598	0.562017	0.00471583
CPS0B_RS03490	CAB_RS03420	WCW_RS02805	RNA_Metabolism	Transcription_antitermination_protein_NusG	1253	2044	1958	1806	551	642	984	2086	2559	1266	2016.1	421.291	1045.62	237.302	1091.98	121.881	-0.943517	1.35e-06	-0.876791	2.9e-06	0.0667254	0.763286
CPS0B_RS03495	CAB_RS03425	WCW_RS02800	n.d.	Preprotein_translocase_subunit_SecE_(TC_3.A.5.1.1)	258	377	453	463	163	160	351	816	1069	557	442.61	109.412	305.484	18.1094	454.322	54.6775	-0.529919	0.033553	0.0355618	0.885956	0.565481	0.0256118
CPS0B_RS03505	CAB_RS03435	WCW_RS02790	Protein_Metabolism;_Virulence_Disease_and_Defense	Translation_elongation_factor_Tu	4779	6218	7463	6337	4467	3207	7531	16430	22679	10274	7048.98	1014.12	6988.63	968.554	9085.83	1561.16	-0.0141	0.943157	0.361178	0.0410008	0.375278	0.0493074
CPS0B_RS03515	CAB_RS03445	WCW_RS02780	Protein_Metabolism	Translation_initiation_factor_1	1114	2061	2185	1936	562	456	1014	493	623	346	2077.53	526.041	933.557	87.2156	273.306	27.0491	-1.14446	6.21e-07	-2.88559	2.88e-39	-1.74114	2.62e-13
CPS0B_RS03525	CAB_RS03455	WCW_RS02775	Miscellaneous	Cysteine_desulfurase_CsdA-CsdE,_sulfur_acceptor_protein_CsdE	82	98	138	99	14	12	69	181	135	136	117.841	16.7157	35.8139	17.6735	87.6392	20.4355	-1.56993	8.91e-08	-0.430906	0.0901138	1.13902	0.000140075
CPS0B_RS03535	CAB_RS03465	WCW_RS00750	Cofactors_Vitamins_Prosthetic_Groups_Pigments	Substrate-specific_component_BioY_of_biotin_ECF_transporter	252	412	665	367	152	80	248	37	45	41	474.493	143.9	215.62	54.613	24.1817	7.05654	-1.12202	9.26e-05	-4.19835	1.89e-47	-3.07633	8.6e-23
CPS0B_RS03570	CAB_RS03500	WCW_RS04715	Amino_Acids_and_Derivatives	Aspartate-semialdehyde_dehydrogenase_(EC_1.2.1.11)	390	213	294	226	231	206	618	866	764	486	319.369	84.2059	452.163	50.2624	394.987	30.2826	0.50228	0.0129911	0.304215	0.114598	-0.198065	0.345892
CPS0B_RS03625	CAB_RS03555	WCW_RS06300	Amino_Acids_and_Derivatives;_predicted_T3SS_Effector	5-Enolpyruvylshikimate-3-phosphate_synthase_(EC_2.5.1.19)	68	14	89	14	52	45	169	411	378	272	50.3701	36.6588	109.129	25.713	200.805	15.8914	1.08013	0.00425134	1.91179	3.8e-08	0.831663	0.0275356
CPS0B_RS03630	CAB_RS03560	WCW_RS06305	Amino_Acids_and_Derivatives	Shikimate_kinase_I_(EC_2.7.1.71)	37	15	48	17	25	20	83	231	223	149	32.3908	14.2248	51.8341	14.2344	113.537	4.97665	0.682565	0.0722781	1.73849	1.14e-07	1.05592	0.00297808
CPS0B_RS03635	CAB_RS03565	WCW_RS05100	Amino_Acids_and_Derivatives	Chorismate_synthase_(EC_4.2.3.5)	111	53	106	45	64	82	212	660	705	354	88.2319	32.6164	153.601	30.4044	316.441	30.5885	0.791095	0.00258464	1.80816	2.04e-14	1.01707	6.52e-05
CPS0B_RS03640	CAB_RS03570	WCW_RS06310	Amino_Acids_and_Derivatives	3-dehydroquinate_synthase_(EC_4.2.3.4)	137	68	137	85	50	41	127	711	760	544	120.293	31.9159	93.5444	10.4264	383.738	39.6244	-0.33576	0.119481	1.65286	1.55e-22	1.98862	1.26e-24
CPS0B_RS03670	CAB_RS03605	WCW_RS05975	Cofactors_Vitamins_Prosthetic_Groups_Pigments	Glycine_oxidase_ThiO_(EC_1.4.3.19)	818	1185	1246	1108	298	280	580	100	98	75	1241.8	207.986	532.845	44.0899	52.1454	6.11499	-1.19793	6.94e-05	-4.44487	1.29e-51	-3.24695	9.29e-25
CPS0B_RS03680	CAB_RS03615	WCW_RS05995	Carbohydrates	Malate_dehydrogenase_(EC_1.1.1.37)	1413	2511	2813	2077	1280	1158	2143	1758	1820	1089	2498.01	582.438	2161.7	313.978	871.99	8.57405	-0.208563	0.489968	-1.48652	1.96e-08	-1.27796	7.38e-06
CPS0B_RS03690	CAB_RS03625	WCW_RS03505	Carbohydrates	Glucose-6-phosphate_isomerase_(EC_5.3.1.9)	2109	4982	5495	4361	1605	610	1483	2967	3499	1911	4807.51	1543.98	1801.74	925.978	1559.55	111.551	-1.35587	0.00107378	-1.55237	9.44e-05	-0.196508	0.668426
CPS0B_RS03695	CAB_RS03630	WCW_RS03515	n.d.	integrase/recombinase_XerD	113	127	138	93	125	104	238	795	858	471	133.6	14.5484	212.856	14.4874	394.304	20.1163	0.658607	0.00563889	1.53985	8.96e-13	0.881239	0.000162159
CPS0B_RS03715	CAB_RS03650	WCW_RS04665	T3SS_Apparatus	type_III_secretion_chaperone	16	12	22	17	4	9	30	177	208	120	18.9328	3.19779	16.8884	8.44824	94.4952	6.08894	-0.0402368	0.92549	2.2514	8.49e-14	2.29164	3.14e-11
CPS0B_RS03730	CAB_RS03665	WCW_RS04650	n.d.	FIG00494178:_hypothetical_protein	84	48	163	31	46	40	203	433	440	270	88.8033	51.7208	111.493	46.9526	213.912	1.11172	0.340645	0.366823	1.2214	0.000210068	0.880755	0.0145414
CPS0B_RS03740	CAB_RS03675	WCW_RS04800	n.d.	FIG00494310:_hypothetical_protein	3102	2681	4748	2701	5344	3548	8836	3175	3107	1935	3712.81	638.72	8115.45	1347.52	1537.57	36.0573	1.11837	4.47e-13	-1.26339	3.45e-17	-2.38175	1.29e-50
CPS0B_RS03745	CAB_RS03680	WCW_RS01025	n.d.	Na+/H+_antiporter_NhaD_type	685	869	965	752	697	628	1369	308	321	234	929.435	100.834	1231.35	77.6273	164.475	17.3126	0.399359	0.019487	-2.48136	1.43e-52	-2.88071	4.43e-62
CPS0B_RS03750	CAB_RS03685	WCW_RS01135	n.d.	Sulfate_permease	382	321	361	308	109	88	334	333	274	222	391.16	33.5763	218.818	48.9921	157.938	21.6895	-0.806598	4.72e-05	-1.29784	1.77e-12	-0.491242	0.0193754
CPS0B_RS03755	CAB_RS03690	WCW_RS02920	Carbohydrates	Fumarate_hydratase_class_II_(EC_4.2.1.2)	554	586	756	523	330	277	914	3021	2991	1616	684.578	47.699	642.769	97.1622	1409.38	110.454	-0.0801601	0.616166	1.03625	6.34e-15	1.11641	1.08e-14
CPS0B_RS03760	CAB_RS03695	WCW_RS02750	n.d.	ABC_transporter,_permease_protein,_putative	167	69	175	55	126	146	313	1660	1603	925	129.501	59.8498	262.935	32.5921	777.658	44.2059	0.99377	0.00338015	2.50749	1.49e-15	1.51372	7.49e-06
CPS0B_RS03770	CAB_RS03710	WCW_RS03655	n.d.	Multiple_antibiotic_resistance_protein_marC	80	30	62	39	45	89	123	321	333	255	59.591	23.0582	122.189	50.1143	174.093	23.1079	0.994826	0.000598875	1.50928	1.28e-08	0.514459	0.0748449
CPS0B_RS03775	CAB_RS03715	WCW_RS03480	Protein_Metabolism	Methionine_aminopeptidase_(EC_3.4.11.18)	189	166	197	160	92	80	178	739	747	554	202.598	9.83488	159.808	10.044	388.949	41.3939	-0.344282	0.101909	0.930461	1.48e-07	1.27474	9.51e-11
CPS0B_RS03785	CAB_RS03725	WCW_RS04045	n.d.	FIG00494166:_hypothetical_protein	165	138	127	168	215	227	415	1119	1457	807	172.339	34.6082	400.545	57.0729	632.935	71.5115	1.18838	1.98e-05	1.83849	2.91e-12	0.650109	0.024286
CPS0B_RS03810	CAB_RS03750	WCW_RS03330	n.d.	CT845_hypothetical_protein	40	22	82	20	22	21	71	104	139	68	44.7398	24.9799	47.3712	9.62766	57.5602	8.07925	0.0952751	0.827065	0.340709	0.329778	0.245433	0.521874
CPS0B_RS03815	CAB_RS03755	WCW_RS03325	RNA_Metabolism	tRNA-specific_adenosine-34_deaminase_(EC_3.5.4.-)	39	16	94	15	116	109	224	275	308	159	44.1133	33.3389	206.93	17.9367	137.164	11.0562	2.13794	1.24e-10	1.56878	9.88e-07	-0.569167	0.0940946
CPS0B_RS03820	CAB_RS03760	WCW_RS03315	Protein_Metabolism	SSU_ribosomal_protein_S15p_(S13e)	885	1067	1108	826	677	497	1573	901	1061	702	1104.75	116.39	1186.26	143.523	505.336	52.3584	0.096852	0.756919	-1.10785	2.2e-05	-1.2047	1.71e-05
CPS0B_RS03825	CAB_RS03765	WCW_RS03310	RNA_Metabolism	Polyribonucleotide_nucleotidyltransferase_(EC_2.7.7.8)	1619	2004	2327	1839	1198	866	2199	3569	4658	2197	2212.42	228.861	1927.99	214.4	1921.39	275.289	-0.198368	0.264906	-0.202408	0.223178	-0.00404029	0.985209
CPS0B_RS03830	CAB_RS03770	WCW_RS03300	Cofactors_Vitamins_Prosthetic_Groups_Pigments	Cell_division_protein_FtsH_(EC_3.4.24.-)	2806	5058	5098	4645	1509	1359	2535	13399	13526	8514	5020.83	1221.99	2546.61	362.549	6646.8	96.9569	-0.947792	0.00425134	0.390481	0.231226	1.33827	7.46e-05
CPS0B_RS03835	CAB_RS03775	WCW_RS03295	Cofactors_Vitamins_Prosthetic_Groups_Pigments;_RNA_Metabolism	tRNA(Ile)-lysidine_synthetase_(EC_6.3.4.19)	234	189	319	180	126	123	357	1048	1135	802	259.052	40.9332	259.416	32.1737	568.038	57.2387	0.0118643	0.952112	1.11913	2.38e-11	1.10726	1.62e-09
CPS0B_RS03860	CAB_RS03800	WCW_RS04445	Protein_Metabolism	Phenylalanyl-tRNA_synthetase_alpha_chain_(EC_6.1.1.20)	655	818	1051	776	448	405	785	1572	1783	941	934.405	118.928	766.074	93.8317	796.109	57.5475	-0.289707	0.121479	-0.229608	0.190855	0.0600985	0.763286
CPS0B_RS03865	CAB_RS03805	WCW_RS04440	Protein_Metabolism;_Virulence_Disease_and_Defense	LSU_ribosomal_protein_L20p	542	690	742	657	160	114	349	3442	3089	1642	749.877	90.6201	271.688	31.7043	1502.18	196.519	-1.44287	1.45e-12	0.989305	1.69e-07	2.43218	1.16e-31
CPS0B_RS03870	CAB_RS03810	WCW_RS04435	Protein_Metabolism;_Virulence_Disease_and_Defense	LSU_ribosomal_protein_L35p	371	539	540	460	182	188	332	1796	2052	899	544.298	87.729	330.877	51.5802	865.654	136.313	-0.717446	0.00152155	0.658888	0.00184141	1.37633	1.48e-09
CPS0B_RS03875	CAB_RS03815	WCW_RS04430	Protein_Metabolism;_Virulence_Disease_and_Defense	Translation_initiation_factor_3	1878	2835	2869	2175	1639	1266	2810	6786	7674	3797	2773.34	487.418	2638.19	314.953	3363.27	337.822	-0.0739855	0.680564	0.275161	0.0786694	0.349147	0.03722
CPS0B_RS03880	CAB_RS03820	WCW_RS03830	RNA_Metabolism	Transcription_termination_protein_NusB	168	168	204	157	82	84	232	440	497	257	197.925	3.97674	171.434	20.3875	220.82	17.7595	-0.190937	0.310692	0.159013	0.332209	0.349949	0.0509334
CPS0B_RS03885	CAB_RS03825	WCW_RS03825	Cell_Wall_and_Capsule	UDP-N-acetylenolpyruvoylglucosamine_reductase_(EC_1.1.1.158)	222	254	287	232	88	58	176	299	290	173	282.972	19.6295	141.798	20.2642	141.955	5.70254	-0.978815	2.43e-06	-0.983557	1.96e-07	-0.00474204	0.985209
CPS0B_RS03900	CAB_RS03840	WCW_RS07670	Nucleosides_and_Nucleotides	Ribonucleotide_reductase_of_class_Ia_(aerobic),_beta_subunit_(EC_1.17.4.1)	3299	6673	7367	7520	939	686	1546	4976	5613	3405	7096.31	2270.36	1466.9	210.804	2627.13	129.687	-2.222	5.76e-14	-1.40453	1.05e-06	0.817462	0.00974293
CPS0B_RS03905	CAB_RS03845	WCW_RS07665	Nucleosides_and_Nucleotides	Ribonucleotide_reductase_of_class_Ia_(aerobic),_alpha_subunit_(EC_1.17.4.1)	6385	11716	13379	12034	2105	2145	3816	10352	10580	7715	12381.2	3296.02	3800.2	578.414	5455.11	543.171	-1.66929	2e-09	-1.16032	1.91e-05	0.508968	0.0894119
CPS0B_RS03910	CAB_RS03850	WCW_RS02365	Fatty_Acids_Lipids_and_Isoprenoids	CDP-diacylglycerol--serine_O-phosphatidyltransferase_(EC_2.7.8.8)	280	401	484	398	171	211	387	509	599	394	443.799	78.0851	355.152	62.9645	284.738	28.6671	-0.324246	0.155965	-0.634335	0.00226596	-0.310089	0.183362
CPS0B_RS03915	CAB_RS03855	WCW_RS02385	DNA_Metabolism	DNA_recombination_protein_RmuC	276	212	320	209	170	127	400	548	661	400	287.262	32.9924	300.769	35.2812	302.783	25.513	0.0710952	0.791839	0.0744858	0.757367	0.00339056	0.989956
CPS0B_RS03920	CAB_RS03860	WCW_RS02360	n.d.	Metalloprotease,_insulinase_family	523	234	415	323	485	374	1194	1070	945	834	424.239	127.237	880.69	107.663	549.591	98.7634	1.04349	1.15e-06	0.368694	0.0835821	-0.674801	0.00257714
CPS0B_RS03925	CAB_RS03865	WCW_RS02085	n.d.	Catalyzes_the_cleavage_of_p-aminobenzoyl-glutamate_to_p-aminobenzoate_and_glutamate,_subunit_A	289	173	257	181	327	242	709	474	352	292	255.095	52.9743	560.235	53.8329	212.394	35.0254	1.11861	1.44e-06	-0.260879	0.264025	-1.37949	6.26e-09
CPS0B_RS03930	CAB_RS03870	WCW_RS02080	Stress_Response	HtrA_protease/chaperone_protein	702	690	821	674	750	636	1548	1895	2024	1457	821.184	14.0585	1318.59	42.289	1024.37	108.826	0.679191	4.84e-07	0.31627	0.0161724	-0.362921	0.0102725
CPS0B_RS03935	CAB_RS03875	WCW_RS02045	Carbohydrates;_predicted_T3SS_Effector	Succinyl-CoA_ligase_[ADP-forming]_alpha_chain_(EC_6.2.1.5)	368	528	477	422	293	280	660	1952	2005	1106	512.736	86.5148	551.978	18.1293	938.546	51.9303	0.107035	0.754877	0.852608	0.0028219	0.745573	0.0162474
CPS0B_RS03940	CAB_RS03880	WCW_RS02040	Carbohydrates	Succinyl-CoA_ligase_[ADP-forming]_beta_chain_(EC_6.2.1.5)	853	1306	1053	1242	408	391	946	1790	2182	1107	1281.18	302.839	776.847	26.9752	940.228	95.6083	-0.701205	0.0244127	-0.433885	0.148492	0.26732	0.411222
CPS0B_RS03945	CAB_RS03885	WCW_RS02035	Membrane_Transport;_Protein_Metabolism	Signal_recognition_particle_receptor_protein_FtsY_(=alpha_subunit)_(TC_3.A.5.1.1)	149	102	132	89	85	96	283	416	427	333	133.871	25.3339	195.584	37.8834	225.55	31.6512	0.551128	0.0259373	0.738733	0.00103904	0.187605	0.45599
CPS0B_RS03955	CAB_RS03895	WCW_RS02005	n.d.	Aromatic_amino_acid_transport_protein	723	766	983	718	407	349	816	738	828	483	903.814	54.7905	711.528	31.0423	383.131	16.228	-0.347184	0.00785573	-1.23288	1.17e-24	-0.885692	1.89e-11
CPS0B_RS03960	CAB_RS03900	WCW_RS02000	Cell_Wall_and_Capsule	Glucosamine--fructose-6-phosphate_aminotransferase_[isomerizing]_(EC_2.6.1.16)	1058	959	1161	961	478	388	1164	944	988	661	1177.63	33.7066	877.691	82.2937	490	28.0768	-0.415334	0.000157574	-1.26296	7.15e-35	-0.847631	5.43e-14
CPS0B_RS03965	CAB_RS03905	WCW_RS01995	Cell_Wall_and_Capsule	Phosphoglucosamine_mutase_(EC_5.4.2.10)	402	275	539	256	754	686	1887	501	479	425	411.59	99.5274	1449.1	98.0161	272.272	53.9855	1.79427	1.88e-19	-0.5921	0.00305266	-2.38637	7.06e-31
CPS0B_RS03970	CAB_RS03910	WCW_RS01985	RNA_Metabolism	Poly(A)_polymerase_(EC_2.7.7.19)	482	645	588	493	257	291	549	654	785	429	630.138	94.4044	506.884	72.8436	348.013	27.1585	-0.314556	0.152444	-0.845522	2.28e-05	-0.530966	0.0162048
CPS0B_RS03975	CAB_RS03915	WCW_RS01970	Cell_Wall_and_Capsule	Lipid-A-disaccharide_synthase_(EC_2.4.1.182)	252	180	283	196	87	80	273	729	759	385	257.558	32.4511	183.097	35.9553	344.778	33.1492	-0.457623	0.00897972	0.419182	0.0064202	0.876804	2.96e-07
CPS0B_RS04050	CAB_RS03980	WCW_RS01945	Fatty_Acids_Lipids_and_Isoprenoids	Phosphate:acyl-ACP_acyltransferase_PlsX	334	318	525	335	121	105	270	1234	1412	916	425.549	61.175	219.979	4.58293	673.544	54.4516	-0.940135	5.93e-07	0.654193	0.000132742	1.59433	3.28e-17
CPS0B_RS04065	CAB_RS03995	WCW_RS01930	RNA_Metabolism	Cytoplasmic_axial_filament_protein_CafA_and_Ribonuclease_G_(EC_3.1.4.-)	614	1122	1258	927	481	509	901	1266	1379	768	1111.09	269.53	889.286	139.067	634.668	28.5477	-0.323871	0.109411	-0.800698	1.32e-05	-0.476828	0.018438
CPS0B_RS04070	CAB_RS04000	WCW_RS01925	Fatty_Acids_Lipids_and_Isoprenoids	Glycerol-3-phosphate_acyltransferase_(EC_2.3.1.15)	296	372	437	368	150	139	364	379	369	201	418.846	51.0894	286.852	13.6622	175.355	14.1976	-0.538054	0.00305273	-1.24213	1.09e-13	-0.704077	0.000163596
CPS0B_RS04080	CAB_RS04010	WCW_RS08295	n.d.	putative_membrane_protein	254	213	350	174	95	114	323	803	817	430	277.861	52.5315	225.032	45.4753	378.272	31.3276	-0.288252	0.177772	0.439739	0.0202444	0.727991	0.000426603
CPS0B_RS04095	CAB_RS04025	WCW_RS03950	Protein_Metabolism	LSU_ribosomal_protein_L9p	495	423	615	392	483	273	971	3517	3529	2265	543.454	52.7383	748.692	160.582	1749.18	41.832	0.462081	0.00563889	1.67285	6.5e-28	1.21077	1.92e-13
CPS0B_RS04100	CAB_RS04030	WCW_RS03945	Protein_Metabolism	SSU_ribosomal_protein_S18p_@_SSU_ribosomal_protein_S18p,_zinc-independent	483	553	574	500	288	204	576	1037	1052	639	601.737	48.1687	473.753	51.658	510.012	4.47822	-0.341245	0.112882	-0.236993	0.238503	0.104252	0.647126
CPS0B_RS04105	CAB_RS04035	WCW_RS03940	Protein_Metabolism	SSU_ribosomal_protein_S6p	832	843	909	804	720	358	1316	1645	1624	959	966.399	49.8137	1046.2	278.856	787.47	27.7244	0.114497	0.562701	-0.293088	0.0978303	-0.407585	0.0317315
CPS0B_RS04110	CAB_RS04040	WCW_RS03935	Dormancy_and_Sporulation;_Protein_Metabolism	Peptidyl-tRNA_hydrolase_(EC_3.1.1.29)	931	1040	1143	1068	570	406	1030	856	813	575	1193.43	111.232	908.693	108.979	424.591	29.8423	-0.393401	0.00897525	-1.48385	2.9e-26	-1.09045	7.65e-13
CPS0B_RS04115	CAB_RS04045	WCW_RS03930	Protein_Metabolism	LSU_ribosomal_protein_L25p	1225	1699	1631	1485	1271	795	2188	1349	1333	964	1724.88	262.935	1920.75	340.375	692.652	60.0003	0.15235	0.379185	-1.30822	1.68e-17	-1.46057	7.52e-19
CPS0B_RS04130	CAB_RS04060	WCW_RS03910	Fatty_Acids_Lipids_and_Isoprenoids	CDP-diacylglycerol--glycerol-3-phosphate_3-phosphatidyltransferase_(EC_2.7.8.5)	185	95	171	120	122	137	309	142	169	122	161.505	39.5231	253.251	27.3871	82.9163	12.5508	0.639401	0.00130548	-0.960268	5.36e-07	-1.59967	2.18e-15
CPS0B_RS04140	CAB_RS04070	WCW_RS06200	Protein_Metabolism	Glycyl-tRNA_synthetase_alpha_chain_(EC_6.1.1.14)_/_Glycyl-tRNA_synthetase_beta_chain_(EC_6.1.1.14)	560	304	542	348	497	490	1129	1444	1647	974	495.14	117.039	949.198	45.8646	761.582	38.8086	0.929529	3.48e-07	0.615472	0.000473225	-0.314057	0.103568
CPS0B_RS04165	CAB_RS04095	WCW_RS03730	Cell_Division_and_Cell_Cycle	DNA_primase_(EC_2.7.7.-)	408	387	518	338	176	193	552	2799	2585	1872	466.701	35.4584	391.613	65.0977	1374.41	112.285	-0.239837	0.15553	1.54671	1.38e-26	1.78654	2.77e-29
CPS0B_RS04170	CAB_RS04100	WCW_RS06545	DNA_Metabolism	DNA_mismatch_repair_protein_MutS	511	356	432	383	457	420	1069	1024	1155	801	479.789	72.9897	860.479	25.4069	566.985	60.7055	0.835883	8.46e-06	0.238657	0.202844	-0.597227	0.00224483
CPS0B_RS04175	CAB_RS04105	WCW_RS04410	DNA_Metabolism	Excinuclease_ABC_subunit_C	184	155	199	141	90	101	291	1098	1284	646	192.515	14.8538	204.251	36.7508	559.306	53.7045	0.0975375	0.718542	1.51783	1.77e-12	1.42029	1.32e-09
CPS0B_RS04185	CAB_RS04120	WCW_RS03870	Protein_Metabolism	SSU_ribosomal_protein_S14p_(S29e)_@_SSU_ribosomal_protein_S14p_(S29e),_zinc-independent	1991	3109	4310	3033	1100	1336	1701	366	415	289	3511.33	811.494	2051.56	626.769	203.714	22.7193	-0.770594	0.00897468	-4.01327	1.68e-47	-3.24268	1.05e-27
CPS0B_RS04190	CAB_RS04125	WCW_RS03875	Protein_Metabolism	LSU_ribosomal_protein_L36p	556	1016	1158	848	257	310	511	162	155	103	1013.47	247.423	509.333	104.674	79.0076	3.40014	-0.987947	0.000120316	-3.61441	1.28e-47	-2.62646	1.42e-22
CPS0B_RS04195	CAB_RS04130	WCW_RS03885	RNA_Metabolism	Ribonuclease_P_protein_component_(EC_3.1.26.5)	519	566	628	528	50	52	130	398	400	183	638.131	35.1418	101.889	8.72625	178.773	28.1289	-2.61504	6.74e-47	-1.81693	1.17e-30	0.79811	4.8e-05
CPS0B_RS04205	CAB_RS04140	WCW_RS06620	Protein_Metabolism	Cysteinyl-tRNA_synthetase_(EC_6.1.1.16)	228	159	306	153	165	114	508	1758	1667	877	236.822	52.9594	318.781	90.6917	791.669	86.6332	0.431826	0.128639	1.70621	1.73e-11	1.27438	3.47e-06
CPS0B_RS04210	CAB_RS04145	WCW_RS06575	Protein_Metabolism	Lysyl-tRNA_synthetase_(class_II)_(EC_6.1.1.6)	462	407	505	407	409	402	929	3610	3779	2396	506.347	17.8297	780.257	36.4365	1839.31	50.9525	0.620515	5.01e-07	1.85363	1.12e-60	1.23311	2.48e-24
CPS0B_RS04215	CAB_RS04150	WCW_RS03890	n.d.	Thioredoxin_Disulfide_Isomerase	1330	2129	2000	2144	771	720	1276	1139	1301	915	2178.43	507.559	1313.34	210.502	639.599	76.7007	-0.722201	0.00496157	-1.73847	6.39e-13	-1.01627	0.000112098
CPS0B_RS04225	CAB_RS04160	WCW_RS06570	n.d.	Helicase_PriA_essential_for_oriC/DnaA-independent_DNA_replication	246	110	252	105	63	90	306	1046	845	677	199.204	75.6593	184.506	65.9894	488.242	66.5196	-0.0904358	0.819319	1.2543	6.69e-05	1.34474	7.68e-05
CPS0B_RS04235	CAB_RS04170	WCW_RS06625	n.d.	Acylglycerophosphoethanolamine_acyltransferase	495	547	784	506	273	229	681	3662	3344	2026	657.61	81.882	510.822	47.2509	1680.81	115.547	-0.355263	0.0382916	1.34355	1.06e-18	1.69881	1.2e-24
CPS0B_RS04250	CAB_RS04185	WCW_RS08210	n.d.	Leucine_dehydrogenase_(EC_1.4.1.9)	1059	1585	2043	1561	543	392	1081	1815	2134	1446	1768.96	354.539	896.875	89.9852	1025.81	116.916	-0.970455	3.71e-06	-0.780034	0.000109354	0.19042	0.402201
CPS0B_RS04255	CAB_RS04190	WCW_RS01585	Phosphorus_Metabolism	Inorganic_pyrophosphatase_(EC_3.6.1.1)	237	190	257	185	213	188	431	651	749	387	246.312	20.3319	377.125	15.8588	330.686	27.4146	0.601824	0.0197248	0.418344	0.0893583	-0.183479	0.496042
CPS0B_RS04260	CAB_RS04195	WCW_RS06635	n.d.	MutT/Nudix_family_protein	233	189	221	187	146	128	302	226	308	128	236.502	21.1082	259.73	7.64723	120.84	23.914	0.130856	0.533856	-0.95079	1.83e-07	-1.08165	4.18e-08
CPS0B_RS04265	CAB_RS04200	WCW_RS06640	Fatty_Acids_Lipids_and_Isoprenoids	3-oxoacyl-[acyl-carrier-protein]_synthase,_KASII_(EC_2.3.1.179)	682	658	769	575	474	347	1032	1551	1810	1026	762.373	32.5891	810.68	83.1401	819.292	50.6158	0.0918901	0.521789	0.103343	0.427044	0.0114529	0.937105
CPS0B_RS04270	CAB_RS04205	WCW_RS06645	n.d.	Iojap_protein	746	906	881	867	435	308	905	94	86	59	972.664	121.23	725.178	80.9017	45.0098	2.8363	-0.422085	0.0274053	-4.38184	1.39e-112	-3.95975	1.6e-81
CPS0B_RS04290	CAB_RS04225	WCW_RS06670	RNA_Metabolism	tRNA_dimethylallyltransferase_(EC_2.5.1.75)	153	96	207	103	80	59	218	1309	1358	925	156.254	39.7731	149.264	28.77	679.743	43.8981	-0.0406281	0.867155	2.09536	1.15e-33	2.13599	9.71e-29
CPS0B_RS04305	CAB_RS04240	WCW_RS06685	Virulence_Disease_and_Defense	Periplasmic_divalent_cation_tolerance_protein_cutA	15	1	18	3	14	17	53	504	763	340	10.056	8.38336	34.7956	8.75521	296.059	61.1448	1.61851	0.00442743	4.4351	8.2e-18	2.8166	1.28e-07
CPS0B_RS04315	CAB_RS04250	WCW_RS06695	Cell_Wall_and_Capsule	UDP-N-acetylmuramate--alanine_ligase_(EC_6.3.2.8)_/_D-alanine--D-alanine_ligase_(EC_6.3.2.4)	637	385	532	436	337	296	937	2609	2553	1457	566.204	112.071	666.369	92.0919	1228.47	68.4139	0.239082	0.257733	1.10672	3.26e-09	0.867638	1.94e-05
CPS0B_RS04320	CAB_RS04255	WCW_RS06700	Cell_Wall_and_Capsule	UDP-N-acetylglucosamine--N-acetylmuramyl-(pentapeptide)_pyrophosphoryl-undecaprenol_N-acetylglucosamine_transferase_(EC_2.4.1.227)	138	76	122	66	72	77	223	605	534	261	113.363	33.1242	158.089	25.5034	255.34	45.0876	0.488425	0.02898	1.15878	3.1e-09	0.670352	0.00180245
CPS0B_RS04325	CAB_RS04260	WCW_RS06705	Cell_Division_and_Cell_Cycle	Cell_division_protein_FtsW	218	172	253	166	137	112	353	608	608	369	228.594	24.2392	257.47	31.0124	296.125	5.00609	0.184042	0.311394	0.369533	0.0194683	0.185491	0.293904
CPS0B_RS04330	CAB_RS04265	WCW_RS06710	Cell_Wall_and_Capsule	Membrane-bound_lytic_murein_transglycosylase_D_precursor_(EC_3.2.1.-)	369	313	317	267	392	448	867	1421	1488	803	361.401	47.7015	784.18	108.616	687.239	43.0513	1.1073	4.33e-15	0.924587	5.29e-12	-0.182714	0.219386
CPS0B_RS04335	CAB_RS04270	WCW_RS06715	Cell_Wall_and_Capsule	UDP-N-acetylmuramoylalanine--D-glutamate_ligase_(EC_6.3.2.9)	902	705	644	781	1028	907	2129	1424	1510	671	872.519	169.854	1833.42	54.4577	656.57	104.385	1.06325	8.34e-11	-0.403326	0.013282	-1.46657	3.33e-18
CPS0B_RS04340	CAB_RS04275	WCW_RS06720	Cell_Wall_and_Capsule	Phospho-N-acetylmuramoyl-pentapeptide-transferase_(EC_2.7.8.13)	178	127	279	121	180	199	452	896	988	455	196.213	56.2091	370.429	37.3854	427.834	58.1599	0.901744	1.53e-05	1.10928	1.5e-08	0.207535	0.343803
CPS0B_RS04345	CAB_RS04280	WCW_RS03270	Cell_Wall_and_Capsule	UDP-N-acetylmuramoylalanyl-D-glutamyl-2,6-diaminopimelate--D-alanyl-D-alanine_ligase_(EC_6.3.2.10)	774	671	863	677	568	492	1176	1232	1094	672	847.795	33.7716	1006.68	28.5928	557.963	45.1046	0.244976	0.0474667	-0.600239	1.07e-07	-0.845215	3e-12
CPS0B_RS04370	CAB_RS04305	WCW_RS01090	Protein_Metabolism	Translation_elongation_factor_P	895	681	607	698	577	471	1199	450	383	331	828.529	170.65	1004.17	43.341	223.626	36.8952	0.271891	0.256076	-1.86311	7.27e-18	-2.135	2.46e-20
CPS0B_RS04375	CAB_RS04310	WCW_RS01105	Nucleosides_and_Nucleotides	AMP_nucleosidase_(EC_3.2.2.4)	191	167	199	147	143	132	269	1034	1157	631	199.964	14.6426	251.497	23.433	524.28	30.0212	0.321631	0.180452	1.37267	6.52e-11	1.05104	4.28e-06
CPS0B_RS04380	CAB_RS04315	WCW_RS01140	Carbohydrates	Transketolase_(EC_2.2.1.1)	746	591	777	629	731	733	1593	4227	4622	3015	779.65	59.0803	1385.78	93.3565	2240.42	138.186	0.823714	3.7e-08	1.51343	9.94e-27	0.689717	6.78e-06
CPS0B_RS04385	CAB_RS04320	WCW_RS01120	Protein_Metabolism	Alanyl-tRNA_synthetase_(EC_6.1.1.7)	795	511	723	498	678	928	1666	3825	3841	2337	716.194	134.964	1507.04	328.852	1869.62	25.666	1.0569	7.51e-06	1.36385	1.57e-09	0.306954	0.225352
CPS0B_RS04390	CAB_RS04325	WCW_RS01115	RNA_Metabolism	Transcription-repair_coupling_factor	340	139	309	144	102	140	454	2331	2110	1433	261.31	102.732	283.341	90.5548	1104.61	70.6691	0.127727	0.718542	2.02707	2.12e-12	1.89934	9.88e-10
CPS0B_RS04395	CAB_RS04330	WCW_RS01145	Cofactors_Vitamins_Prosthetic_Groups_Pigments	Uroporphyrinogen_III_decarboxylase_(EC_4.1.1.37)	104	31	137	31	29	35	112	626	663	405	83.0659	49.904	72.5439	19.0237	317.43	5.37845	-0.162688	0.720357	1.85101	4.26e-07	2.01369	4.11e-07
CPS0B_RS04415	CAB_RS04350	WCW_RS00975	n.d.	Histone-Like_Developmental_Protein	3881	4980	3607	4236	1331	1236	1813	23291	23353	14894	4811.54	997.73	2154.49	534.921	11553.2	241.098	-1.07418	0.0307324	1.16895	0.0134224	2.24313	5.85e-06
CPS0B_RS04420	CAB_RS04355	WCW_RS00980	n.d.	RNA_methyltransferase,_TrmA_family	146	117	144	130	120	119	355	1603	1566	938	153.1	13.3462	252.488	36.6977	765.623	26.5291	0.731649	9.26e-05	2.30406	4.08e-43	1.57241	1.49e-18
CPS0B_RS04425	CAB_RS04360	WCW_RS00990	n.d.	Preprotein_translocase_subunit_YajC_(TC_3.A.5.1.1)	749	632	612	674	715	594	1308	767	904	408	765.479	111.869	1202.15	104.397	380.462	54.715	0.644051	0.00010046	-0.996939	3.73e-10	-1.64099	2.56e-22
CPS0B_RS04430	CAB_RS04365	WCW_RS01040	Respiration	Na(+)-translocating_NADH-quinone_reductase_subunit_F_(EC_1.6.5.-)	629	580	543	588	455	376	856	4714	5255	3018	671.508	88.1798	770.188	56.8065	2424.16	99.8856	0.19565	0.242382	1.84103	1.07e-36	1.64538	1.18e-25
CPS0B_RS04460	CAB_RS04400	WCW_RS06910	Cell_Division_and_Cell_Cycle	Cell_division_protein_FtsK	701	840	1020	751	188	206	540	1414	1302	814	938.845	90.4374	404.451	51.8293	659.076	36.8641	-1.19988	4.37e-15	-0.507528	0.00040651	0.692356	1.4e-05
CPS0B_RS04465	CAB_RS04405	WCW_RS06915	n.d.	Metal_dependent_hydrolase	58	65	113	53	27	34	85	297	267	141	80.6501	20.4471	63.1652	11.3861	129.513	17.2101	-0.333285	0.25504	0.668561	0.00602135	1.00185	0.000239394
CPS0B_RS04470	CAB_RS04410	WCW_RS00385	n.d.	SET_domain_protein	97	115	124	101	51	35	155	202	198	116	124.373	10.3894	97.8117	27.384	96.0068	4.07244	-0.297038	0.235022	-0.365447	0.0956433	-0.0684091	0.790522
CPS0B_RS04475	CAB_RS04415	WCW_RS05140	n.d.	Phospholipid-binding_protein	965	1804	1890	1721	397	257	692	1383	1687	1144	1818.08	471.572	608.256	98.4554	802.528	105.579	-1.54216	3.83e-07	-1.15419	8.31e-05	0.387972	0.235086
CPS0B_RS04480	CAB_RS04420	WCW_RS06370	n.d.	sodium/alanine_symporter_family_protein	2911	6610	8142	5485	1179	668	1484	340	353	228	6530.47	2099.97	1583.08	471.556	173.377	6.02234	-1.97752	1.34e-07	-5.01458	3.68e-44	-3.03705	3.55e-15
CPS0B_RS04495	CAB_RS04435	WCW_RS05250	Cofactors_Vitamins_Prosthetic_Groups_Pigments	6,7-dimethyl-8-ribityllumazine_synthase_(EC_2.5.1.78)	225	199	194	202	77	64	208	370	357	219	235.056	29.054	148.087	20.7923	176.658	5.97252	-0.634454	0.00059188	-0.405992	0.0144949	0.228462	0.235086
CPS0B_RS04500	CAB_RS04440	WCW_RS05255	Cofactors_Vitamins_Prosthetic_Groups_Pigments	3,4-dihydroxy-2-butanone_4-phosphate_synthase_(EC_4.1.99.12)_/_GTP_cyclohydrolase_II_(EC_3.5.4.25)	680	628	762	593	453	413	1011	2250	1950	1152	756.68	18.1008	837.198	8.58632	991.509	106.288	0.144451	0.435133	0.387045	0.0190225	0.242595	0.182886
CPS0B_RS04505	CAB_RS04445	WCW_RS05145	Cofactors_Vitamins_Prosthetic_Groups_Pigments	Diaminohydroxyphosphoribosylaminopyrimidine_deaminase_(EC_3.5.4.26)_/_5-amino-6-(5-phosphoribosylamino)uracil_reductase_(EC_1.1.1.193)	151	112	263	92	101	125	283	726	704	440	170.993	61.5159	225.104	34.7733	349.9	9.75627	0.386418	0.152444	1.01041	2.7e-05	0.623989	0.0183301
CPS0B_RS04510	CAB_RS04450	WCW_RS07860	Protein_Metabolism	Seryl-tRNA_synthetase_(EC_6.1.1.11)	443	403	441	378	184	156	435	641	600	602	474.756	29.8459	338.774	20.1801	361.602	96.4814	-0.477077	0.0176454	-0.393102	0.0356913	0.0839758	0.700372
CPS0B_RS04520	CAB_RS04460	WCW_RS07880	Membrane_Transport;_predicted_T3SS_Effector;_Virulence_Disease_and_Defense	Lead,_cadmium,_zinc_and_mercury_transporting_ATPase_(EC_3.6.3.3)_(EC_3.6.3.5);_Copper-translocating_P-type_ATPase_(EC_3.6.3.4)	418	226	364	239	256	264	696	2217	1982	1435	352.804	89.6237	528.568	53.3305	1065.55	90.4204	0.580896	0.00356475	1.57785	7.13e-18	0.99695	4.92e-07
CPS0B_RS04525	CAB_RS04465	WCW_RS01450	n.d.	Rod_Shape_Protein	178	169	278	128	64	82	278	690	747	435	210.614	45.5502	171.89	54.1984	349.49	9.79376	-0.266382	0.302332	0.717655	0.00129839	0.984036	5.39e-05
CPS0B_RS04530	CAB_RS04470	WCW_RS01445	Cofactors_Vitamins_Prosthetic_Groups_Pigments	Biotin--protein_ligase_(EC_6.3.4.9,_EC_6.3.4.10,_EC_6.3.4.11,_EC_6.3.4.15)	69	27	41	42	59	57	200	326	330	241	51.2029	19.6893	130.164	29.8537	170.764	16.7065	1.34845	2.21e-07	1.7081	9.56e-13	0.359656	0.162823
CPS0B_RS04540	CAB_RS04480	WCW_RS01420	n.d.	Pseudouridine_synthase_family_protein	545	744	896	629	223	190	482	310	249	274	796.543	118.248	398.692	8.91702	163.756	47.0374	-0.988937	6.49e-06	-2.26094	2.64e-27	-1.27201	2.83e-08
CPS0B_RS04545	CAB_RS04485	WCW_RS01425	Carbohydrates;_Miscellaneous	Phosphoglycerate_mutase_(EC_5.4.2.1)	197	163	133	152	120	150	222	1067	867	714	185.609	38.1842	236.809	59.8251	505.008	73.155	0.335654	0.175955	1.42506	4.62e-11	1.08941	3.73e-06
CPS0B_RS04555	CAB_RS04495	WCW_RS01435	n.d.	NifU-related_protein	108	80	109	104	133	149	276	991	817	622	114.34	14.7321	258.98	38.1635	460.109	53.9158	1.1556	3.83e-06	1.97663	2.14e-17	0.821024	0.00109938
CPS0B_RS04580	CAB_RS04520	WCW_RS08615	Cell_Wall_and_Capsule;_predicted_T3SS_Effector	N-acetylglucosamine-1-phosphate_uridyltransferase_eukaryotic_(EC_2.7.7.23)	385	457	506	426	279	233	669	260	219	198	505.008	44.1123	513.87	37.7187	130.614	24.4449	0.0275801	0.90427	-1.93503	3.05e-25	-1.96261	1.2e-22
CPS0B_RS04585	CAB_RS04525	WCW_RS08625	Fatty_Acids_Lipids_and_Isoprenoids	Glycerol-3-phosphate_dehydrogenase_[NAD(P)+]_(EC_1.1.1.94)	146	151	181	148	78	68	232	350	407	251	177.984	6.70323	158.077	28.4982	189.769	13.2907	-0.14785	0.559924	0.091185	0.696293	0.239035	0.322705
CPS0B_RS04605	CAB_RS04545	WCW_RS07675	Carbohydrates	Phosphoenolpyruvate_carboxykinase_[GTP]_(EC_4.1.1.32)	1088	1010	1092	1087	583	584	1249	2948	3101	1553	1223.17	109.198	1098.85	79.5854	1398.31	140.683	-0.154584	0.374668	0.192726	0.227335	0.347309	0.041763
CPS0B_RS04610	CAB_RS04550	WCW_RS07680	Cell_Division_and_Cell_Cycle	Rod_shape-determining_protein_MreB	768	878	953	875	429	385	949	2219	2344	1173	991.123	91.6645	786.326	2.51472	1055.17	105.743	-0.330511	0.093485	0.0898882	0.644703	0.420399	0.0332091
CPS0B_RS04615	CAB_RS04555	WCW_RS07685	n.d.	FIG00899436:_hypothetical_protein	2492	2102	2297	2333	2043	2132	4605	3468	3628	2033	2639.53	290.061	3972.32	322.263	1695.92	72.8427	0.58636	7.49e-06	-0.634171	5.01e-07	-1.22053	7.23e-20
CPS0B_RS04630	CAB_RS04570	WCW_RS07700	Protein_Metabolism	ATP-dependent_Clp_protease_proteolytic_subunit_(EC_3.4.21.92)	999	718	672	734	603	523	1087	1972	2103	1394	896.981	191.849	1024.44	101.007	1033.35	61.2124	0.187725	0.294822	0.202735	0.219886	0.01501	0.937105
CPS0B_RS04635	CAB_RS04575	WCW_RS07705	Protein_Metabolism	ATP-dependent_Clp_protease_ATP-binding_subunit_ClpX	1056	676	562	716	651	575	1327	3417	4013	2116	868.049	261.147	1155.59	44.2626	1771.1	141.122	0.40778	0.0810772	1.01532	2.04e-06	0.607542	0.00965435
CPS0B_RS04640	CAB_RS04580	WCW_RS08970	RNA_Metabolism	tRNA_nucleotidyltransferase_(EC_2.7.7.21)_(EC_2.7.7.25)	360	346	324	373	138	176	366	1068	973	692	403.049	57.9029	305.396	51.2237	516.423	38.9882	-0.397068	0.0270076	0.355831	0.0285149	0.752899	1.94e-05
CPS0B_RS04645	CAB_RS04585	WCW_RS07840	Protein_Metabolism	GTP-binding_protein_EngA	691	1056	1261	909	386	310	785	1154	953	612	1108.98	208.455	663.552	34.8866	506.522	56.8204	-0.734549	0.000500952	-1.11837	2.08e-08	-0.383818	0.086544
CPS0B_RS04655	CAB_RS04595	WCW_RS00495	n.d.	Protein_export_cytoplasm_protein_SecA_ATPase_RNA_helicase_(TC_3.A.5.1.1)	2297	2189	2367	2226	1337	1314	2719	3520	3527	2350	2593.32	176.151	2462.46	204.163	1771.71	76.9979	-0.0759228	0.602528	-0.547104	1.57e-05	-0.471181	0.000619524
CPS0B_RS04665	CAB_RS04605	WCW_RS00505	Fatty_Acids_Lipids_and_Isoprenoids	Phosphatidylserine_decarboxylase_(EC_4.1.1.65)	248	138	345	148	194	257	527	426	440	301	244.55	79.6524	439.327	81.295	220.894	14.5081	0.828704	0.000239157	-0.148137	0.518216	-0.976841	2.17e-05
CPS0B_RS04670	CAB_RS04610	WCW_RS08585	Protein_Metabolism;_RNA_Metabolism	GTPase_and_tRNA-U34_5-formylation_enzyme_TrmE	208	156	246	116	107	80	323	268	211	225	203.768	44.9184	209.091	50.9071	137.762	36.7313	0.0484319	0.879966	-0.559295	0.0337014	-0.607727	0.0332122
CPS0B_RS04675	CAB_RS04615	WCW_RS08590	DNA_Metabolism	Endonuclease_III_(EC_4.2.99.18)	90	47	170	36	25	37	88	98	69	70	93.5317	53.5083	64.8319	15.7844	45.8374	10.8478	-0.503935	0.204088	-0.997021	0.00512243	-0.493085	0.219386
CPS0B_RS04680	CAB_RS04620	WCW_RS04185	n.d.	Branched-chain_amino_acid_transport_system_carrier_protein	498	339	315	357	341	237	773	374	318	209	433.79	104.112	583.051	81.3737	168.429	15.533	0.424983	0.0563928	-1.34368	7.42e-11	-1.76866	9.1e-16
CPS0B_RS04695	CAB_RS04635	WCW_RS00465	Carbohydrates	Dihydrolipoamide_dehydrogenase_of_pyruvate_dehydrogenase_complex_(EC_1.8.1.4)	605	603	592	610	415	358	795	794	902	529	690.388	72.4347	716.712	47.8959	416.456	20.1406	0.0504358	0.77111	-0.723991	3.18e-07	-0.774427	4.45e-07
CPS0B_RS04700	CAB_RS04640	WCW_RS00460	Cofactors_Vitamins_Prosthetic_Groups_Pigments	Lipoate_synthase	338	339	344	312	132	108	366	412	461	324	380.757	27.7326	255.306	41.1332	227.98	25.269	-0.554659	0.00331629	-0.735638	2.17e-05	-0.180979	0.364458
CPS0B_RS04705	CAB_RS04645	WCW_RS00445	T3SS_Apparatus	Type_III_secretion_protein_SctJ	2433	3470	3386	3333	1258	1088	2642	2630	2527	1841	3609.11	636.065	2238.8	49.8715	1328.75	114.679	-0.670071	0.0610379	-1.3947	2.62e-05	-0.724633	0.0465887
CPS0B_RS04715	CAB_RS04655	WCW_RS00435	T3SS_Apparatus	Type_III_secretion_translocase_SctL	1938	2796	2377	2415	691	694	1242	1353	1354	830	2730.57	513.915	1237.6	184.95	661.463	8.97922	-1.11644	0.000247136	-1.99291	6.42e-12	-0.876474	0.00618792
CPS0B_RS04720	CAB_RS04660	WCW_RS00430	T3SS_Apparatus	Type_III_secretion_inner_membrane_protein_SctR	383	567	454	621	284	201	637	362	369	276	584.338	160.187	486.18	61.9438	192.238	21.8551	-0.258382	0.319887	-1.57698	1.16e-11	-1.3186	1.66e-07
CPS0B_RS04725	CAB_RS04665	WCW_RS00425	predicted_Inclusion_Membrane_Protein;_T3SS_Apparatus	Type_III_secretion_inner_membrane_protein_(YscS,homologous_to_flagellar_export_components)	102	122	95	113	23	17	49	533	706	386	124.379	23.0435	39.1496	3.65503	303.831	36.7947	-1.60929	7.33e-11	1.28039	5.15e-12	2.88968	1.59e-33
CPS0B_RS04730	CAB_RS04670	WCW_RS00420	T3SS_Apparatus	Type_III_secretion_inner_membrane_protein_SctT	129	166	189	141	51	65	180	381	284	226	177.352	20.6646	125.231	27.4916	168.603	26.377	-0.475222	0.0566134	-0.0729417	0.760224	0.40228	0.108786
CPS0B_RS04755	CAB_RS04695	WCW_RS09175	n.d.	predicted_OMP_[leader_(16)_peptide]	237	322	407	247	165	139	315	618	696	427	342.072	59.3159	282.378	18.8551	327.182	16.8413	-0.281193	0.157966	-0.0662937	0.730651	0.214899	0.285728
CPS0B_RS04760	CAB_RS04700	WCW_RS09190	n.d.	General_secretion_pathway_protein_F_/_Type_II_secretory_pathway,_component_PulF_/_Type_IV_fimbrial_assembly_protein_PilC	397	569	780	487	140	159	414	869	933	577	628.889	127.032	308.299	44.1131	446.567	12.7052	-1.01362	1.55e-07	-0.491333	0.0071785	0.522288	0.0102725
CPS0B_RS04770	CAB_RS04710	WCW_RS09200	n.d.	General_secretion_pathway_protein_D	1245	2419	3138	1894	584	440	1013	2178	2033	1156	2446.49	713.61	935.704	110.676	993.888	80.3103	-1.37523	4.87e-12	-1.28739	1.67e-11	0.0878349	0.699928
CPS0B_RS04775	CAB_RS04715	WCW_RS09205	n.d.	FIG00494291:_hypothetical_protein	1516	3479	4382	3005	900	661	1054	766	824	502	3492.99	1142.81	1289.81	367.647	392.154	9.70467	-1.41514	1.15e-06	-3.08473	1.73e-28	-1.66959	3.16e-08
CPS0B_RS04785	CAB_RS04720	WCW_RS08980	Protein_Metabolism	Xaa-Pro_aminopeptidase_(EC_3.4.11.9)	268	153	321	137	99	91	334	715	763	636	245.435	75.2322	214.798	51.5345	409.075	78.7058	-0.174679	0.522585	0.720651	0.0021737	0.89533	0.000469355
CPS0B_RS04790	CAB_RS04725	WCW_RS08975	DNA_Metabolism	DNA_mismatch_repair_protein_MutL	444	444	908	436	175	163	534	184	147	167	621.5	176.25	365.526	64.465	98.2179	29.8864	-0.750631	0.00120618	-2.63231	1.26e-32	-1.88168	4.68e-15
CPS0B_RS04795	CAB_RS04730	WCW_RS07730	T3SS_Apparatus	Low_Calcium_Response_Protein_H	6891	27402	33515	20787	2204	750	1753	655	867	622	24910.6	11324.1	2335.74	1385.57	412.097	80.4114	-3.18886	3.74e-10	-5.45014	1.23e-28	-2.26128	1.99e-05
CPS0B_RS04815	CAB_RS04750	WCW_RS00615	RNA_Metabolism	Permease_of_the_drug/metabolite_transporter_(DMT)_superfamily	338	514	778	342	98	110	294	351	377	287	550.202	168.828	216.085	31.812	194.58	27.3793	-1.31782	1.11e-06	-1.47354	8.15e-09	-0.155716	0.606678
CPS0B_RS04820	CAB_RS04755	WCW_RS00105	Protein_Metabolism	Threonyl-tRNA_synthetase_(EC_6.1.1.3)	2023	3298	3812	3123	924	806	1646	1422	1493	1105	3480.49	741.363	1567.47	165.616	767.608	89.4334	-1.12949	5.8e-05	-2.13367	1.7e-15	-1.00418	0.000623292
CPS0B_RS04825	CAB_RS04760	WCW_RS00100	Cell_Division_and_Cell_Cycle	Chromosome_(plasmid)_partitioning_protein_ParA_/_Sporulation_initiation_inhibitor_protein_Soj	200	210	242	178	138	174	333	480	443	347	235.638	12.4503	294.886	51.4939	242.477	29.249	0.314317	0.162153	0.0384991	0.862116	-0.275818	0.223072
CPS0B_RS04830	CAB_RS04765	WCW_RS00095	n.d.	Virulence_plasmid_protein_pGP6-D	148	138	165	103	103	87	204	693	602	491	156.83	18.4917	178.47	8.84125	341.414	46.9337	0.179822	0.407828	1.10761	7.89e-10	0.927784	2.84e-06
CPS0B_RS04840	CAB_RS04775	WCW_RS00915	Protein_Metabolism	Tryptophanyl-tRNA_synthetase_(EC_6.1.1.2)	702	532	536	624	286	224	642	434	526	236	687.753	123.745	504.49	38.4772	218.958	32.4866	-0.439691	0.0116926	-1.63182	6.32e-24	-1.19213	1.51e-11
CPS0B_RS04845	CAB_RS04780	WCW_RS00920	DNA_Metabolism	Excinuclease_ABC_subunit_B	278	148	235	175	63	87	280	761	881	558	237.139	57.5346	175.252	55.7924	415.202	31.9062	-0.405767	0.112343	0.795825	0.000395488	1.20159	9.47e-07
CPS0B_RS04850	CAB_RS04785	WCW_RS08945	Carbohydrates	Enolase_(EC_4.2.1.11)	856	651	577	675	885	737	1642	1966	2343	1315	793.732	165.394	1495.56	119.901	1050.14	75.4111	0.905929	1.67e-07	0.401947	0.01801	-0.503983	0.005608
CPS0B_RS04875	CAB_RS04810	WCW_RS08570	Carbohydrates;_Cofactors_Vitamins_Prosthetic_Groups_Pigments;_Respiration	Succinate_dehydrogenase_iron-sulfur_protein_(EC_1.3.99.1)	310	251	299	225	341	235	739	1028	1062	512	308.418	32.2032	572.263	75.4717	476.728	59.0893	0.888585	3.6e-07	0.625621	0.000177522	-0.262964	0.152551
CPS0B_RS04880	CAB_RS04815	WCW_RS08575	Carbohydrates;_Respiration	Succinate_dehydrogenase_flavoprotein_subunit_(EC_1.3.99.1)	597	402	569	443	596	408	1277	1814	2116	837	571.044	81.7654	994.283	132.089	862.64	175.861	0.794955	1.54e-05	0.591823	0.000853752	-0.203132	0.301922
CPS0B_RS04885	CAB_RS04820	WCW_RS08580	Respiration	Succinate_dehydrogenase_cytochrome_b558_subunit	321	190	383	205	203	180	532	1105	1310	614	308.227	73.9361	393.578	39.7195	556.238	70.8992	0.352609	0.125923	0.840802	4.95e-05	0.488193	0.0324523
CPS0B_RS04890	CAB_RS04825	WCW_RS00510	DNA_Metabolism	Putative_deoxyribonuclease_YcfH	171	64	226	81	127	148	344	298	312	269	149.902	68.4121	273.498	35.0657	170.563	35.2399	0.844159	0.00546415	0.177699	0.563429	-0.66646	0.0329085
CPS0B_RS04895	CAB_RS04830	WCW_RS00545	Protein_Metabolism;_Respiration	Cytochrome_c-type_biogenesis_protein_DsbD,_protein-disulfide_reductase_(EC_1.8.1.8)	3410	9615	13022	7320	1518	906	1496	683	521	461	9350.88	3771.62	1954.73	730.073	318.843	56.8804	-2.1781	3.57e-08	-4.65637	1.12e-34	-2.47828	1.27e-09
CPS0B_RS04900	CAB_RS04835	WCW_RS00965	Membrane_Transport	MotA/TolQ/ExbB_proton_channel_family_protein	156	130	175	115	75	96	291	240	205	163	162.963	15.7768	191.731	49.8367	115.827	14.6424	0.251603	0.254113	-0.492086	0.0130881	-0.743689	0.000469355
CPS0B_RS04905	CAB_RS04840	WCW_RS00555	Membrane_Transport	Biopolymer_transport_protein_ExbD/TolR	63	70	67	62	48	53	98	68	63	39	74.9004	7.22916	92.4915	13.4049	31.7191	1.73068	0.276215	0.204372	-1.21594	1.21e-09	-1.49216	3.54e-12
CPS0B_RS04915	CAB_RS04850	WCW_RS00565	Membrane_Transport	tolB_protein_precursor,_periplasmic_protein_involved_in_the_tonb-independent_uptake_of_group_A_colicins	328	363	433	353	357	365	876	561	602	417	419.821	27.4474	708.737	47.5216	299.941	25.8112	0.750984	7.55e-07	-0.48428	0.00104185	-1.23526	1.22e-15
CPS0B_RS04920	CAB_RS04855	WCW_RS00575	Membrane_Transport	18K_peptidoglycan-associated_outer_membrane_lipoprotein;_Peptidoglycan-associated_lipoprotein_precursor;_Outer_membrane_protein_P6;_OmpA/MotB_precursor	487	589	491	589	453	431	914	2027	2349	1292	620.375	113.583	822.615	58.1165	1055.23	67.4242	0.39956	0.125364	0.753659	0.0016217	0.354099	0.182085
CPS0B_RS04930	CAB_RS04865	WCW_RS08940	n.d.	FIG00493962:_hypothetical_protein	127	207	212	144	121	92	169	733	882	616	195.623	41.6866	183.112	38.4246	425.941	59.3439	-0.105772	0.722924	1.10062	5.2e-06	1.2064	4.42e-06
CPS0B_RS04935	CAB_RS04870	WCW_RS08935	Stress_Response;_Sulfur_Metabolism	Alkyl_hydroperoxide_reductase_subunit_C-like_protein	832	680	699	710	1277	912	1991	1704	1796	1058	836.597	109.099	1949.72	328.98	850.976	15.1751	1.21037	3.35e-15	0.0252335	0.879325	-1.18513	6.49e-14
CPS0B_RS04950	CAB_RS04885	WCW_RS08870	n.d.	alternate_gene_name:_yzbB	166	90	222	94	163	159	517	367	356	255	159.199	52.4761	350.8	65.9457	185.462	14.5268	1.12369	1e-05	0.213717	0.409496	-0.909977	0.00050814
CPS0B_RS04955	CAB_RS04890	WCW_RS00375	Nucleosides_and_Nucleotides	Nucleoside_5-triphosphatase_RdgB_(dHAPTP,_dITP,_XTP-specific)_(EC_3.6.1.15)	129	90	117	92	124	81	285	1941	2576	1333	121.693	17.471	209.562	36.4228	1088.14	137.785	0.784629	0.00119968	3.11549	2.43e-46	2.33086	1.26e-23
CPS0B_RS04965	CAB_RS04900	WCW_RS09070	DNA_Metabolism	Uracil-DNA_glycosylase,_family_1	111	58	138	79	45	30	132	201	198	140	108.181	29.0187	84.3814	22.9729	102.15	7.50213	-0.317365	0.277405	-0.0863921	0.753127	0.230973	0.422219
CPS0B_RS04970	CAB_RS04905	WCW_RS08860	DNA_Metabolism	ATP-dependent_DNA_helicase_UvrD/PcrA	494	385	419	366	266	301	722	1867	1690	1144	475.002	63.3732	567.116	67.2207	883.743	56.0314	0.254806	0.317501	0.882902	0.000106398	0.628096	0.0118818
CPS0B_RS04985	CAB_RS04920	WCW_RS08240	DNA_Metabolism	DNA_topoisomerase_I_(EC_5.99.1.2)	863	874	737	801	582	798	1301	3516	3268	2609	940.82	139.057	1258.83	307.019	1797.52	236.862	0.414449	0.0498746	0.924168	1.98e-06	0.509718	0.0169643
CPS0B_RS04990	CAB_RS04925	WCW_RS09445	RNA_Metabolism	tRNA_dihydrouridine_synthase_B_(EC_1.-.-.-)	426	772	1176	675	116	165	390	1902	1896	929	854.338	266.069	291.18	65.427	866.156	108.922	-1.52284	1.56e-09	0.0164236	0.95203	1.53926	3.3e-09
CPS0B_RS04995	CAB_RS04930	WCW_RS09450	n.d.	Cell_division_protein_YlmG/Ycf19_(putative),_YggT_family	77	122	208	97	35	24	126	104	151	90	140.355	47.268	72.551	27.2961	65.2724	11.3781	-0.88811	0.00194094	-1.09127	2.63e-05	-0.203162	0.509035
CPS0B_RS05010	CAB_RS04945	WCW_RS09465	predicted_T3SS_Effector	Phophatidylinositol-4-phosphate_5-kinase_(EC_2.7.1.68)	494	719	885	576	328	264	638	1389	1229	758	755.235	137.439	556.195	35.3411	628.454	51.415	-0.437698	0.0504023	-0.26268	0.217702	0.175018	0.452195
CPS0B_RS05015	CAB_RS04950	WCW_RS09470	Carbohydrates;_Cofactors_Vitamins_Prosthetic_Groups_Pigments	5-formyltetrahydrofolate_cyclo-ligase_(EC_6.3.3.2)	39	34	68	31	9	17	67	187	200	136	47.9235	12.5473	35.6404	18.613	99.0844	7.37576	-0.342855	0.372072	1.00876	0.00132768	1.35162	0.000123615
CPS0B_RS05025	CAB_RS04955	WCW_RS09475	DNA_Metabolism	RecA_protein	1177	930	776	899	1471	1739	2809	1269	1180	778	1088.44	232.648	2859.04	597.29	605.822	29.9343	1.37621	4.06e-12	-0.833279	1.92e-05	-2.20949	4e-27
CPS0B_RS05045	CAB_RS04975	WCW_RS03780	Cofactors_Vitamins_Prosthetic_Groups_Pigments	2-amino-4-hydroxy-6-hydroxymethyldihydropteridine_pyrophosphokinase_(EC_2.7.6.3)_/_Dihydropteroate_synthase_(EC_2.5.1.15)	467	317	478	309	202	198	509	480	532	351	444.071	72.3533	398.893	26.0764	257.83	18.9679	-0.151155	0.442919	-0.779279	5.84e-06	-0.628124	0.000891161
CPS0B_RS05055	CAB_RS04985	WCW_RS09365	Cell_Division_and_Cell_Cycle;_RNA_Metabolism	RNA_polymerase_sigma_factor_RpoD	1669	1557	1706	1570	1924	1821	3703	2786	3031	1893	1856.25	115.773	3437.72	313.717	1449.43	56.8547	0.883599	8.56e-13	-0.35516	0.00356546	-1.23876	2.07e-22
CPS0B_RS05065	CAB_RS04995	WCW_RS09335	Protein_Metabolism	SSU_ribosomal_protein_S20p	855	1526	1927	1234	490	390	714	1549	1710	923	1562.51	399.585	761.645	146.041	775.81	46.3428	-1.02392	0.000407633	-0.995177	0.000339331	0.0287407	0.931763
CPS0B_RS05075	CAB_RS05005	WCW_RS00145	DNA_Metabolism	Exodeoxyribonuclease_V_alpha_chain_(EC_3.1.11.5)	244	219	405	184	74	55	252	491	466	305	293.536	71.0882	152.311	48.0453	236.966	9.6874	-0.902492	0.000504296	-0.305319	0.218839	0.597173	0.0271644
CPS0B_RS05085	CAB_RS05015	WCW_RS00605	n.d.	transcriptional_regulator	494	606	407	562	321	317	614	889	1000	646	598.2	142.515	581.499	65.712	478.81	33.7892	-0.0406282	0.899271	-0.312959	0.243782	-0.272331	0.348334
CPS0B_RS05090	CAB_RS05020	WCW_RS00055	Cell_Wall_and_Capsule	Glucosamine-1-phosphate_N-acetyltransferase_(EC_2.3.1.157)	381	338	316	287	147	161	403	684	702	444	378.235	53.2172	310.865	34.9284	343.624	6.64171	-0.274211	0.138774	-0.136318	0.4322	0.137893	0.464364
CPS0B_RS05095	CAB_RS05025	WCW_RS00050	Fatty_Acids_Lipids_and_Isoprenoids	Octaprenyl_diphosphate_synthase_(EC_2.5.1.90)_/_Dimethylallyltransferase_(EC_2.5.1.1)_/_(2E,6E)-farnesyl_diphosphate_synthase_(EC_2.5.1.10)_/_Geranylgeranyl_diphosphate_synthase_(EC_2.5.1.29)	153	142	84	102	75	97	263	869	1027	480	138.976	41.6134	184.655	40.2842	436.169	56.0176	0.424288	0.0695667	1.6362	6.75e-16	1.21191	3.59e-08
CPS0B_RS05105	CAB_RS05035	WCW_RS09075	n.d.	FIG00494013:_hypothetical_protein	148	131	113	126	75	61	139	1024	1183	555	148.885	24.6858	125.704	10.2195	506.809	63.6108	-0.245185	0.277405	1.75495	4.42e-22	2.00014	8.26e-23
CPS0B_RS05110	CAB_RS05040	WCW_RS00900	Cofactors_Vitamins_Prosthetic_Groups_Pigments	Thymidylate_synthase_thyX_(EC_2.1.1.-)	716	764	618	733	440	320	870	1149	1320	836	814.866	137.721	726.711	70.7111	623.55	45.4428	-0.161938	0.380939	-0.382087	0.0214067	-0.220149	0.231668

## Sheet: RB
Table S6. Expression of homologous genes shared between C. psittaci, C. abortus and W. Chondrophila.
RB core transcriptome
Homologous genes (bidirectional hits >30% sequence identity)															Norm. Mean Expression						CpsiRB vs CabRB		CpsiRB vs WadRB		CabRB vs WadRB
Locus tag C. psittaci	Locus tag C. abortus	Locus tag W. chondrophila	Category	Function	C. psittaci Raw counts RB_1	C. psittaci Raw counts RB_2	C. psittaci Raw counts RB_3	C. psittaci Raw counts RB_4	C. abortus Raw counts RB_1	C. abortus Raw counts RB_2	C. abortus Raw counts RB_3	W. chondrophila Raw counts RB_1	W. chondrophila Raw counts RB_2	W. chondrophila Raw counts RB_3	C. psittaci RB	SD C. psittaci RB	C. abortus RB	SD C. abortus RB	W. chondrophila RB	SD W. chondrophila RB	log2FoldChange	padj	log2FoldChange	padj	log2FoldChange	padj
CPS0B_RS00005	CAB_RS00005	WCW_RS00165	Cofactors_Vitamins_Prosthetic_Groups_Pigments	Porphobilinogen_synthase_(EC_4.2.1.24)	254	400	151	361	336	222	226	130	187	139	434.158	71.7906	86.8296	15.3057	285.408	19.3479	-2.27651	1.06e-22	-0.59453	0.015001	1.68198	4.1e-11
CPS0B_RS00010	CAB_RS00010	WCW_RS09220	Respiration	Na(+)-translocating_NADH-quinone_reductase_subunit_A_(EC_1.6.5.-)	961	1154	503	505	2287	2076	1770	610	797	515	1210.24	415.975	683.907	66.557	1200.86	124.092	-0.803596	0.000788647	-0.00681929	0.98342	0.796777	0.00190188
CPS0B_RS00015	CAB_RS00015	WCW_RS00200	n.d.	Protein_CPn_0742/CP_0003/CPj0742/CpB0770	4603	3846	2615	934	4116	2554	1487	68	113	102	5084.88	3178.15	896.264	376.397	177.876	37.5224	-2.33408	1.79e-06	-4.44074	9.04e-20	-2.10667	6.61e-05
CPS0B_RS00020	CAB_RS00020	WCW_RS00380	RNA_Metabolism	Transcription_elongation_factor_GreA	759	1742	402	1154	4575	4281	5066	1246	1668	956	1402.37	180.252	1559.29	149.939	2401.99	320.002	0.1496	0.347768	0.768279	3.55e-07	0.61868	0.000124434
CPS0B_RS00030	CAB_RS00030	WCW_RS00360	Amino_Acids_and_Derivatives	Aspartate_aminotransferase_(EC_2.6.1.1)	427	827	260	578	2905	2789	2844	157	208	148	758.69	84.0657	955.319	38.0817	321.708	26.0068	0.339804	0.00392006	-1.22758	6.63e-21	-1.56738	1.07e-31
CPS0B_RS00035	CAB_RS00035	WCW_RS00355	n.d.	FIG00493188:_hypothetical_protein	483	1220	237	871	544	458	369	88	133	121	948.57	207.552	152.477	22.5404	215.874	40.3677	-2.58857	3.49e-23	-2.10102	7.04e-15	0.487546	0.105519
CPS0B_RS00050	CAB_RS00050	WCW_RS00130	n.d.	Efflux_Protein	471	807	239	580	1829	1614	1675	237	327	289	754.715	44.6398	571.502	2.19102	539.655	82.0458	-0.396469	0.0244657	-0.482167	0.00785175	-0.0856984	0.674919
CPS0B_RS00055	CAB_RS00055	WCW_RS07395	Miscellaneous	Rhodanese_domain_protein_UPF0176,_Firmicutes_subgroup	219	302	120	323	2180	2299	2547	204	295	145	360.655	73.6694	788.7	92.5406	395.286	66.1294	1.12858	3.31e-10	0.144512	0.478205	-0.984065	4.66e-07
CPS0B_RS00060	CAB_RS00060	WCW_RS07565	Protein_Metabolism	SSU_ribosomal_protein_S4p_(S9e)	395	758	172	445	7532	6019	8888	797	1056	475	612.992	35.7313	2509.92	459.102	1431.68	347.665	2.0077	2.45e-24	1.20852	1.79e-09	-0.799176	0.0001859
CPS0B_RS00065	CAB_RS00065	WCW_RS07550	DNA_Metabolism	Endonuclease_IV_(EC_3.1.21.2)	196	332	50	331	650	623	498	171	245	211	303.611	111.771	197.652	24.2533	395.493	56.7219	-0.629592	0.0074445	0.350705	0.159123	0.980297	8.52e-05
CPS0B_RS00070	CAB_RS00070	WCW_RS07555	n.d.	Virulence_factor_mviN	414	733	222	609	1912	1581	1689	82	125	94	712.656	89.9935	577.838	20.0796	187.99	14.844	-0.299673	0.108273	-1.90184	2.11e-22	-1.60216	7.17e-15
CPS0B_RS00095	CAB_RS00095	WCW_RS07410	n.d.	FIG00494470:_hypothetical_protein	480	415	248	68	993	550	364	17	19	23	502.842	318.784	209.089	90.9187	38.2449	11.1645	-1.18182	0.0178666	-3.38256	2.19e-11	-2.20074	4.76e-05
CPS0B_RS00100	CAB_RS00100	WCW_RS07455	Cell_Wall_and_Capsule	Lipopolysaccharide_ABC_transporter,_ATP-binding_protein_LptB	404	619	179	451	969	644	656	84	125	99	593.924	35.3082	251.34	43.3668	193.099	19.9504	-1.22944	9.9e-14	-1.60947	8.34e-19	-0.380032	0.0545643
CPS0B_RS00110	CAB_RS00110	WCW_RS07465	Cell_Wall_and_Capsule	2-Keto-3-deoxy-D-manno-octulosonate-8-phosphate_synthase_(EC_2.5.1.55)	637	828	304	310	1380	1238	1146	94	158	122	783.262	254.44	419.964	23.7156	232.886	28.9422	-0.875828	0.00131974	-1.70281	7.51e-10	-0.826985	0.00574981
CPS0B_RS00120	CAB_RS00120	WCW_RS07485	n.d.	KH_domain_RNA_binding_protein_YlqC	3850	4397	2502	937	4809	3209	2606	376	608	281	4823.31	2807.77	1173.84	298.973	769.171	126.523	-1.90533	2.49e-05	-2.46734	3.96e-08	-0.562017	0.269584
CPS0B_RS00125	CAB_RS00125	WCW_RS07500	Protein_Metabolism;_RNA_Metabolism	Ribosomal_large_subunit_pseudouridine_synthase_D_(EC_4.2.1.70)	310	642	152	241	2861	2878	1675	193	244	184	467.907	91.9226	826.158	220.435	391.416	40.7495	0.808067	0.000483597	-0.252635	0.31342	-1.0607	2.01e-05
CPS0B_RS00140	CAB_RS00140	WCW_RS07520	DNA_Metabolism;_Virulence_Disease_and_Defense	Topoisomerase_IV_subunit_A_(EC_5.99.1.-)	296	730	156	319	1016	860	799	294	399	263	512.002	85.1318	298.002	22.1006	596.636	45.637	-0.781804	9.65e-08	0.210677	0.191386	0.992481	3.34e-10
CPS0B_RS00145	CAB_RS00145	WCW_RS07525	DNA_Metabolism;_Virulence_Disease_and_Defense	Topoisomerase_IV_subunit_B_(EC_5.99.1.-)	567	1103	167	854	2184	1613	1576	220	320	240	891.996	243.358	596.652	73.9756	488.16	35.0869	-0.585481	0.00181227	-0.873115	4.99e-06	-0.287634	0.17404
CPS0B_RS00150	CAB_RS00150	WCW_RS07535	Cofactors_Vitamins_Prosthetic_Groups_Pigments	Glutamyl-tRNA_reductase_(EC_1.2.1.70)	743	1343	357	815	5520	3536	4542	67	106	90	1154.82	27.0199	1509.25	235.522	165.064	26.2461	0.382831	0.0138181	-2.78257	2.57e-58	-3.1654	1.53e-68
CPS0B_RS00155	CAB_RS00155	WCW_RS07760	T3SS_Apparatus	FIG042683:_Type_III_secretion	775	910	495	194	6230	3815	3011	44	59	47	971.12	549.871	1438.47	451.754	94.5237	9.64166	0.543989	0.139703	-3.19269	3e-18	-3.73668	7.1e-22
CPS0B_RS00160	CAB_RS00160	WCW_RS07765	n.d.	FIG016943:_Forkhead_domain_protein	4765	5647	2859	1423	21944	13749	11951	455	615	450	5910.28	3039.78	5258.58	1389.13	953.517	71.799	-0.167241	0.631421	-2.54134	2.88e-15	-2.3741	6.98e-12
CPS0B_RS00165	CAB_RS00165	WCW_RS07770	T3SS_Apparatus	FIG016943:_Type_III_secretion	960	912	511	194	8217	5568	3917	775	989	664	1055.98	612.922	1953.75	595.104	1521.54	163.323	0.861126	0.016758	0.515322	0.166702	-0.345804	0.395489
CPS0B_RS00185	CAB_RS00185	WCW_RS07790	T3SS_Apparatus	Type_III_secretion_cytoplasmic_ATP_synthase_(EC_3.6.3.14,_YscN,SpaL,MxiB,HrcN,EscN)	2540	2980	1505	647	12798	7343	7244	590	508	380	3089.72	1660.99	3019.44	823.442	950.285	297.14	-0.0321489	0.934499	-1.62579	6.15e-06	-1.59365	3.7e-05
CPS0B_RS00190	CAB_RS00190	WCW_RS07795	T3SS_Apparatus	FIG016940:_Type_III_secretion_protein	2179	2058	1157	445	18013	10300	8526	55	80	58	2393.49	1387.19	4052.82	1363.19	120.581	6.79222	0.721596	0.0559395	-4.08673	7.26e-28	-4.80833	1.06e-33
CPS0B_RS00205	CAB_RS00205	WCW_RS07815	T3SS_Apparatus	FIG047302:_Type_III_secretion_S/T_Protein_Kinase	736	789	345	411	3614	2798	2063	89	139	100	881.506	280.965	939.46	209.059	204.146	12.1666	0.094848	0.708416	-2.06221	3.71e-17	-2.15706	1.07e-16
CPS0B_RS00210	CAB_RS00210	WCW_RS07820	T3SS_Apparatus	Type_III_secretion_protein_SctC	3177	3431	1912	941	17375	13563	11183	688	1201	693	3869.71	2069.83	4675.73	784.57	1579.93	94.3925	0.264722	0.430493	-1.24771	7.75e-05	-1.51244	7.65e-06
CPS0B_RS00220	CAB_RS00220	WCW_RS09320	Protein_Metabolism	Putative_ATP:guanido_phosphotransferase_YacI_(EC_2.7.3.-)	350	588	121	408	3667	2853	2122	217	268	201	503.826	66.813	958.193	207.467	432.784	49.2111	0.908775	2.93e-08	-0.232187	0.20404	-1.14096	1.79e-10
CPS0B_RS00225	CAB_RS00225	WCW_RS09315	n.d.	FIG00493978:_hypothetical_protein	100	161	83	93	4880	2930	2609	166	203	166	174.05	64.0273	1148.87	322.353	339.037	43.5013	2.73494	4.3e-37	0.995304	1.14e-05	-1.73963	2.57e-14
CPS0B_RS00240	CAB_RS00240	WCW_RS09300	Protein_Metabolism	Ribosome_recycling_factor	114	290	38	349	1335	1321	1532	284	360	236	259.21	147.632	469.614	51.0264	551.078	64.43	0.818401	0.00284514	1.04237	0.000150828	0.223967	0.474442
CPS0B_RS00245	CAB_RS00245	WCW_RS09295	n.d.	Uridine_monophosphate_kinase_(EC_2.7.4.22)	226	386	86	363	3644	3559	4753	234	381	185	367.607	86.9196	1342.36	243.985	487.313	67.8862	1.83615	1.69e-20	0.395419	0.0641117	-1.44073	1.66e-11
CPS0B_RS00250	CAB_RS00250	WCW_RS09290	Protein_Metabolism	Translation_elongation_factor_Ts	105	175	46	148	5931	4300	7443	1951	2984	1528	167.666	22.9747	1976.27	505.414	3960.83	507.405	3.50742	2.1e-64	4.4975	4.36e-105	0.990084	3.93e-06
CPS0B_RS00255	CAB_RS00255	WCW_RS09285	Protein_Metabolism	SSU_ribosomal_protein_S2p_(SAe)	237	394	59	315	3688	4224	4320	1056	1617	950	334.81	94.2549	1374.74	182.536	2234.4	129.784	1.99324	1.8e-28	2.6869	2.94e-50	0.693658	0.000279238
CPS0B_RS00270	CAB_RS00270	WCW_RS09275	Cell_Division_and_Cell_Cycle	Penicillin-binding_protein_PBP2	1057	1928	714	1362	2244	1416	1406	451	597	519	1886.07	317.43	560.158	118.875	992.345	139.45	-1.72301	3.1e-14	-0.913764	7.82e-05	0.809247	0.00115114
CPS0B_RS00280	CAB_RS00280	WCW_RS00390	Miscellaneous;_RNA_Metabolism	Iron-sulfur_cluster_assembly_protein_SufB	619	1220	416	859	3785	3678	4087	230	299	225	1143.86	172.084	1293.94	102.171	474.542	44.3023	0.182058	0.253966	-1.25684	2.04e-15	-1.4389	6.22e-18
CPS0B_RS00285	CAB_RS00285	WCW_RS00395	Miscellaneous;_RNA_Metabolism	Iron-sulfur_cluster_assembly_ATPase_protein_SufC	240	470	120	309	2676	2383	2735	154	237	124	400.6	22.7335	871.528	53.5005	315.81	36.4767	1.11214	1.33e-15	-0.33851	0.0326592	-1.45065	6.88e-21
CPS0B_RS00295	CAB_RS00295	WCW_RS00405	Amino_Acids_and_Derivatives;_Miscellaneous;_RNA_Metabolism	Cysteine_desulfurase_(EC_2.8.1.7),_SufS_subfamily	392	968	301	734	1893	1725	1887	214	349	199	863.646	178.887	615.601	25.9403	467.671	27.4073	-0.481262	0.00444171	-0.871816	5.27e-07	-0.390553	0.0371807
CPS0B_RS00310	CAB_RS00310	WCW_RS08225	Cell_Division_and_Cell_Cycle	Chromosome_(plasmid)_partitioning_protein_ParB	228	394	123	295	1364	978	1280	82	84	115	376.998	32.515	403.353	49.0991	183.797	63.1429	0.102959	0.560035	-1.04332	1.52e-08	-1.14628	1.59e-09
CPS0B_RS00315	CAB_RS00315	WCW_RS01405	Membrane_Transport	Dipeptide_transport_ATP-binding_protein_DppF_(TC_3.A.1.5.2)	175	360	49	351	535	587	512	71	109	88	307.732	125.645	183.165	20.1284	167.958	20.3426	-0.743131	0.0185945	-0.865553	0.007697	-0.122423	0.74026
CPS0B_RS00320	CAB_RS00320	WCW_RS01400	Membrane_Transport;_predicted_T3SS_Effector	Dipeptide_transport_ATP-binding_protein_DppD_(TC_3.A.1.5.2)	214	446	51	280	579	641	519	191	317	201	318.627	97.2141	194.844	25.9628	437.084	11.4432	-0.721548	0.00213628	0.424106	0.0830534	1.14565	4.21e-06
CPS0B_RS00325	CAB_RS00325	WCW_RS01395	Phosphorus_Metabolism	Phosphate_transport_regulator_(distant_homolog_of_PhoU)	249	306	104	183	4222	3091	3575	365	524	322	311.517	58.6053	1211.27	112.685	751.059	50.4506	1.95086	9.98e-27	1.26815	1.47e-11	-0.682705	0.000486271
CPS0B_RS00330	CAB_RS00330	WCW_RS01390	Phosphorus_Metabolism	Probable_low-affinity_inorganic_phosphate_transporter	453	1000	348	647	1725	1465	1575	355	584	368	902.654	177.681	531.758	12.8684	805.839	17.2568	-0.749622	3.23e-05	-0.155853	0.431157	0.593769	0.00243942
CPS0B_RS00335	CAB_RS00335	WCW_RS08175	Carbohydrates	Phosphoglycerate_kinase_(EC_2.7.2.3)	336	600	269	417	2375	1778	1621	222	305	207	625.744	168.23	640.911	92.274	458.42	29.7461	0.0562116	0.742465	-0.425117	0.0122028	-0.481328	0.00613238
CPS0B_RS00365	CAB_RS00370	WCW_RS07330	Cell_Wall_and_Capsule;_Protein_Metabolism	D-alanyl-D-alanine_carboxypeptidase_(EC_3.4.16.4)	294	483	111	338	2481	1833	1748	119	153	144	426.885	40.5445	672.978	89.5073	264.833	47.1067	0.642071	9.17e-07	-0.708788	1.71e-06	-1.35086	1.19e-19
CPS0B_RS00395	CAB_RS00400	WCW_RS07350	n.d.	DNA_polymerase_III_alpha_subunit_(EC_2.7.7.7)	841	1525	271	1349	4551	4022	3997	589	909	727	1346.41	370.378	1403.01	30.7869	1393.4	163.065	0.052336	0.795168	0.0417716	0.857801	-0.0105644	0.963374
CPS0B_RS00400	CAB_RS00405	WCW_RS07355	n.d.	Hexose_phosphate_uptake_regulatory_protein_UhpC	655	1000	391	631	5759	5216	6127	275	372	282	1010.27	188.667	1913.7	153.316	583.751	48.7568	0.927597	7.56e-11	-0.776116	2.51e-07	-1.70371	7.1e-28
CPS0B_RS00410	CAB_RS00415	WCW_RS07365	Protein_Metabolism	Histidyl-tRNA_synthetase_(EC_6.1.1.21)	374	794	207	679	5424	4713	5252	253	373	263	722.46	142.839	1719.11	66.9459	554.282	24.1735	1.24017	1.46e-19	-0.383583	0.010493	-1.62375	2.76e-27
CPS0B_RS00415	CAB_RS00420	WCW_RS07370	Protein_Metabolism	Aspartyl-tRNA_synthetase_(EC_6.1.1.12)_@_Aspartyl-tRNA(Asn)_synthetase_(EC_6.1.1.23)	515	930	292	813	2856	2704	2946	539	768	436	922.672	143.864	952.085	54.3542	1077.53	114.09	0.0481158	0.731991	0.22614	0.105818	0.178024	0.226718
CPS0B_RS00420	CAB_RS00425	WCW_RS08630	Protein_Metabolism	FKBP-type_peptidyl-prolyl_cis-trans_isomerase_FklB_(EC_5.2.1.8)	975	1452	406	488	8231	6801	6560	134	167	114	1195.16	340.957	2404.82	161.743	260.586	30.5835	0.998339	2.39e-07	-2.16584	1.69e-26	-3.16418	2.57e-49
CPS0B_RS00425	CAB_RS00430	WCW_RS07380	Cofactors_Vitamins_Prosthetic_Groups_Pigments;_RNA_Metabolism	tRNA_(cytidine(34)-2'-O)-methyltransferase_(EC_2.1.1.207)	169	334	126	184	388	314	358	48	96	52	305.226	72.1565	118.222	6.30265	118.7	14.2473	-1.32632	4.8e-17	-1.30292	1.77e-12	0.0233941	0.914128
CPS0B_RS00430	CAB_RS00435	WCW_RS07385	n.d.	Thioredoxin	145	219	75	204	867	957	930	311	335	229	235.883	35.7741	309.084	32.5751	553.823	111.698	0.393338	0.053988	1.22139	1.51e-09	0.828056	8.11e-05
CPS0B_RS00440	CAB_RS00445	WCW_RS08205	n.d.	FIG00493914:_hypothetical_protein	139	265	47	227	2145	2185	2287	238	287	172	228.574	60.9277	741.704	58.2713	436.033	76.1519	1.65482	2.86e-18	0.895083	6.82e-06	-0.759737	0.000194822
CPS0B_RS00445	CAB_RS00450	WCW_RS08200	Cell_Wall_and_Capsule	TsaE_protein,_required_for_threonylcarbamoyladenosine_t(6)A37_formation_in_tRNA	99	173	62	93	845	733	714	165	232	126	159.035	30.9234	255.638	10.1447	322.934	42.782	0.717888	9.97e-06	1.05298	7.47e-10	0.33509	0.0509574
CPS0B_RS00450	CAB_RS00455	WCW_RS08190	n.d.	DNA_polymerase_III,_epsilon_chain	166	276	79	240	1155	869	1040	184	259	199	272.164	37.4365	341.264	29.319	402.91	33.5767	0.323494	0.0462772	0.55701	0.000920887	0.233516	0.185968
CPS0B_RS00460	CAB_RS00465	WCW_RS07290	Protein_Metabolism	Apolipoprotein_N-acyltransferase_(EC_2.3.1.-)	447	828	251	585	1499	1396	1157	148	185	211	761.642	64.2347	452.033	48.6388	350.125	96.9029	-0.743197	0.000207186	-1.11406	6.13e-08	-0.370867	0.100365
CPS0B_RS00465	CAB_RS00470	WCW_RS07285	Cell_Wall_and_Capsule	UDP-3-O-[3-hydroxymyristoyl]_N-acetylglucosamine_deacetylase_(EC_3.5.1.108)	263	655	238	459	2366	2126	2518	172	224	125	598.693	149.815	784.329	64.5511	323.518	51.4218	0.393122	0.0596615	-0.866485	4.63e-05	-1.25961	1.61e-08
CPS0B_RS00470	CAB_RS00475	WCW_RS07280	Fatty_Acids_Lipids_and_Isoprenoids	3-hydroxyacyl-[acyl-carrier-protein]_dehydratase,_FabZ_form_(EC_4.2.1.59)	103	154	66	65	1546	1458	1753	243	302	243	150.026	50.7066	532.993	57.6414	498.603	59.9543	1.83856	2.37e-15	1.7412	1.99e-13	-0.0973601	0.714219
CPS0B_RS00475	CAB_RS00480	WCW_RS07275	Cell_Wall_and_Capsule	Acyl-[acyl-carrier-protein]--UDP-N-acetylglucosamine_O-acyltransferase_(EC_2.3.1.129)	295	563	238	381	2611	2217	2920	217	325	173	563.946	143.503	866.745	112.04	439.485	50.9465	0.621022	0.00687963	-0.341037	0.163304	-0.962059	9.31e-05
CPS0B_RS00480	CAB_RS00485	WCW_RS07270	Protein_Metabolism	Methionyl-tRNA_formyltransferase_(EC_2.1.2.9)	153	395	118	177	974	910	947	356	569	348	303.393	72.3517	316.608	9.68008	784.848	19.6566	0.0721666	0.755934	1.36286	2.88e-10	1.2907	1.19e-08
CPS0B_RS00490	CAB_RS00495	WCW_RS07245	Protein_Metabolism	LSU_ribosomal_protein_L3p_(L3e)	192	308	122	278	3552	4500	4310	587	898	453	337.639	61.9906	1391.83	238.519	1186.89	160.738	2.03971	3.79e-30	1.81315	1.85e-23	-0.226556	0.258226
CPS0B_RS00495	CAB_RS00500	WCW_RS07240	Protein_Metabolism	LSU_ribosomal_protein_L4p_(L1e)	118	185	53	116	3356	3395	4391	705	936	614	169.54	9.92212	1251.58	221.506	1408.67	126.933	2.86242	2.44e-60	3.03068	4.68e-66	0.168252	0.381082
CPS0B_RS00500	CAB_RS00505	WCW_RS07235	Protein_Metabolism	LSU_ribosomal_protein_L23p_(L23Ae)	43	109	27	76	3464	3244	3873	267	455	210	88.8464	15.4751	1185.23	120.267	564.886	89.0931	3.69003	3.18e-94	2.63328	5.66e-46	-1.05675	1.07e-09
CPS0B_RS00505	CAB_RS00510	WCW_RS07230	Protein_Metabolism	LSU_ribosomal_protein_L2p_(L8e)	210	365	143	223	6095	6342	7199	1924	2771	1398	355.251	74.6121	2204.07	267.732	3744.94	586.529	2.64405	2.6e-70	3.40388	4.96e-115	0.759829	9.98e-07
CPS0B_RS00510	CAB_RS00515	WCW_RS07225	Protein_Metabolism	SSU_ribosomal_protein_S19p_(S15e)	97	224	29	166	1568	1780	2000	273	330	200	167.548	54.2296	601.491	95.5124	502.507	85.0768	1.7774	1.31e-20	1.51894	1.31e-14	-0.258461	0.218743
CPS0B_RS00515	CAB_RS00520	WCW_RS07220	Protein_Metabolism	LSU_ribosomal_protein_L22p_(L17e)	63	148	56	94	2262	2176	2562	206	411	194	135.12	34.7732	784.512	81.9581	487.673	77.4591	2.54119	5.81e-36	1.86822	5.24e-19	-0.672971	0.00152744
CPS0B_RS00520	CAB_RS00525	WCW_RS07215	Protein_Metabolism	SSU_ribosomal_protein_S3p_(S3e)	123	210	112	157	5754	6029	7406	1223	1644	1189	239.577	83.528	2156.09	352.677	2543.66	192.339	3.18373	9.62e-66	3.4191	4.1e-75	0.235364	0.249986
CPS0B_RS00525	CAB_RS00530	WCW_RS07210	Protein_Metabolism	LSU_ribosomal_protein_L16p_(L10e)	179	333	111	218	7146	5708	7574	695	1118	631	308.3	38.6133	2281.83	280.731	1500.35	98.559	2.88862	3.36e-92	2.28822	1.61e-56	-0.600401	5.01e-05
CPS0B_RS00530	CAB_RS00535	WCW_RS07205	Protein_Metabolism	LSU_ribosomal_protein_L29p_(L35e)	33	43	26	36	2388	2411	2695	216	310	151	55.9188	19.7558	840.41	84.0538	415.574	72.482	3.96797	3.39e-79	2.96375	2.9e-42	-1.00423	3.37e-07
CPS0B_RS00535	CAB_RS00540	WCW_RS07200	Protein_Metabolism	SSU_ribosomal_protein_S17p_(S11e)	60	97	73	87	1488	1242	2003	273	417	212	134.368	68.8484	530.589	130.386	552.652	72.9853	2.0177	1.97e-16	2.07584	7.67e-17	0.0581385	0.841811
CPS0B_RS00540	CAB_RS00545	WCW_RS07195	Protein_Metabolism	LSU_ribosomal_protein_L14p_(L23e)	111	154	72	92	5100	4096	6180	407	634	289	167.377	48.1008	1720.58	338.042	810.046	145.32	3.34894	2.25e-51	2.2798	7.75e-24	-1.06914	4.94e-06
CPS0B_RS00545	CAB_RS00550	WCW_RS07190	Protein_Metabolism	LSU_ribosomal_protein_L24p_(L26e)	43	53	12	59	3569	3156	4158	590	1049	530	58.4117	17.7867	1218.71	170.672	1317.08	151.284	4.28203	1.07e-80	4.39319	4.7e-84	0.111155	0.636845
CPS0B_RS00550	CAB_RS00555	WCW_RS07185	Protein_Metabolism	LSU_ribosomal_protein_L5p_(L11e)	105	321	87	214	3717	3341	4168	969	1416	750	256.067	59.8404	1256.82	141.65	1929.29	246.38	2.27847	5.19e-40	2.89137	6.49e-63	0.612893	0.000667008
CPS0B_RS00555	CAB_RS00560	WCW_RS07180	Protein_Metabolism	SSU_ribosomal_protein_S8p_(S15Ae)	65	147	53	105	2460	3367	3117	645	976	484	137.013	29.8226	1008.51	206.413	1289.02	189.72	2.8826	8.62e-59	3.23428	4.24e-72	0.351681	0.0545742
CPS0B_RS00560	CAB_RS00565	WCW_RS07175	Protein_Metabolism	LSU_ribosomal_protein_L6p_(L9e)	139	234	71	163	3897	3687	4536	557	884	440	219.379	12.5947	1358.44	166.317	1148.81	151.948	2.62209	2.28e-68	2.38341	1.27e-54	-0.238677	0.134474
CPS0B_RS00565	CAB_RS00570	WCW_RS07170	Protein_Metabolism	LSU_ribosomal_protein_L18p_(L5e)	123	333	53	223	2471	2137	2672	463	720	428	240.807	63.9238	814.26	84.1049	993.282	46.2943	1.70755	3.4e-29	1.99261	1.04e-37	0.28506	0.0791067
CPS0B_RS00570	CAB_RS00575	WCW_RS07165	Protein_Metabolism	SSU_ribosomal_protein_S5p_(S2e)	160	328	93	163	5248	4977	6091	564	880	585	266.075	35.9117	1828.73	220.079	1257.76	19.5527	2.77426	1.52e-81	2.23732	1.4e-51	-0.536945	0.000368745
CPS0B_RS00575	CAB_RS00580	WCW_RS07160	Protein_Metabolism	LSU_ribosomal_protein_L15p_(L27Ae)	142	203	76	120	3115	2266	3424	452	624	524	202.997	37.3004	982.804	179.428	1009.57	126.622	2.28376	1.24e-40	2.31983	1.45e-40	0.036069	0.859554
CPS0B_RS00580	CAB_RS00585	WCW_RS07155	n.d.	Preprotein_translocase_secY_subunit_(TC_3.A.5.1.1)	290	603	198	411	4452	4778	5511	1804	2833	1741	548.275	82.5223	1656.15	237.441	3936.81	102.037	1.59383	6.08e-25	2.8337	9.13e-76	1.23986	2.04e-14
CPS0B_RS00585	CAB_RS00590	WCW_RS07150	Protein_Metabolism	SSU_ribosomal_protein_S13p_(S18e)	156	342	61	183	3954	4982	4759	396	618	299	248.223	37.552	1541.68	259.73	801.681	120.497	2.58934	5.5e-51	1.65635	1.22e-20	-0.932998	3.13e-07
CPS0B_RS00590	CAB_RS00595	WCW_RS07145	Protein_Metabolism	SSU_ribosomal_protein_S11p_(S14e)	123	187	74	107	3591	3369	3752	708	978	680	186.041	40.4455	1199.02	76.7564	1478.98	90.6054	2.69015	5.15e-45	2.98874	1.78e-54	0.298593	0.146262
CPS0B_RS00595	CAB_RS00600	WCW_RS07140	RNA_Metabolism	DNA-directed_RNA_polymerase_alpha_subunit_(EC_2.7.7.6)	333	626	128	500	11011	9011	11840	2018	2806	1565	543.151	103.383	3560.82	430.225	3952.12	496.669	2.6804	8.32e-60	2.82942	5.03e-66	0.149016	0.432717
CPS0B_RS00600	CAB_RS00605	WCW_RS07135	Protein_Metabolism	LSU_ribosomal_protein_L17p	78	171	43	145	2443	2338	2939	232	392	179	152.887	31.6691	865.735	120.435	486.709	79.6369	2.465	4.12e-38	1.64668	1.03e-16	-0.818324	4.41e-05
CPS0B_RS00605	CAB_RS00610	WCW_RS07130	Carbohydrates	NAD-dependent_glyceraldehyde-3-phosphate_dehydrogenase_(EC_1.2.1.12)	465	863	329	541	8157	6725	7649	639	975	571	825.077	166.984	2514.06	123.097	1347.6	82.2629	1.60945	3.14e-26	0.717118	4.84e-06	-0.892329	5.76e-08
CPS0B_RS00610	CAB_RS00615	WCW_RS07125	n.d.	FIG00494136:_hypothetical_protein	363	839	178	494	9770	8267	9115	751	1061	716	640.234	76.1077	3030.67	100.934	1576.17	80.3368	2.22049	5.5e-47	1.28399	4.16e-16	-0.9365	1.65e-08
CPS0B_RS00625	CAB_RS00630	WCW_RS08600	DNA_Metabolism	Crossover_junction_endodeoxyribonuclease_RuvC_(EC_3.1.22.4)	406	787	291	362	1086	814	672	13	12	16	692.609	185.631	285.184	53.2271	26.8844	8.71314	-1.25594	5.12e-08	-4.56566	5.61e-51	-3.30972	2.21e-25
CPS0B_RS00630	CAB_RS00635	WCW_RS08595	DNA_Metabolism	Holliday_junction_DNA_helicase_RuvA	216	398	119	210	637	475	382	149	237	158	340.559	41.0274	165.584	33.2453	336.948	7.63664	-1.02026	1.74e-08	-0.00697568	0.980038	1.01328	2.8e-07
CPS0B_RS00635	CAB_RS00640	WCW_RS07435	Nucleosides_and_Nucleotides	Nucleoside_diphosphate_kinase_(EC_2.7.4.6)	101	172	71	118	1188	1051	1090	290	411	179	175.628	37.6853	371.755	1.13055	538.164	123.722	1.09932	1.37e-07	1.62684	1.53e-14	0.527521	0.0166674
CPS0B_RS00640	CAB_RS00645	WCW_RS08545	Cofactors_Vitamins_Prosthetic_Groups_Pigments	Lipoate-protein_ligase_A_type_2	67	130	11	96	107	102	72	54	125	73	96.4556	39.2232	31.3189	5.7514	152.2	27.5444	-1.62726	6.56e-08	0.590702	0.0608366	2.21797	3.55e-12
CPS0B_RS00645	CAB_RS00650	WCW_RS08540	RNA_Metabolism	tRNA_uridine_5-carboxymethylaminomethyl_modification_enzyme_GidA	430	647	194	607	2992	3031	3362	730	1251	679	676.342	107.298	1052.48	103.312	1624.23	131.646	0.633921	1.03e-05	1.25718	2.34e-18	0.623259	4.24e-05
CPS0B_RS00650	CAB_RS00655	WCW_RS08535	predicted_T3SS_Effector	Replicative_DNA_helicase_(EC_3.6.1.-)	375	679	97	597	3035	2537	2704	148	202	167	578.999	192.469	923.089	27.2381	326.127	38.2503	0.6492	0.00279117	-0.831577	0.000202257	-1.48078	2.39e-10
CPS0B_RS00660	CAB_RS00665	WCW_RS08120	n.d.	CDP-alcohol_phosphatidyltransferase	339	821	216	447	1112	1116	1110	142	193	149	642.013	88.7522	373.817	22.2457	304.331	26.9678	-0.773718	1.14e-08	-1.07367	4.69e-13	-0.299954	0.0605125
CPS0B_RS00670	CAB_RS00675	WCW_RS07930	n.d.	Protease	467	1088	224	764	1627	1313	1630	191	293	198	865.88	152.804	510.186	45.5804	423.477	9.5782	-0.766018	4.01e-07	-1.03258	9.23e-11	-0.266565	0.127973
CPS0B_RS00675	CAB_RS00680	WCW_RS07935	DNA_Metabolism	DNA_polymerase_I_(EC_2.7.7.7)	587	1300	238	1069	1913	1772	1898	331	522	373	1075.43	283.876	624.441	23.9915	762.434	44.5612	-0.782252	6.01e-05	-0.49803	0.0133687	0.284222	0.195365
CPS0B_RS00680	CAB_RS00685	WCW_RS07940	Cofactors_Vitamins_Prosthetic_Groups_Pigments	Dephospho-CoA_kinase_(EC_2.7.1.24)	312	539	198	309	5580	4626	5479	220	335	203	507.489	95.8027	1751.28	117.118	468.314	20.8616	1.79544	1.22e-35	-0.0928871	0.586933	-1.88832	3.71e-33
CPS0B_RS00685	CAB_RS00690	WCW_RS07945	RNA_Metabolism	Transcription_termination_factor_Rho	1097	2090	652	1060	6338	5804	6208	876	1453	794	1781.47	277.104	2051.75	66.4049	1910.97	149.683	0.207074	0.15835	0.106249	0.492906	-0.100825	0.541781
CPS0B_RS00695	CAB_RS00700	WCW_RS01620	n.d.	Orotate_phosphoribosyltransferase_(EC_2.4.2.10)	239	512	82	352	778	521	408	50	80	62	393.048	88.8025	188.549	50.4196	119.842	13.0896	-1.06662	3.11e-08	-1.71245	1.68e-15	-0.645826	0.00488835
CPS0B_RS00705	CAB_RS00710	WCW_RS01610	n.d.	putative_phosphoesterase_CT488	577	878	281	549	1042	681	524	23	58	37	834.845	82.0848	247.971	71.3208	71.3981	16.6261	-1.72328	2.27e-13	-3.45529	5.1e-39	-1.73201	9.23e-10
CPS0B_RS00710	CAB_RS00715	WCW_RS00630	RNA_Metabolism	16S_rRNA_(guanine(966)-N(2))-methyltransferase_(EC_2.1.1.171)_##_SSU_rRNA_m(2)G966	631	838	267	299	550	380	290	255	395	268	748.935	231.3	134.842	35.2611	569.859	14.458	-2.40489	1.41e-16	-0.387033	0.214397	2.01786	1.45e-10
CPS0B_RS00715	CAB_RS00720	WCW_RS01325	n.d.	Glutamine_Binding_Protein	650	938	347	503	2524	2226	1559	130	159	119	914.383	189.05	701.596	141.708	257.501	30.4084	-0.372049	0.0714079	-1.79981	8.78e-18	-1.42776	1.56e-10
CPS0B_RS00720	CAB_RS00725	WCW_RS07015	Cofactors_Vitamins_Prosthetic_Groups_Pigments	Ferrochelatase,_protoheme_ferro-lyase_(EC_4.99.1.1)	248	398	58	241	691	626	501	61	114	57	313.502	78.2736	202.588	26.3719	140.417	17.5345	-0.652515	0.000281538	-1.16197	4.95e-09	-0.509453	0.0149761
CPS0B_RS00725	CAB_RS00730	WCW_RS00620	predicted_Inclusion_Membrane_Protein	Inclusion_membrane_protein-43	343	669	108	423	585	508	387	262	389	244	513.332	100.418	164.648	27.25	554.621	22.7035	-1.64338	1.37e-22	0.0916493	0.634355	1.73503	1e-21
CPS0B_RS00745	CAB_RS00745	WCW_RS01355	Membrane_Transport	Oligopeptide_ABC_transporter,_periplasmic_oligopeptide-binding_protein_OppA_(TC_3.A.1.5.1)	542	1270	211	926	2605	2175	2471	107	139	139	979.892	245.579	809.345	38.1645	245.75	51.7478	-0.281	0.177136	-1.98132	3.75e-21	-1.70032	2.35e-14
CPS0B_RS00750	CAB_RS00750	WCW_RS01360	Membrane_Transport	Oligopeptide_transport_system_permease_protein_OppB_(TC_3.A.1.5.1)	413	1005	255	613	1152	1029	1056	40	72	92	800.176	105.404	361.531	0.968953	130.6	58.4333	-1.13283	2.62e-07	-2.58264	1.47e-27	-1.44981	1.11e-08
CPS0B_RS00755	CAB_RS00755	WCW_RS01370	Membrane_Transport	Oligopeptide_transport_system_permease_protein_OppC_(TC_3.A.1.5.1)	485	1024	194	720	1548	1331	1355	61	81	97	818.971	145.632	472.361	10.7592	153.886	48.9233	-0.792035	0.000206725	-2.39373	3.91e-26	-1.60169	3.25e-11
CPS0B_RS00765	CAB_RS00765	WCW_RS07425	n.d.	FIG01057005:_hypothetical_protein	402	444	182	273	9818	6934	6451	462	776	586	495.819	124.373	2571.87	433.205	1134.42	126.573	2.36082	5.4e-35	1.19354	1.19e-09	-1.16728	1.45e-08
CPS0B_RS00770	CAB_RS00770	WCW_RS07430	Protein_Metabolism	Phenylalanyl-tRNA_synthetase_beta_chain_(EC_6.1.1.20)	532	966	143	719	3271	4420	2581	477	636	545	782.171	205.558	1153.7	343.302	1048.88	140.399	0.543269	0.026493	0.407241	0.105825	-0.136029	0.627067
CPS0B_RS00780	CAB_RS00780	WCW_RS07655	n.d.	FIG00494145:_hypothetical_protein	221	406	71	243	604	618	490	63	100	47	316.218	51.2635	191.387	24.3155	127.926	20.502	-0.746427	8.38e-07	-1.3085	1.99e-13	-0.562069	0.00246508
CPS0B_RS00800	CAB_RS00800	WCW_RS07630	predicted_T3SS_Effector	FIG00493812:_hypothetical_protein	1037	1050	627	168	640	538	390	52	87	36	1202.09	757.887	174.193	34.7372	105.675	22.2553	-2.58129	1.73e-07	-3.22325	1.1e-10	-0.641959	0.255425
CPS0B_RS00815	CAB_RS00815	WCW_RS07575	n.d.	2-component_regulator	467	717	231	436	1987	1384	997	107	191	135	677.132	72.8156	482.599	135.737	267.574	27.6412	-0.478832	0.010351	-1.31784	1.01e-11	-0.839006	4.67e-05
CPS0B_RS00825	CAB_RS00825	WCW_RS07570	predicted_T3SS_Effector	sensor_histidine_kinase	334	731	123	396	1195	805	593	63	98	77	526.389	89.739	286.275	82.7392	148.852	16.2058	-0.882823	1.65e-06	-1.81562	3.66e-19	-0.932795	1.51e-05
CPS0B_RS00845	CAB_RS00845	WCW_RS01790	Carbohydrates;_DNA_Metabolism	Phosphoglycolate_phosphatase_(EC_3.1.3.18)	154	265	70	216	461	480	441	64	82	66	249.442	30.1559	154.788	12.4057	133.949	15.1154	-0.686461	0.000331867	-0.90074	1.87e-05	-0.214279	0.357679
CPS0B_RS00850	CAB_RS00850	WCW_RS01795	RNA_Metabolism	tRNA_pseudouridine_synthase_A_(EC_4.2.1.70)	106	132	29	175	298	277	228	86	140	91	154.033	60.6795	89.5702	9.97376	195.865	4.25484	-0.792062	0.00074472	0.316761	0.21393	1.10882	9.19e-06
CPS0B_RS00860	CAB_RS00860	WCW_RS01805	n.d.	phosphohydrolase	231	383	83	307	932	958	873	87	115	87	347.043	57.2082	309.337	23.8379	181.784	16.1724	-0.177629	0.349087	-0.941142	1.61e-06	-0.763513	0.0001859
CPS0B_RS00865	CAB_RS00865	WCW_RS01810	n.d.	SWIB/MDM2_domain-containing_proteins	124	151	51	88	1046	1493	1268	990	1867	881	153.097	30.3439	429.375	95.8036	2254.76	336.86	1.48322	2.4e-12	3.84564	7.04e-76	2.36242	7.06e-29
CPS0B_RS00870	CAB_RS00870	WCW_RS01830	Protein_Metabolism	Peptide_chain_release_factor_2;_programmed_frameshift-containing	195	432	179	322	1735	1433	1851	229	372	245	427.925	117.423	560.926	63.2364	523.129	13.5918	0.411252	0.015202	0.312101	0.0807915	-0.0991515	0.610391
CPS0B_RS00875	CAB_RS00875	WCW_RS01835	n.d.	Amino_Group_Acetyl_Transferase	195	478	73	380	997	930	960	147	241	151	370.96	117.91	322.829	8.75866	332.284	6.72004	-0.218398	0.309999	-0.176542	0.436747	0.0418557	0.868248
CPS0B_RS00885	CAB_RS00885	WCW_RS01845	Cofactors_Vitamins_Prosthetic_Groups_Pigments;_DNA_Metabolism	FIG000859:_hypothetical_protein	343	641	224	512	695	633	603	487	635	444	633.292	99.8555	215.603	8.33541	982.059	87.7162	-1.53345	1.34e-32	0.639762	1.23e-06	2.17322	8.79e-57
CPS0B_RS00895	CAB_RS00895	WCW_RS01545	Cell_Wall_and_Capsule	UDP-N-acetylglucosamine_1-carboxyvinyltransferase_(EC_2.5.1.7)	509	799	345	465	1847	1403	1523	792	1132	731	814.905	212.908	531.107	41.4464	1650.87	86.3242	-0.597466	0.00109965	1.02104	1.62e-08	1.61851	2.3e-17
CPS0B_RS00900	CAB_RS00900	WCW_RS08215	Protein_Metabolism	Arginyl-tRNA_synthetase_(EC_6.1.1.19)	255	499	120	487	802	829	599	273	394	218	474.288	124.617	249.147	42.1491	546.084	61.182	-0.914969	0.00055054	0.191548	0.502959	1.10652	8.9e-05
CPS0B_RS00905	CAB_RS00905	WCW_RS01485	Fatty_Acids_Lipids_and_Isoprenoids	1-acyl-sn-glycerol-3-phosphate_acyltransferase_(EC_2.3.1.51)	185	293	92	221	617	468	503	25	32	30	287.305	21.6274	176.673	14.2105	55.3853	9.72868	-0.688273	3.09e-05	-2.35625	6.37e-27	-1.66797	1.29e-13
CPS0B_RS00910	CAB_RS00910	WCW_RS01495	Nucleosides_and_Nucleotides	Cytidylate_kinase_(EC_2.7.4.25)	146	249	64	258	472	482	308	88	177	120	252.464	64.7055	140.797	31.6468	236.08	33.9401	-0.833713	0.000963164	-0.101816	0.728712	0.731898	0.00743701
CPS0B_RS00915	CAB_RS00915	WCW_RS01500	Fatty_Acids_Lipids_and_Isoprenoids	Phosphatidate_cytidylyltransferase_(EC_2.7.7.41)	176	219	92	208	1596	871	1198	118	196	142	263.176	47.0248	405.341	93.0612	283.102	23.9118	0.635656	0.00074871	0.122235	0.573358	-0.513421	0.0122898
CPS0B_RS00920	CAB_RS00920	WCW_RS01505	Fatty_Acids_Lipids_and_Isoprenoids	Undecaprenyl_diphosphate_synthase_(EC_2.5.1.31)	233	340	83	352	867	999	980	154	237	151	353.987	88.46	319.776	40.9252	335.5	5.26373	-0.154153	0.479859	-0.0855182	0.724774	0.0686346	0.778011
CPS0B_RS00930	CAB_RS00930	WCW_RS08085	n.d.	Protein-export_membrane_protein_SecD_(TC_3.A.5.1.1)	1339	2733	758	2026	7708	6286	6914	2334	4015	2458	2436.4	285.938	2331.36	99.6446	5409.66	231.54	-0.0628021	0.574184	1.14765	3.91e-28	1.21045	5.71e-28
CPS0B_RS00935	CAB_RS00935	WCW_RS08090	DNA_Metabolism	Single-stranded-DNA-specific_exonuclease_RecJ_(EC_3.1.-.-)	609	1478	231	1167	1098	849	868	261	355	277	1150.94	353.096	313.162	25.582	561.778	51.9324	-1.86278	9.87e-21	-1.03304	4.92e-07	0.82974	0.000173654
CPS0B_RS00945	CAB_RS00945	WCW_RS08095	n.d.	CHLPS_Euo_Protein	1248	1309	782	370	702	888	588	380	549	381	1537.17	854.032	244.444	57.7831	816.949	35.2715	-2.50832	1.25e-10	-0.863819	0.0325208	1.6445	9.74e-05
CPS0B_RS00950	CAB_RS00950	WCW_RS08105	Cofactors_Vitamins_Prosthetic_Groups_Pigments;_Protein_Metabolism	Glutamyl-tRNA_synthetase_(EC_6.1.1.17)_@_Glutamyl-tRNA(Gln)_synthetase_(EC_6.1.1.24)	332	561	201	340	3558	2769	3221	414	666	349	533.188	84.8593	1064.04	73.7101	874.145	90.5869	1.00187	2.04e-09	0.722276	2.67e-05	-0.279591	0.13295
CPS0B_RS00965	CAB_RS00965	WCW_RS05605	n.d.	60_kDa_Cysteine-rich_omp	71623	78567	45450	19842	76312	36592	33995	11231	19567	13088	88957.7	50005.1	16099.7	6509.68	27067.5	1830.15	-2.31489	2.08e-07	-1.61923	0.000315931	0.69566	0.162291
CPS0B_RS00975	CAB_RS00975	WCW_RS08025	n.d.	Peptidase,_S41_family	6849	6484	3338	1709	5772	3171	2336	259	406	352	7388.5	3906.1	1237.76	497.363	639.274	107.793	-2.48993	6.36e-13	-3.40132	9.8e-23	-0.911391	0.0168301
CPS0B_RS00990	CAB_RS00990	WCW_RS01480	Protein_Metabolism;_Virulence_Disease_and_Defense	SSU_ribosomal_protein_S12p_(S23e)	74	138	61	93	2399	1967	2894	709	889	433	140.936	38.7511	812.559	151.33	1257.24	295.643	2.53791	4.29e-34	3.15925	1.86e-51	0.62134	0.0039857
CPS0B_RS00995	CAB_RS00995	WCW_RS01475	Protein_Metabolism;_Virulence_Disease_and_Defense	SSU_ribosomal_protein_S7p_(S5e)	152	291	114	206	5190	4550	5509	987	1353	664	287.036	60.0876	1705.53	150.096	1849.76	351.313	2.5708	6.73e-48	2.68686	1.72e-51	0.116057	0.566502
CPS0B_RS01000	CAB_RS01000	WCW_RS01470	Protein_Metabolism;_Virulence_Disease_and_Defense	Translation_elongation_factor_G	577	900	278	732	16202	14431	17464	4096	6200	3122	900.488	86.0798	5381.58	495.825	8222.04	1147.98	2.56764	1.74e-78	3.17556	4.91e-119	0.607917	3.7e-05
CPS0B_RS01005	CAB_RS01005	WCW_RS01465	Protein_Metabolism	SSU_ribosomal_protein_S10p_(S20e)	42	53	17	69	854	1091	1136	119	176	131	65.5929	19.7545	347.221	66.2574	266.296	18.3676	2.36875	3.88e-28	1.98739	1.34e-18	-0.381359	0.0837095
CPS0B_RS01010	CAB_RS01010	WCW_RS01530	n.d.	Sulfite_reductase_[NADPH]_flavoprotein_alpha-component_(EC_1.8.1.2)	243	596	48	536	531	474	476	178	226	158	448.656	229.525	165.366	2.22227	352.922	36.4605	-1.42177	3.36e-07	-0.358021	0.231356	1.06375	0.000452928
CPS0B_RS01015	CAB_RS01015	WCW_RS01540	Fatty_Acids_Lipids_and_Isoprenoids;_predicted_T3SS_Effector	2-C-methyl-D-erythritol_2,4-cyclodiphosphate_synthase_(EC_4.6.1.12)	149	195	68	155	821	733	885	93	148	74	209.482	25.3072	272.909	24.9688	192.393	24.8965	0.392677	0.0282817	-0.0995445	0.640214	-0.492221	0.0119843
CPS0B_RS01030	CAB_RS01030	WCW_RS07965	Protein_Metabolism	LSU_ribosomal_protein_L21p	160	203	63	214	3597	3665	3410	505	724	352	231.769	47.4261	1194.78	83.1501	970.477	170.504	2.33833	2.59e-33	2.04245	5.39e-25	-0.295881	0.16628
CPS0B_RS01035	CAB_RS01035	WCW_RS07960	Protein_Metabolism	LSU_ribosomal_protein_L27p	111	181	92	125	832	1120	937	314	431	257	201.12	65.2711	325.354	64.7971	622.112	64.3896	0.719563	0.00249164	1.63864	3.85e-12	0.919072	0.00019745
CPS0B_RS01040	CAB_RS01040	WCW_RS07955	Protein_Metabolism	GTP-binding_protein_Obg	249	473	109	342	1214	1307	1586	179	296	212	407.103	44.7936	461.703	78.1099	426.338	32.6031	0.171007	0.309877	0.0569431	0.770874	-0.114064	0.541781
CPS0B_RS01045	CAB_RS01050	WCW_RS08515	n.d.	Zinc_ABC_transporter,_ATP-binding_protein_ZnuC	161	379	50	208	374	406	423	51	127	74	257.844	66.1003	135.052	14.8914	151.686	32.4509	-0.946284	2.29e-05	-0.770528	0.00131241	0.175756	0.517137
CPS0B_RS01050	CAB_RS01055	WCW_RS08510	n.d.	Zinc_ABC_transporter,_periplasmic-binding_protein_ZnuA	167	312	33	218	470	530	489	107	166	120	235.015	80.4124	167.116	19.0841	244.741	14.8432	-0.521089	0.019641	0.0194837	0.944692	0.540573	0.0248415
CPS0B_RS01090	CAB_RS01095	WCW_RS03900	n.d.	sodium/alanine_symporter_family_protein	923	1128	565	594	1564	1491	1542	173	263	218	1271.63	445.193	514.344	20.3315	410.625	54.9934	-1.27238	3.17e-06	-1.58857	9.08e-09	-0.31619	0.31849
CPS0B_RS01095	CAB_RS01100	WCW_RS08415	Protein_Metabolism	Lipoprotein_signal_peptidase_(EC_3.4.23.36)	28	32	22	22	383	378	399	136	196	128	43.4608	19.4672	129.933	8.41547	286.056	12.8416	1.69112	5.99e-12	2.81084	2.15e-29	1.11972	9.28e-07
CPS0B_RS01100	CAB_RS01105	WCW_RS08420	n.d.	DnaK_Suppressor	210	326	107	188	1035	850	972	418	568	395	305.052	39.6443	318.779	16.4401	863.988	59.5857	0.0776688	0.669569	1.50212	6e-19	1.42445	2.81e-16
CPS0B_RS01105	CAB_RS01110	WCW_RS08425	Nucleosides_and_Nucleotides	Ribonucleotide_reductase_transcriptional_regulator_NrdR	162	232	65	182	7135	5157	6854	434	593	403	229.448	22.5618	2133.03	267.665	893.417	60.4186	3.18735	1.74e-78	1.94172	1.24e-28	-1.24563	2.22e-12
CPS0B_RS01110	CAB_RS01115	WCW_RS03530	Cofactors_Vitamins_Prosthetic_Groups_Pigments	Riboflavin_synthase_eubacterial/eukaryotic_(EC_2.5.1.9)	165	303	116	254	474	493	506	74	104	53	312.913	60.3764	165.162	13.8753	142.249	23.0475	-0.895454	2.04e-07	-1.10246	1.24e-08	-0.207004	0.336413
CPS0B_RS01115	CAB_RS01120	WCW_RS08400	n.d.	SAM_dependent_methyltransferase	137	227	69	171	489	396	480	122	209	153	218.204	15.9322	152.355	11.8564	300.234	30.8126	-0.505609	0.000509979	0.466174	0.00277116	0.971783	2.14e-10
CPS0B_RS01120	CAB_RS01125	WCW_RS08395	n.d.	macromolecule_metabolism;_macromolecule_synthesis,_modification;_rna_synthesis,_modification_,_dna_transcription	92	181	29	139	266	199	230	118	190	140	146.889	37.2969	77.3623	6.44152	278.789	22.9807	-0.944342	2.16e-05	0.874759	0.000110074	1.8191	3.46e-15
CPS0B_RS01125	CAB_RS01130	WCW_RS08335	Cell_Wall_and_Capsule	Tetraacyldisaccharide_4'-kinase_(EC_2.7.1.130)	386	993	299	641	947	735	809	267	435	307	832.982	159.785	277.391	18.1224	626.107	39.2268	-1.55942	3.6e-13	-0.4031	0.0760185	1.15632	7.66e-07
CPS0B_RS01130	CAB_RS01135	WCW_RS08330	n.d.	Proton/glutamate_symport_protein_@_Sodium/glutamate_symport_protein	313	813	247	480	857	752	744	218	330	239	667.128	132.843	262.568	7.06708	490.726	28.0125	-1.32526	1.98e-13	-0.433574	0.0236398	0.891684	7.01e-06
CPS0B_RS01135	CAB_RS01140	WCW_RS02240	Carbohydrates	Dihydrolipoamide_succinyltransferase_component_(E2)_of_2-oxoglutarate_dehydrogenase_complex_(EC_2.3.1.61)	296	770	239	547	849	644	748	103	115	139	667.79	142.01	249.561	19.4744	231.406	67.3459	-1.39821	5.93e-12	-1.515	1.6e-12	-0.116788	0.639232
CPS0B_RS01140	CAB_RS01145	WCW_RS08320	Cell_Wall_and_Capsule	Arabinose_5-phosphate_isomerase_(EC_5.3.1.13)	355	937	254	491	1886	1229	1345	179	226	151	719.952	130.024	494.21	81.302	348.549	39.9154	-0.534793	0.00281594	-1.03562	2.24e-08	-0.500826	0.0118095
CPS0B_RS01145	CAB_RS01150	WCW_RS07020	RNA_Metabolism	FIG137478:_Hypothetical_protein	1277	1549	809	592	9715	8465	10125	2759	2800	2014	1699.74	756.269	3164.82	251.384	4818.59	1082.41	0.882485	0.00327133	1.47105	6.52e-07	0.588562	0.0711005
CPS0B_RS01165	CAB_RS01170	WCW_RS07025	Amino_Acids_and_Derivatives;_Cofactors_Vitamins_Prosthetic_Groups_Pigments	Serine_hydroxymethyltransferase_(EC_2.1.2.1)	502	1104	385	630	4548	3873	4140	249	303	245	968.764	206.356	1401.77	30.9067	504.925	64.3657	0.539927	0.000333147	-0.926668	3.08e-09	-1.4666	2.34e-19
CPS0B_RS01170	CAB_RS01175	WCW_RS07030	Protein_Metabolism	ATP-dependent_Clp_protease_proteolytic_subunit_(EC_3.4.21.92)	398	860	242	444	5096	3895	4891	323	407	245	693.585	92.2148	1547.75	150.082	608.524	89.8581	1.15169	3.01e-11	-0.182491	0.344805	-1.33419	1.28e-12
CPS0B_RS01175	CAB_RS01180	WCW_RS07035	Amino_Acids_and_Derivatives	Diaminopimelate_epimerase_(EC_5.1.1.7)	239	653	194	423	1079	737	1035	264	380	248	540.411	113.095	317.377	48.5736	554.719	25.3632	-0.753242	0.000534827	0.0393817	0.884063	0.792624	0.000672612
CPS0B_RS01180	CAB_RS01185	WCW_RS07040	n.d.	FIG047466:_hypothetical_protein	270	659	137	411	2036	1627	1825	215	327	185	502.692	75.8045	611.751	32.6365	447.725	35.7492	0.269224	0.0531165	-0.17607	0.250373	-0.445294	0.00310811
CPS0B_RS01185	CAB_RS01190	WCW_RS05010	Cofactors_Vitamins_Prosthetic_Groups_Pigments	Ubiquinone/menaquinone_biosynthesis_methyltransferase_UbiE_(EC_2.1.1.-)	106	210	23	170	299	307	255	95	146	81	164.412	61.9292	96.3041	10.3777	198.009	17.0788	-0.784177	0.00636512	0.229134	0.464221	1.01331	0.000921821
CPS0B_RS01205	CAB_RS01205	WCW_RS05020	n.d.	FIG00899452:_hypothetical_protein	433	804	200	589	2836	2588	2551	623	842	477	710.494	65.2898	890.813	19.3687	1204.07	160.303	0.32072	0.0356521	0.752193	6.54e-07	0.431473	0.00724211
CPS0B_RS01215	CAB_RS01215	WCW_RS05030	Membrane_Transport;_Virulence_Disease_and_Defense	Magnesium_and_cobalt_efflux_protein_CorC	173	301	43	189	674	723	659	447	717	439	233.107	56.7156	230.436	21.4986	988.176	23.9196	-0.0508371	0.795168	2.0291	3.92e-29	2.07994	3.63e-29
CPS0B_RS01220	CAB_RS01220	WCW_RS05035	n.d.	Metal-dependent_hydrolase_YbeY,_involved_in_rRNA_and/or_ribosome_maturation_and_assembly	107	129	34	139	454	503	482	143	166	147	145.418	36.8659	161.493	17.1451	290.757	46.7155	0.135404	0.480656	0.966459	2.84e-07	0.831055	9.88e-06
CPS0B_RS01225	CAB_RS01225	WCW_RS05055	predicted_Inclusion_Membrane_Protein	Transporter	130	254	33	105	286	344	283	91	123	90	169.001	48.3048	102.526	16.0055	190.703	14.3598	-0.749686	0.000503755	0.129103	0.599388	0.878789	0.000151996
CPS0B_RS01235	CAB_RS01235	WCW_RS05065	RNA_Metabolism	3'-to-5'_exoribonuclease_RNase_R	643	1142	303	540	1366	1593	1171	516	698	499	932.9	119.482	462.96	83.0785	1073.35	77.2115	-1.00052	2.73e-09	0.200397	0.269195	1.20091	3.25e-11
CPS0B_RS01240	CAB_RS01240	WCW_RS07900	Protein_Metabolism	Chaperone_protein_DnaK	2551	3089	1544	1084	10196	8198	10313	2047	2613	1672	3300.97	1470.39	3205.01	307.063	3959.53	473.895	-0.0346124	0.922029	0.259503	0.458657	0.294115	0.432717
CPS0B_RS01245	CAB_RS01245	WCW_RS07895	predicted_T3SS_Effector;_Protein_Metabolism	Heat_shock_protein_GrpE	413	566	171	254	1441	1201	1352	163	211	162	511.097	114.816	445.734	19.3832	337.733	33.2185	-0.187397	0.551552	-0.575792	0.06355	-0.388395	0.248032
CPS0B_RS01250	CAB_RS01250	WCW_RS07890	Protein_Metabolism	Heat-inducible_transcription_repressor_HrcA	459	463	273	290	488	497	402	117	168	110	602.566	232.208	155.065	18.2853	245.713	11.3963	-1.87167	5.41e-08	-1.23289	0.000465013	0.638788	0.0978783
CPS0B_RS01270	CAB_RS01270	WCW_RS02585	n.d.	COG1872	133	146	104	53	158	119	81	29	48	38	186.903	111.034	39.6211	10.6704	71.7572	9.53411	-2.12348	5.55e-10	-1.30145	0.000323449	0.822027	0.0350126
CPS0B_RS01280	CAB_RS01280	WCW_RS03680	Amino_Acids_and_Derivatives	L,L-diaminopimelate_aminotransferase_(EC_2.6.1.83)	236	319	113	221	642	895	664	110	169	125	329.885	43.24	247.839	57.8061	252.008	17.9725	-0.397723	0.0410512	-0.375212	0.0720627	0.0225103	0.924094
CPS0B_RS01295	CAB_RS01295	WCW_RS02720	n.d.	FIG00494344:_hypothetical_protein	367	633	76	591	881	821	709	286	332	234	546.542	216.293	269.084	23.3138	537.76	81.4252	-1.01217	0.000177756	-0.0386101	0.910366	0.973555	0.000772805
CPS0B_RS01305	CAB_RS01300	WCW_RS02730	n.d.	FIG00493905:_hypothetical_protein	58	73	40	31	3235	2233	2609	477	591	399	81.8754	36.4199	897.207	109.156	920.995	113.269	3.50189	9.15e-61	3.53704	1.2e-60	0.0351443	0.882936
CPS0B_RS01310	CAB_RS01305	WCW_RS02735	Nucleosides_and_Nucleotides	Bis(5'-nucleosyl)-tetraphosphatase_(asymmetrical)_(EC_3.6.1.17)	121	276	108	113	688	623	537	48	49	26	234.716	84.0569	206.085	18.9887	77.3768	24.4369	-0.158011	0.523712	-1.54478	4.1e-09	-1.38677	3.9e-07
CPS0B_RS01355	CAB_RS01350	WCW_RS05965	Protein_Metabolism;_Virulence_Disease_and_Defense	Metal-dependent_hydrolases_of_the_beta-lactamase_superfamily_I;_PhnP_protein	181	388	156	243	583	429	407	73	64	71	366.698	97.721	157.504	21.6272	135.612	37.521	-1.1849	3.79e-08	-1.41411	1.39e-09	-0.22921	0.389108
CPS0B_RS01360	CAB_RS01355	WCW_RS05960	Stress_Response	GTP-binding_protein_HflX	402	853	178	545	1287	987	1014	310	407	273	675.961	79.0478	365.72	31.0815	619.436	56.6649	-0.888894	2.29e-09	-0.136567	0.414221	0.752328	3.89e-06
CPS0B_RS01365	CAB_RS01360	WCW_RS05940	RNA_Metabolism	tRNA-t(6)A37_methylthiotransferase	309	837	243	495	1032	858	974	149	212	142	672.732	133.678	319.636	15.0783	313.385	15.021	-1.05849	7.13e-08	-1.08747	1.15e-07	-0.0289765	0.907883
CPS0B_RS01370	CAB_RS01365	WCW_RS05935	n.d.	FIG00494467:_hypothetical_protein	159	492	85	322	604	466	509	84	128	104	349.942	95.6105	175.788	12.1158	198.173	24.364	-0.997759	8.38e-07	-0.831421	0.000125394	0.166338	0.501858
CPS0B_RS01375	CAB_RS01370	WCW_RS09030	Carbohydrates;_predicted_T3SS_Effector	1,4-alpha-glucan_(glycogen)_branching_enzyme,_GH-13-type_(EC_2.4.1.18)	423	1099	303	532	1228	819	781	108	148	117	835.973	162.553	313.041	60.35	234.72	22.7763	-1.39628	6.41e-11	-1.80706	6.6e-16	-0.410783	0.0974319
CPS0B_RS01490	CAB_RS01475	WCW_RS03565	Protein_Metabolism	Aspartyl-tRNA(Asn)_amidotransferase_subunit_C_(EC_6.3.5.6)_@_Glutamyl-tRNA(Gln)_amidotransferase_subunit_C_(EC_6.3.5.7)	53	153	32	102	1711	1291	1600	41	48	42	115.412	25.5174	512.83	48.4346	83.4498	12.9871	2.10388	1.26e-22	-0.486675	0.0599517	-2.59056	4.3e-26
CPS0B_RS01495	CAB_RS01480	WCW_RS03560	Protein_Metabolism	Aspartyl-tRNA(Asn)_amidotransferase_subunit_A_(EC_6.3.5.6)_@_Glutamyl-tRNA(Gln)_amidotransferase_subunit_A_(EC_6.3.5.7)	242	469	166	410	1111	1108	1197	216	310	172	473.878	91.8819	382.827	30.2758	430.888	48.7825	-0.297016	0.116162	-0.127499	0.536478	0.169518	0.430233
CPS0B_RS01500	CAB_RS01485	WCW_RS03555	Protein_Metabolism	Aspartyl-tRNA(Asn)_amidotransferase_subunit_B_(EC_6.3.5.6)_@_Glutamyl-tRNA(Gln)_amidotransferase_subunit_B_(EC_6.3.5.7)	309	641	189	461	2305	2457	2807	377	549	327	573.799	69.856	850.151	115.478	775.375	56.8923	0.5672	0.00022512	0.435596	0.00642551	-0.131605	0.458783
CPS0B_RS01520	CAB_RS01505	WCW_RS03630	RNA_Metabolism	Ribonuclease_HIII_(EC_3.1.26.4)	158	352	46	248	647	625	544	327	392	266	261.341	78.2801	202.889	16.5286	619.627	87.258	-0.384513	0.103834	1.19772	1.86e-07	1.58223	4.4e-11
CPS0B_RS01525	CAB_RS01510	WCW_RS03635	n.d.	HTH_Transcriptional_Regulator	328	716	219	390	1049	1143	829	117	214	118	597.586	93.8489	338.006	58.1325	273.433	23.4809	-0.806083	0.000133918	-1.10154	4.58e-07	-0.295457	0.224813
CPS0B_RS01565	CAB_RS01550	WCW_RS04635	Nucleosides_and_Nucleotides	Thymidylate_kinase_(EC_2.7.4.9)	5751	7676	3185	1660	3512	2074	1438	205	259	238	7083.17	3363.94	771.971	295.486	446.708	74.0166	-3.06844	1.84e-16	-3.816	2.03e-24	-0.747566	0.0731248
CPS0B_RS01575	CAB_RS01560	WCW_RS07320	RNA_Metabolism	SSU_rRNA_(adenine(1518)-N(6)/adenine(1519)-N(6))-dimethyltransferase_(EC_2.1.1.182)	178	339	72	199	744	618	823	46	57	57	270.616	22.3843	244.325	32.0078	102.327	21.0248	-0.160544	0.359142	-1.42153	6.21e-13	-1.26099	4.29e-10
CPS0B_RS01590	CAB_RS01580	WCW_RS05595	DNA_Metabolism	Exodeoxyribonuclease_VII_small_subunit_(EC_3.1.11.6)	50	36	23	40	662	452	705	27	39	12	59.8592	20.2237	202.786	39.6068	47.0521	17.1978	1.7691	2.02e-09	-0.261413	0.469947	-2.03051	8.74e-10
CPS0B_RS01595	CAB_RS01585	WCW_RS05590	DNA_Metabolism	Exodeoxyribonuclease_VII_large_subunit_(EC_3.1.11.6)	221	362	82	262	2611	2291	2003	105	151	122	322.215	35.8035	769.485	71.3084	237.6	25.9266	1.23428	4.49e-13	-0.449284	0.0187883	-1.68356	5.74e-19
CPS0B_RS01600	CAB_RS01590	WCW_RS05585	Carbohydrates	Triosephosphate_isomerase_(EC_5.3.1.1)	196	417	139	299	815	518	734	387	557	335	384.219	64.1616	229.679	39.326	792.329	59.3554	-0.72361	0.000719777	1.03678	1.07e-06	1.76039	2.65e-15
CPS0B_RS01605	CAB_RS01595	WCW_RS05580	n.d.	Preprotein_translocase_subunit_SecG_(TC_3.A.5.1.1)	123	279	90	225	1047	875	1070	105	141	113	260.098	52.3062	334.266	28.1636	226.278	23.5819	0.369442	0.0406788	-0.19333	0.343976	-0.562772	0.00414715
CPS0B_RS01610	CAB_RS01600	WCW_RS05575	Protein_Metabolism	Peptide_deformylase_(EC_3.5.1.88)	140	265	78	190	1402	1111	1717	105	136	77	241.626	21.0053	473.328	98.2949	197.647	30.8199	0.965367	1.69e-07	-0.280774	0.188654	-1.24614	1.07e-09
CPS0B_RS01625	CAB_RS01615	WCW_RS05620	Cell_Division_and_Cell_Cycle	Septum_formation_protein_Maf	49	81	25	81	350	427	325	28	50	35	85.1288	17.2142	123.709	22.3461	69.7898	6.91088	0.532337	0.032873	-0.273988	0.352457	-0.806325	0.00354933
CPS0B_RS01630	CAB_RS01620	WCW_RS06985	n.d.	ABC_transporter_ATP-binding_protein_uup	415	643	191	580	5726	4621	5714	252	373	193	657.885	94.0624	1792.93	156.685	502.504	67.3812	1.43324	5.79e-17	-0.381836	0.0396269	-1.81508	2.06e-22
CPS0B_RS01635	CAB_RS01625	WCW_RS06970	n.d.	Tyrosine_recombinase_XerC	116	386	40	181	164	154	99	88	137	113	224.48	84.0995	46.4176	10.6543	211.943	29.104	-2.26366	2.14e-20	-0.121216	0.665681	2.14244	7.65e-16
CPS0B_RS01640	CAB_RS01630	WCW_RS06965	RNA_Metabolism	Ribonuclease_Z_(EC_3.1.26.11)	115	205	52	170	400	395	405	132	218	113	190.611	27.3969	134.374	7.5563	282.66	29.6532	-0.510387	0.0024553	0.558561	0.00160568	1.06895	1.28e-09
CPS0B_RS01650	CAB_RS01640	WCW_RS06950	Protein_Metabolism	ATP-dependent_protease_La_(EC_3.4.21.53)_Type_I	840	1295	399	818	5261	3966	3970	1002	1352	852	1217.25	97.3234	1466.74	151.683	1997.36	184.738	0.270855	0.0778592	0.71266	2.12e-06	0.441805	0.00615465
CPS0B_RS01655	CAB_RS01645	WCW_RS06930	Cell_Division_and_Cell_Cycle;_Cell_Wall_and_Capsule;_Protein_Metabolism	TsaB_protein,_required_for_threonylcarbamoyladenosine_(t(6)A)_formation_in_tRNA	283	733	147	424	1513	1106	1636	68	97	71	536.576	87.424	474.862	81.7407	147.657	9.18342	-0.179192	0.44181	-1.83267	5.73e-15	-1.65348	2.67e-11
CPS0B_RS01660	CAB_RS01650	WCW_RS06925	Cell_Division_and_Cell_Cycle;_Protein_Metabolism	SSU_ribosomal_protein_S21p	465	788	327	337	2084	2438	2193	615	602	493	736.485	241.83	754.156	99.6229	1095.7	244.193	0.0451855	0.888127	0.568502	0.0565918	0.523316	0.0987666
CPS0B_RS01665	CAB_RS01655	WCW_RS06920	Protein_Metabolism	Chaperone_protein_DnaJ	383	709	281	306	6713	5205	6953	185	281	198	639.123	200.461	2106.45	261.682	413.38	17.7748	1.70659	1.81e-14	-0.602061	0.0107408	-2.30865	1.01e-21
CPS0B_RS01670	CAB_RS01660	WCW_RS02235	Carbohydrates	(Pyruvate)_Oxoisovalerate_Dehydrogenase_Alpha_&_Beta_Fusion_like	599	1466	469	925	2468	2079	2238	79	125	78	1256.26	245.057	757.03	20.5909	174.128	2.77419	-0.720818	7.73e-07	-2.81536	1.39e-64	-2.09455	3.83e-33
CPS0B_RS01690	CAB_RS01680	WCW_RS06875	n.d.	Phosphocarrier_protein_of_PTS_system	102	285	55	137	491	461	455	97	124	102	194.125	36.8534	157.283	4.42585	204.318	24.5395	-0.320376	0.0859887	0.044442	0.852828	0.364818	0.0726445
CPS0B_RS01700	CAB_RS01690	WCW_RS06865	DNA_Metabolism	FIG000557:_hypothetical_protein_co-occurring_with_RecR	59	65	18	69	463	488	464	105	168	112	75.5857	18.8828	158.588	13.0049	238.396	5.95871	1.04794	1.41e-08	1.63081	4.89e-17	0.582874	0.00141435
CPS0B_RS01705	CAB_RS01695	WCW_RS06860	DNA_Metabolism	DNA_polymerase_III_subunits_gamma_and_tau_(EC_2.7.7.7)	171	413	34	178	824	772	745	219	315	220	245.602	96.0946	261.613	8.88023	470.464	21.6074	0.0468064	0.836995	0.880552	3.52e-05	0.833746	0.000166841
CPS0B_RS01710	CAB_RS01700	WCW_RS06820	n.d.	FIG00494224:_hypothetical_protein	591	1255	317	815	3412	2841	3130	520	691	522	1044.17	90.157	1046.86	37.931	1089.72	94.9246	0.00249742	0.98915	0.0579805	0.728712	0.0554831	0.742245
CPS0B_RS01730	CAB_RS01720	WCW_RS01190	Cofactors_Vitamins_Prosthetic_Groups_Pigments	Porphobilinogen_deaminase_(EC_2.5.1.61)	168	329	49	267	244	206	192	55	103	64	269.207	79.7369	71.5179	5.26868	135.9	11.5932	-1.91157	3.51e-19	-0.995381	1.59e-05	0.916185	0.000183742
CPS0B_RS01735	CAB_RS01725	WCW_RS01195	DNA_Metabolism;_Protein_Metabolism	DNA_repair_protein_RadA	284	510	130	409	750	528	579	170	257	177	469.097	59.2763	206.226	24.5474	375.677	11.9008	-1.18338	1.89e-16	-0.326292	0.0392688	0.857087	8.58e-08
CPS0B_RS01740	CAB_RS01730	WCW_RS01200	predicted_T3SS_Effector;_RNA_Metabolism	Ribonuclease_III_(EC_3.1.26.3)	120	182	62	114	642	470	527	125	207	97	176.357	21.686	182.264	17.1734	260.639	40.1	0.0660589	0.755218	0.581072	0.00536364	0.515013	0.014734
CPS0B_RS01750	CAB_RS01740	WCW_RS06795	n.d.	Phosphomannomutase_(EC_5.4.2.8)	603	1056	295	628	3257	2208	1914	264	414	309	922.572	43.7266	816.276	179.35	615.38	50.2062	-0.173313	0.284283	-0.578795	0.000295635	-0.405482	0.0170469
CPS0B_RS01755	CAB_RS01745	WCW_RS01185	Stress_Response	Superoxide_dismutase_[Mn]_(EC_1.15.1.1)	151	207	48	125	1526	1463	1712	317	575	323	186.066	30.0028	526.775	52.5301	740.951	57.956	1.47665	4.34e-19	1.96732	2.22e-31	0.490676	0.00420597
CPS0B_RS01760	CAB_RS01750	WCW_RS01180	Fatty_Acids_Lipids_and_Isoprenoids	Acetyl-coenzyme_A_carboxyl_transferase_beta_chain_(EC_6.4.1.2)	566	588	311	211	1682	1465	1552	135	208	127	674.986	316.152	524.655	7.14302	290.305	10.4187	-0.342783	0.349087	-1.15851	0.0010649	-0.815729	0.0322509
CPS0B_RS01765	CAB_RS01755	WCW_RS01175	Nucleosides_and_Nucleotides	Deoxyuridine_5'-triphosphate_nucleotidohydrolase_(EC_3.6.1.23)	193	282	156	122	1353	1306	1364	109	158	112	306.313	141.006	450.314	22.2097	236.563	11.3904	0.580254	0.0152821	-0.331448	0.20032	-0.911702	0.000382775
CPS0B_RS01770	CAB_RS01760	WCW_RS01170	n.d.	PTS_system,_fructose-specific_IIA_component_(EC_2.7.1.69)	92	134	61	83	229	284	268	97	109	73	143.539	38.4592	87.8764	14.042	176.033	32.0227	-0.651191	0.00181608	0.332157	0.147746	0.983349	9.77e-06
CPS0B_RS01775	CAB_RS01765	WCW_RS01165	n.d.	PTS_system,_IIA_component	311	494	132	377	946	808	798	116	198	114	466.579	38.0842	284.562	11.3091	262.172	14.5943	-0.709603	4.23e-05	-0.821901	8.24e-06	-0.112299	0.593312
CPS0B_RS01800	CAB_RS01790	WCW_RS02115	RNA_Metabolism	tRNA-specific_2-thiouridylase_MnmA	490	596	311	312	845	652	549	58	69	59	682.388	252.928	227.097	37.1546	118.271	17.2665	-1.54492	1.28e-08	-2.46101	8.31e-18	-0.91609	0.00315468
CPS0B_RS01805	CAB_RS01795	WCW_RS01155	Protein_Metabolism	ATP-dependent_Clp_protease_ATP-binding_subunit_ClpA	2309	2927	1364	1381	26253	15348	14510	1263	1839	1234	3127.21	1080.07	6186.83	1704.66	2698.51	98.0699	0.968885	0.000111794	-0.203518	0.449202	-1.1724	1.21e-05
CPS0B_RS01810	CAB_RS01800	WCW_RS03805	Cofactors_Vitamins_Prosthetic_Groups_Pigments	Lipoate-protein_ligase_A	277	574	210	279	1232	1118	1695	51	69	79	501.128	130.351	454.03	105.603	127.737	37.7879	-0.134587	0.68627	-1.90378	2.93e-09	-1.76919	2.19e-07
CPS0B_RS01825	CAB_RS01815	WCW_RS01255	n.d.	Likely_not_a_Glycine_cleavage_system_H_protein	59	85	23	57	225	166	190	125	199	114	79.9107	6.90463	64.6402	5.77507	269.23	16.1358	-0.302461	0.126492	1.73723	1.94e-19	2.03969	1.26e-28
CPS0B_RS01840	CAB_RS01830	WCW_RS01270	Respiration	Na(+)-translocating_NADH-quinone_reductase_subunit_E_(EC_1.6.5.-)	230	413	117	245	723	684	563	292	426	259	359.694	19.9272	219.847	24.0299	605.103	38.2851	-0.699529	2.38e-05	0.748496	8.64e-06	1.44802	6.81e-17
CPS0B_RS01845	CAB_RS01835	WCW_RS01275	Respiration	Na(+)-translocating_NADH-quinone_reductase_subunit_D_(EC_1.6.5.-)	211	272	116	188	769	725	553	286	471	297	301.035	62.6866	228.247	33.659	649.838	14.2524	-0.368352	0.0372472	1.12762	9.47e-11	1.49598	7.29e-17
CPS0B_RS01850	CAB_RS01840	WCW_RS01280	Respiration	Na(+)-translocating_NADH-quinone_reductase_subunit_C_(EC_1.6.5.-)	118	177	71	131	1493	1368	1349	285	507	352	187.768	31.9705	470.312	10.3323	706.343	66.0689	1.35732	2.1e-20	1.94071	4.63e-38	0.583389	8.66e-05
CPS0B_RS01855	CAB_RS01845	WCW_RS01285	Respiration	Na(+)-translocating_NADH-quinone_reductase_subunit_B_(EC_1.6.5.-)	310	626	211	330	1209	1325	1188	384	626	337	543.665	104.382	417.321	43.5725	824.423	72.3208	-0.365106	0.0319548	0.610269	0.000328998	0.975375	3.43e-08
CPS0B_RS01870	CAB_RS01860	WCW_RS01320	n.d.	Chromosomal_replication_initiator_protein_DnaA	360	636	229	273	2420	2479	2010	508	929	461	560.184	147.553	772.554	90.7669	1149.7	143.693	0.469464	0.0331273	1.03575	1.66e-06	0.566283	0.0147563
CPS0B_RS01875	CAB_RS01865	WCW_RS01675	T3SS_Apparatus	type_III_secretion_chaperone,_putative	107	90	58	55	1740	1121	920	34	53	27	127.557	56.0152	417.382	112.755	69.771	8.73425	1.71356	1.15e-09	-0.784538	0.0135169	-2.4981	2.82e-15
CPS0B_RS01885	CAB_RS01875	WCW_RS01685	RNA_Metabolism	rRNA_small_subunit_methyltransferase_H	293	695	224	517	944	662	819	124	174	143	627.552	124.255	269.691	31.2777	277.752	32.121	-1.2015	1.25e-11	-1.16392	6.54e-10	0.0375777	0.868248
CPS0B_RS01890	CAB_RS01880	WCW_RS01690	Cell_Division_and_Cell_Cycle;_RNA_Metabolism	Cell_division_protein_FtsL	26	46	7	47	47	32	35	10	18	19	42.0741	16.0835	12.6478	1.75647	29.733	9.85875	-1.72235	3.6e-07	-0.555733	0.158758	1.16662	0.00288187
CPS0B_RS01895	CAB_RS01885	WCW_RS01695	Cell_Division_and_Cell_Cycle;_Cell_Wall_and_Capsule;_RNA_Metabolism	Cell_division_protein_FtsI_[Peptidoglycan_synthetase]_(EC_2.4.1.129)	482	1225	258	768	1205	802	761	89	154	125	930.898	151.359	306.363	59.9898	229.514	37.4893	-1.57725	8.08e-10	-1.98416	6.71e-14	-0.406917	0.170538
CPS0B_RS01905	CAB_RS01895	WCW_RS01700	Cell_Wall_and_Capsule	UDP-N-acetylmuramoylalanyl-D-glutamate--2,6-diaminopimelate_ligase_(EC_6.3.2.13)	356	1125	188	726	1400	1306	1400	537	761	557	788.475	222.875	459.331	19.3895	1160.98	73.3309	-0.77673	0.000249408	0.541046	0.0122028	1.31778	4.03e-09
CPS0B_RS01910	CAB_RS01900	WCW_RS01705	Cell_Wall_and_Capsule	N-acetylmuramoyl-L-alanine_amidase_(EC_3.5.1.28)	104	309	55	191	1500	1501	1741	381	577	430	218.818	52.683	531.885	60.5047	866.735	63.004	1.24549	5.97e-11	1.94124	4.24e-24	0.695752	0.000472128
CPS0B_RS01920	CAB_RS01910	WCW_RS06455	DNA_Metabolism	Integration_host_factor_alpha/beta	1104	929	627	221	8753	6579	4471	179	249	164	1219.81	762.604	2191.5	593.581	368.972	23.171	0.815679	0.0265751	-1.63701	6.4e-06	-2.45268	1.96e-10
CPS0B_RS01930	CAB_RS01920	WCW_RS06445	Fatty_Acids_Lipids_and_Isoprenoids	Acetyl-coenzyme_A_carboxyl_transferase_alpha_chain_(EC_6.4.1.2)	1292	1505	731	427	2181	1702	1683	108	231	144	1574.75	754.978	619.119	54.435	293.901	44.5879	-1.2957	0.000162538	-2.32118	1.35e-11	-1.02548	0.00606196
CPS0B_RS01935	CAB_RS01925	WCW_RS06435	n.d.	Lipid_A_export_ATP-binding/permease_protein_MsbA	697	1427	416	848	1559	1180	1184	388	629	462	1215.33	122.994	436.07	43.7171	919.931	76.3281	-1.46285	6.94e-18	-0.396853	0.026566	1.06599	8.76e-09
CPS0B_RS01950	CAB_RS01940	WCW_RS02945	n.d.	DNA_polymerase_III_alpha_subunit_(EC_2.7.7.7)	151	305	65	207	954	909	819	126	228	116	249.803	29.833	299.638	19.4681	285.218	32.3427	0.241553	0.113473	0.179872	0.28993	-0.0616815	0.725605
CPS0B_RS01960	CAB_RS01950	WCW_RS02965	n.d.	FIG00493996:_hypothetical_protein	104	139	40	68	1460	1081	1273	76	83	65	126.815	25.7665	424.526	37.8585	142.471	24.3745	1.72606	4.26e-15	0.166837	0.523843	-1.55922	8.62e-11
CPS0B_RS01970	CAB_RS01960	WCW_RS03075	Fatty_Acids_Lipids_and_Isoprenoids	Enoyl-[acyl-carrier-protein]_reductase_[NADH]_(EC_1.3.1.9)	263	362	105	481	2001	1747	2135	228	285	183	433.047	147.975	657.988	60.7644	435.79	57.0349	0.591003	0.0052173	0.00377315	0.986432	-0.587229	0.0101367
CPS0B_RS01985	CAB_RS01975	WCW_RS04450	Protein_Metabolism;_RNA_Metabolism	Ribosomal_large_subunit_pseudouridine_synthase_C_(EC_4.2.1.70)	131	213	45	203	187	220	163	252	373	217	204.188	51.6135	63.914	11.4311	520.006	39.9734	-1.657	1.68e-11	1.30893	8.99e-08	2.96594	5.79e-31
CPS0B_RS01990	CAB_RS01980	WCW_RS00190	DNA_Metabolism	A/G-specific_adenine_glycosylase_(EC_3.2.2.-)	237	514	147	325	1398	798	1060	114	138	114	436.77	49.0079	360.385	75.5208	232.162	30.9601	-0.269582	0.0908817	-0.908426	8.57e-08	-0.638844	0.000299956
CPS0B_RS02000	CAB_RS01990	WCW_RS04580	n.d.	FIG00493909:_hypothetical_protein	128	221	59	127	1060	744	654	37	45	39	189.99	9.65197	272.223	52.9726	76.9095	11.1828	0.514414	0.0121672	-1.29475	4.62e-08	-1.80916	4.34e-14
CPS0B_RS02025	CAB_RS02015	WCW_RS04585	n.d.	serine/threonine_protein_phosphatase,_putative	442	625	271	293	920	805	775	243	362	236	630.796	198.107	278.866	11.8618	522.046	14.1056	-1.14819	1.4e-08	-0.255916	0.242693	0.892276	5.36e-05
CPS0B_RS02030	CAB_RS02020	WCW_RS04590	Amino_Acids_and_Derivatives;_Miscellaneous;_RNA_Metabolism	Cysteine_desulfurase_(EC_2.8.1.7)	251	578	155	400	482	474	441	245	373	279	488.659	67.4407	156.257	9.0097	560.1	42.4091	-1.63526	1.1e-33	0.193435	0.194596	1.8287	4.8e-36
CPS0B_RS02035	CAB_RS02025	WCW_RS04595	n.d.	Hemolysin	184	229	51	211	1033	989	800	209	277	222	235.8	56.7251	314.975	36.8404	446.53	47.1872	0.395499	0.0244604	0.889546	5.63e-07	0.494048	0.00697293
CPS0B_RS02040	CAB_RS02030	WCW_RS04600	n.d.	Hemolysins_and_related_proteins_containing_CBS_domains	354	548	141	443	3573	3173	3045	129	244	144	525.167	61.8747	1092.55	43.2004	315.443	27.4995	1.04531	1.16e-15	-0.729254	6.08e-07	-1.77456	2.11e-33
CPS0B_RS02045	CAB_RS02035	WCW_RS04605	n.d.	FIG00493863:_hypothetical_protein	105	156	71	125	2200	1870	1803	105	141	114	176.096	39.6912	654.611	35.18	227.008	24.4707	1.91965	2.73e-27	0.400339	0.0463967	-1.51932	2.63e-15
CPS0B_RS02055	CAB_RS02045	WCW_RS04680	DNA_Metabolism	Holliday_junction_DNA_helicase_RuvB	951	1428	586	531	5571	3670	3955	220	296	222	1343.41	472.971	1462.4	236.642	463.614	37.9899	0.123748	0.640482	-1.49951	2.1e-09	-1.62326	1.21e-09
CPS0B_RS02060	CAB_RS02050	WCW_RS04685	n.d.	FIG00494127:_hypothetical_protein	496	606	286	354	1776	1254	1234	329	510	276	680.875	202.162	472.942	69.8797	684.525	65.9056	-0.506024	0.0229022	0.0199415	0.944692	0.525966	0.0270726
CPS0B_RS02065	CAB_RS02055	WCW_RS09150	Carbohydrates	Glycogen_debranching_enzyme_(EC_3.2.1.-)	710	1209	366	819	3026	2327	1481	215	221	250	1121.61	63.5125	756.309	219.016	444.692	114.526	-0.560864	0.00477696	-1.32331	4.91e-11	-0.762451	0.000423693
CPS0B_RS02070	CAB_RS02060	WCW_RS04695	n.d.	FIG00493912:_hypothetical_protein	497	619	312	132	4392	3514	4262	1186	1816	1002	628.665	339.515	1357.71	106.566	2462.07	222.213	1.08942	0.00110118	1.91715	5.2e-09	0.827728	0.0205442
CPS0B_RS02080	CAB_RS02065	WCW_RS04705	DNA_Metabolism	Single-stranded_DNA-binding_protein	275	518	154	323	1987	1335	1673	270	441	286	457.344	35.4105	554.947	74.571	615.841	13.9816	0.286134	0.0406788	0.436069	0.00255429	0.149934	0.336719
CPS0B_RS02085	CAB_RS02070	WCW_RS04710	Carbohydrates;_Protein_Metabolism	Cytosol_aminopeptidase_PepA_(EC_3.4.11.1)	646	1051	398	504	3957	3341	3690	780	1253	693	979.765	243.766	1226.42	42.023	1671.95	127.717	0.332862	0.0475257	0.776747	2.64e-06	0.443885	0.0124658
CPS0B_RS02100	CAB_RS02085	WCW_RS04750	n.d.	SAM-dependent_methytransferase	218	361	100	260	249	235	213	65	114	76	334.935	16.4353	77.8552	4.821	157.198	10.957	-2.08727	3.98e-36	-1.07932	4.24e-09	1.00795	2.43e-07
CPS0B_RS02120	CAB_RS02105	WCW_RS04760	Cofactors_Vitamins_Prosthetic_Groups_Pigments;_RNA_Metabolism	Hypothetical_radical_SAM_family_enzyme,_NOT_coproporphyrinogen_III_oxidase,_oxygen-independent	188	456	55	264	375	416	276	238	379	218	308.545	90.0182	119.346	25.2461	513.352	29.646	-1.36323	7.21e-08	0.697934	0.00728187	2.06116	1.68e-14
CPS0B_RS02125	CAB_RS02110	WCW_RS04765	n.d.	FIG00494315:_hypothetical_protein	248	244	149	136	1836	1555	1502	497	567	384	318.297	136.424	545.337	29.7286	913.263	155.376	0.794677	0.00073726	1.52437	6.3e-11	0.729689	0.00329566
CPS0B_RS02130	CAB_RS02115	WCW_RS04830	Carbohydrates	2-oxoglutarate_dehydrogenase_E1_component_(EC_1.2.4.2)	1156	1733	757	810	9889	5924	5667	539	733	511	1726	552.887	2370.42	608.103	1115.57	76.4798	0.455862	0.0406047	-0.614852	0.00585532	-1.07071	4.97e-06
CPS0B_RS02135	CAB_RS02120	WCW_RS04835	Carbohydrates	Dihydrolipoamide_succinyltransferase_component_(E2)_of_2-oxoglutarate_dehydrogenase_complex_(EC_2.3.1.61)	805	1235	489	572	6245	3604	3253	319	453	298	1179.5	327.087	1443.27	432.493	666.135	34.3598	0.290335	0.250423	-0.803692	0.00104752	-1.09403	2.58e-05
CPS0B_RS02165	CAB_RS02155	WCW_RS04850	Respiration	Ferredoxin	160	152	77	130	619	780	667	20	29	14	203.073	54.5069	232.346	39.2218	38.6335	6.74933	0.210074	0.437466	-2.2801	6.54e-14	-2.49017	2.15e-15
CPS0B_RS02190	CAB_RS02180	WCW_RS06460	Protein_Metabolism	Tyrosyl-tRNA_synthetase_(EC_6.1.1.1)	836	1379	516	770	6075	4748	4335	251	359	314	1313.57	263.327	1684.59	203.043	583.35	88.5357	0.361195	0.0421406	-1.15589	9.23e-11	-1.51708	9.33e-16
CPS0B_RS02195	CAB_RS02185	WCW_RS01715	Carbohydrates	6-phosphogluconate_dehydrogenase,_decarboxylating_(EC_1.1.1.44)	653	1084	347	538	3454	2822	3263	435	701	455	959.537	159.788	1064.34	60.2172	983.455	15.5835	0.153092	0.431875	0.040554	0.858236	-0.112538	0.600301
CPS0B_RS02200	CAB_RS02190	WCW_RS01515	Protein_Metabolism	Translation_elongation_factor_LepA	261	477	81	472	1849	1801	1988	452	602	391	434.568	149.135	631.614	48.579	902.112	81.9764	0.517924	0.0155859	1.02411	1.34e-06	0.506184	0.0257228
CPS0B_RS02210	CAB_RS02200	WCW_RS08080	n.d.	ADP/ATP_Translocase,_NTT1	2663	2951	1953	1172	7308	6035	6721	1844	3301	1797	3680.4	1994.27	2238.33	92.7576	4229.57	359.757	-0.688081	0.0405946	0.196765	0.585983	0.884846	0.0127659
CPS0B_RS02215	CAB_RS02205	WCW_RS08075	n.d.	FIG00493911:_hypothetical_protein	255	310	132	88	1739	1513	1727	466	693	419	304.841	133.201	556.381	29.1979	976.066	54.9792	0.872846	0.00060951	1.66723	3.48e-11	0.794385	0.00311875
CPS0B_RS02220	CAB_RS02210	WCW_RS08060	n.d.	Manganese_ABC_transporter,_periplasmic-binding_protein_SitA	325	918	223	535	3041	2531	3024	321	457	323	693.997	125.821	959.97	68.6509	687.732	35.5725	0.464002	0.00175531	-0.0153313	0.938884	-0.479333	0.00278649
CPS0B_RS02225	CAB_RS02215	WCW_RS08055	n.d.	Zinc_ABC_transporter,_ATP-binding_protein_ZnuC	196	542	128	372	1811	1725	2115	176	338	213	427.738	86.4502	633.459	77.9615	444.857	44.6846	0.556708	0.00185316	0.0545195	0.803962	-0.502189	0.00961503
CPS0B_RS02230	CAB_RS02220	WCW_RS08050	n.d.	Manganese_ABC_transporter,_inner_membrane_permease_protein_SitC	431	1101	272	628	1713	1692	1839	268	358	255	847.235	122.597	587.584	45.1123	552.281	42.5879	-0.523361	0.00661458	-0.613146	0.00186809	-0.0897856	0.689449
CPS0B_RS02235	CAB_RS02225	WCW_RS08045	n.d.	Manganese_ABC_transporter,_inner_membrane_permease_protein_SitD	241	479	141	276	781	687	730	132	173	161	408.787	41.6537	245.485	3.66312	296.253	51.453	-0.717931	0.0114276	-0.457114	0.124686	0.260817	0.424099
CPS0B_RS02245	CAB_RS02235	WCW_RS01720	n.d.	Membrane-associated_zinc_metalloprotease	603	1598	337	659	3592	2491	3599	1352	1904	1223	1086.19	214.082	1078.67	174.487	2786.5	173.208	-0.0104989	0.961793	1.34211	2.17e-12	1.35261	3.27e-11
CPS0B_RS02255	CAB_RS02245	WCW_RS05690	DNA_Metabolism	DNA_recombination_and_repair_protein_RecF	151	421	29	167	235	198	141	159	236	202	231.731	104.476	63.76	13.2028	375.872	55.2061	-1.85512	1.89e-12	0.642802	0.0179162	2.49792	3.83e-19
CPS0B_RS02260	CAB_RS02250	WCW_RS05695	n.d.	DNA_polymerase_III_beta_subunit_(EC_2.7.7.7)	286	338	111	266	1342	1327	1195	521	721	395	367.224	55.2608	432.113	30.1734	1012.11	137.653	0.239327	0.150564	1.45769	1.37e-19	1.21836	2.56e-13
CPS0B_RS02265	CAB_RS02255	WCW_RS05700	Protein_Metabolism	tmRNA-binding_protein_SmpB	308	593	176	296	725	462	544	54	102	71	495.174	69.881	191.872	31.3724	139.798	17.2441	-1.34398	1.24e-09	-1.78764	5.45e-14	-0.443669	0.0894411
CPS0B_RS02270	CAB_RS02260	WCW_RS05665	Miscellaneous	Thiamin_biosynthesis_lipoprotein_ApbE	222	482	72	276	313	302	231	64	116	80	345.44	73.6316	94.394	13.5651	160.335	15.9722	-1.88422	2.45e-29	-1.12427	1.4e-09	0.759949	0.000118786
CPS0B_RS02275	CAB_RS02265	WCW_RS05660	Carbohydrates;_Cofactors_Vitamins_Prosthetic_Groups_Pigments	Methylenetetrahydrofolate_dehydrogenase_(NADP+)_(EC_1.5.1.5)_/_Methenyltetrahydrofolate_cyclohydrolase_(EC_3.5.4.9)	171	306	45	228	364	342	277	70	88	95	248.562	65.8713	109.662	12.949	162.339	40.1505	-1.1833	6.17e-07	-0.638014	0.0125562	0.54529	0.0421247
CPS0B_RS02305	CAB_RS02295	WCW_RS03425	Protein_Metabolism	LSU_ribosomal_protein_L28p	77	87	48	26	1751	2397	1819	158	271	136	97.0964	50.1064	671.729	148.806	343.663	40.4052	2.79503	7.25e-26	1.85113	1.37e-11	-0.943907	0.000729826
CPS0B_RS02310	CAB_RS02300	WCW_RS09385	Carbohydrates	4-alpha-glucanotransferase_(amylomaltase)_(EC_2.4.1.25)	678	1208	292	468	1747	1434	883	113	141	140	926.86	181.343	450.471	126.523	251.819	50.9789	-1.02673	4.59e-06	-1.85548	1.17e-15	-0.828749	0.000928247
CPS0B_RS02315	CAB_RS02305	WCW_RS04095	T3SS_Apparatus	Scc1_protein_(Type_III_secretion_chaperone)	215	223	127	77	1002	778	491	36	39	32	262.513	131.779	251.379	72.7735	68.2187	11.8441	-0.0405313	0.90309	-1.85834	1.45e-08	-1.81781	1.4e-07
CPS0B_RS02325	CAB_RS02315	WCW_RS04105	T3SS_Apparatus	Low_Calcium_Response_D_(Type_III_secretion_inner_membrane_protein_SctV)	1326	1457	774	677	6147	4372	3702	334	454	345	1699.17	695.037	1574.91	319.424	711.855	59.2716	-0.103974	0.70274	-1.22537	1.45e-06	-1.1214	4.09e-05
CPS0B_RS02330	CAB_RS02320	WCW_RS04110	T3SS_Apparatus	Type_III_secretion_inner_membrane_protein_(YscU,SpaS,EscU,HrcU,SsaU,_homologous_to_flagellar_export_components)	411	386	225	141	2111	1612	1147	164	241	170	476.28	240.412	539.434	131.73	358.572	15.8402	0.187673	0.562012	-0.382652	0.242693	-0.570325	0.0928358
CPS0B_RS02335	CAB_RS02325	WCW_RS04115	Protein_Metabolism	GTP-binding_and_nucleic_acid-binding_protein_YchF	315	714	200	575	2183	2030	2266	226	295	221	640.527	119.258	725.063	44.5443	466.797	42.5892	0.177709	0.275096	-0.456196	0.00573444	-0.633906	0.000193885
CPS0B_RS02340	CAB_RS02330	WCW_RS04140	Cofactors_Vitamins_Prosthetic_Groups_Pigments;_predicted_T3SS_Effector	Riboflavin_kinase_(EC_2.7.1.26)_/_FMN_adenylyltransferase_(EC_2.7.7.2)	205	450	83	354	267	221	218	79	123	115	367.918	88.1597	78.6549	4.43305	200.159	42.3463	-2.20334	4.2e-22	-0.885411	0.000220796	1.31792	2.29e-07
CPS0B_RS02345	CAB_RS02335	WCW_RS04145	Cofactors_Vitamins_Prosthetic_Groups_Pigments;_RNA_Metabolism	tRNA_pseudouridine_synthase_B_(EC_4.2.1.70)	115	212	39	191	297	332	284	104	146	91	188.725	52.1101	102.374	12.3753	211.883	15.6644	-0.89926	9.27e-06	0.135471	0.560525	1.03473	2.44e-06
CPS0B_RS02350	CAB_RS02340	WCW_RS04150	Protein_Metabolism	Ribosome-binding_factor_A	45	63	8	47	206	216	174	139	253	103	53.9297	18.0144	66.6807	8.22638	297.139	62.8894	0.226911	0.342363	2.3631	4.85e-26	2.13619	4.85e-24
CPS0B_RS02355	CAB_RS02345	WCW_RS04155	Protein_Metabolism	Translation_initiation_factor_2	375	639	131	487	4484	4152	5041	2754	4166	2430	560.141	91.3092	1531.89	163.721	5768.23	383.189	1.42986	1.63e-22	3.32994	1.52e-116	1.90008	5.79e-36
CPS0B_RS02360	CAB_RS02350	WCW_RS04160	RNA_Metabolism	Transcription_termination_protein_NusA	259	420	141	345	5737	4881	5752	1350	2176	1094	426.703	49.7385	1828.89	121.563	2820.38	349.752	2.10177	3.69e-63	2.72471	1.52e-103	0.622947	1.69e-06
CPS0B_RS02365	CAB_RS02355	WCW_RS04165	Protein_Metabolism	SSU_ribosomal_protein_S1p	467	742	210	691	13879	11746	14338	3677	5604	2863	753.55	127.086	4466.03	380.101	7443.18	970.178	2.54812	4.08e-61	3.27946	2.16e-100	0.731338	1.06e-05
CPS0B_RS02370	CAB_RS02360	WCW_RS04785	Nucleosides_and_Nucleotides;_Sulfur_Metabolism	Thioredoxin_reductase_(EC_1.8.1.9)	220	533	109	360	766	589	668	354	527	352	415.261	72.7161	225.301	15.7985	766.319	20.0762	-0.886456	1e-07	0.863153	3.18e-07	1.74961	1.37e-23
CPS0B_RS02375	CAB_RS02365	WCW_RS05720	Fatty_Acids_Lipids_and_Isoprenoids	Holo-[acyl-carrier_protein]_synthase_(EC_2.7.8.7)	72	126	9	124	175	168	132	29	49	36	105.551	54.4067	53.0055	6.94472	70.7745	6.9978	-1.03591	8.04e-05	-0.628744	0.0325208	0.407171	0.186282
CPS0B_RS02385	CAB_RS02375	WCW_RS04860	Protein_Metabolism	Prolipoprotein_diacylglyceryl_transferase_(EC_2.4.99.-)	251	597	129	404	265	286	251	166	246	192	472.835	74.9249	89.8687	9.2239	378.457	35.7704	-2.35857	6.99e-23	-0.326444	0.206144	2.03212	5.44e-15
CPS0B_RS02390	CAB_RS02380	WCW_RS04880	n.d.	Inner_membrane_protein_translocase_component_YidC,_long_form_/_Inner_membrane_protein_translocase_component_YidC,_short_form_OxaI-like	506	1130	239	593	3614	3076	3505	1008	1301	945	843.251	91.8511	1138.57	55.3264	2045.3	190.48	0.424747	0.00191347	1.26363	8.86e-21	0.838887	4.01e-09
CPS0B_RS02395	CAB_RS02385	WCW_RS04875	n.d.	Chromosomal_replication_initiator_protein_DnaA	336	599	188	328	1854	1490	1371	93	141	83	528.2	66.7912	524.457	53.9661	195.626	11.9174	-0.00134853	0.995045	-1.40527	1.05e-14	-1.40392	1.17e-13
CPS0B_RS02410	CAB_RS02400	WCW_RS05795	Carbohydrates;_Cofactors_Vitamins_Prosthetic_Groups_Pigments	Dihydrolipoamide_acetyltransferase_component_of_pyruvate_dehydrogenase_complex_(EC_2.3.1.12)	283	525	84	433	1884	1697	1778	407	516	386	442.503	122.492	598.802	8.60418	824.639	84.3617	0.412408	0.0218519	0.867387	1.23e-06	0.454979	0.0164546
CPS0B_RS02415	CAB_RS02405	WCW_RS05800	Carbohydrates	Pyruvate_dehydrogenase_E1_component_beta_subunit_(EC_1.2.4.1)	183	355	78	281	925	978	977	422	613	390	309.331	52.6235	322.967	28.1086	884.677	42.2007	0.0448545	0.778541	1.48896	1.05e-23	1.44411	1.01e-21
CPS0B_RS02420	CAB_RS02410	WCW_RS05805	Carbohydrates	Pyruvate_dehydrogenase_E1_component_alpha_subunit_(EC_1.2.4.1)	222	368	106	298	748	674	763	438	699	446	356.079	35.9051	244.363	13.9828	978.134	7.00582	-0.537875	0.000968526	1.44758	1.84e-19	1.98545	3.71e-33
CPS0B_RS02430	CAB_RS02420	WCW_RS05760	Cell_Wall_and_Capsule	UDP-3-O-[3-hydroxymyristoyl]_glucosamine_N-acyltransferase_(EC_2.3.1.191)	192	291	95	212	2899	2532	2664	428	737	428	288.916	23.7976	903.823	9.57807	975.775	53.025	1.6477	8.21e-30	1.75889	3.64e-32	0.111195	0.501858
CPS0B_RS02435	CAB_RS02425	WCW_RS05755	Stress_Response	Outer_membrane_protein_H_precursor	218	295	161	69	6562	5550	5995	512	939	452	304.559	171.501	2020.57	53.7544	1150.82	158.986	2.68037	1.54e-19	1.89208	2.77e-10	-0.788288	0.0146426
CPS0B_RS02440	CAB_RS02430	WCW_RS05750	n.d.	Outer_membrane_protein_assembly_factor_YaeT_precursor	552	851	234	522	6913	6323	6849	812	1218	740	771.366	52.6909	2245.99	86.206	1712.98	85.6191	1.53489	2.95e-31	1.14633	2.17e-17	-0.388567	0.00692603
CPS0B_RS02445	CAB_RS02435	WCW_RS05745	DNA_Metabolism	Recombination_protein_RecR	100	306	29	209	628	548	550	177	211	153	201.49	86.2367	192.604	4.19128	341.408	45.2816	-0.0988002	0.716688	0.70684	0.00708141	0.80564	0.00300978
CPS0B_RS02450	CAB_RS02440	WCW_RS05740	Fatty_Acids_Lipids_and_Isoprenoids	3-oxoacyl-[acyl-carrier-protein]_synthase,_KASIII_(EC_2.3.1.180)	281	868	184	524	3930	3546	4498	327	490	325	630.28	138.227	1340.95	165.883	709.28	16.2271	1.07324	4.79e-09	0.164094	0.421967	-0.909141	4.81e-06
CPS0B_RS02455	CAB_RS02445	WCW_RS05735	Fatty_Acids_Lipids_and_Isoprenoids	Malonyl_CoA-acyl_carrier_protein_transacylase_(EC_2.3.1.39)	122	287	58	208	1772	1493	1813	264	482	274	229.293	44.9606	567.386	46.2612	622.21	48.1487	1.27638	4.47e-10	1.40904	1.36e-11	0.132659	0.571553
CPS0B_RS02460	CAB_RS02450	WCW_RS05730	Fatty_Acids_Lipids_and_Isoprenoids	3-oxoacyl-[acyl-carrier_protein]_reductase_(EC_1.1.1.100)	306	501	161	369	2562	2381	3057	362	503	319	487.237	39.6743	896.702	126.162	736.685	54.3039	0.87813	3.51e-07	0.596561	0.000851877	-0.281569	0.142965
CPS0B_RS02465	CAB_RS02455	WCW_RS05725	Fatty_Acids_Lipids_and_Isoprenoids	Acyl_carrier_protein	140	267	43	174	1529	1597	1571	395	465	265	207.777	41.9829	526.484	41.4718	703.359	145.519	1.2991	5.89e-10	1.70986	7.45e-16	0.410763	0.0692892
CPS0B_RS02490	CAB_RS02480	WCW_RS04675	n.d.	Na-dependent_Transporter	233	412	64	335	444	469	445	293	467	324	348.226	96.4381	152.205	12.6453	672.743	30.4329	-1.19389	7.5e-08	0.915815	4.41e-05	2.10971	2.1e-19
CPS0B_RS02495	CAB_RS02485	WCW_RS05815	n.d.	Proton/glutamate_symport_protein_@_Sodium/glutamate_symport_protein	227	399	75	316	465	466	410	480	701	401	345.538	71.6982	149.982	12.1603	976.984	88.8476	-1.20796	9.44e-11	1.46621	2.5e-15	2.67416	2.89e-43
CPS0B_RS02510	CAB_RS02500	WCW_RS04645	Membrane_Transport	Mg/Co/Ni_transporter_MgtE_/_CBS_domain	490	1098	251	629	3785	3088	3350	501	766	532	852.407	80.7776	1139.75	47.0748	1118.8	40.4225	0.410373	1.64e-05	0.382544	0.000141362	-0.0278291	0.805531
CPS0B_RS02520	CAB_RS02510	WCW_RS06105	n.d.	amino_acid_antiporter	395	560	196	320	3183	2988	3214	108	143	103	546.218	92.2113	1050.09	49.2246	222.132	18.103	0.947551	1.75e-09	-1.27746	2.28e-13	-2.22501	1.75e-35
CPS0B_RS02525	CAB_RS02515	WCW_RS03115	Carbohydrates	Fructose-bisphosphate_aldolase_class_I_(EC_4.1.2.13)	298	450	157	282	2846	2364	2571	306	426	290	439.634	58.6926	867.935	29.5764	637.948	36.9067	0.993043	5.83e-13	0.549769	0.000166986	-0.443274	0.00311717
CPS0B_RS02560	CAB_RS02550	WCW_RS04900	DNA_Metabolism;_Virulence_Disease_and_Defense	DNA_gyrase_subunit_B_(EC_5.99.1.3)	792	1522	381	856	11580	9611	11298	1146	1757	1126	1246.7	61.6711	3627.28	229.239	2495.17	38.6171	1.53373	1.64e-38	0.996468	1.66e-16	-0.537261	2.9e-05
CPS0B_RS02565	CAB_RS02555	WCW_RS04905	DNA_Metabolism;_Virulence_Disease_and_Defense	DNA_gyrase_subunit_A_(EC_5.99.1.3)	644	1149	321	555	10851	8605	10588	881	1466	867	954.79	123.973	3352.14	285.976	1974.05	81.8637	1.80416	1.43e-35	1.04611	1.72e-12	-0.758054	1.41e-06
CPS0B_RS02570	CAB_RS02560	WCW_RS04910	Nucleosides_and_Nucleotides	Thymidylate_kinase_(EC_2.7.4.9)	77	134	33	76	771	757	787	239	373	195	112.336	6.10344	259.229	14.7668	494.455	55.3285	1.18812	7.74e-14	2.11664	1.56e-38	0.928527	1.47e-09
CPS0B_RS02585	CAB_RS02575	WCW_RS00410	n.d.	TsaC_protein_(YrdC_domain)_required_for_threonylcarbamoyladenosine_t(6)A37_modification_in_tRNA	173	298	32	295	501	400	406	79	121	101	260.083	115.363	145.516	9.53356	188.998	26.4381	-0.842432	0.00236934	-0.47731	0.106024	0.365122	0.246029
CPS0B_RS02620	CAB_RS02610	WCW_RS04230	n.d.	Uncharacterized_membrane_protein_Bsu2508_(YqfU)	157	316	62	165	736	773	718	161	282	190	237.525	27.9208	249.514	20.4805	390.47	28.5753	0.0524821	0.778541	0.693412	0.000133515	0.64093	0.000542726
CPS0B_RS02635	CAB_RS02625	WCW_RS04255	Nucleosides_and_Nucleotides	5-nucleotidase_SurE_(EC_3.1.3.5)	721	1113	398	448	764	723	514	137	219	110	1002.83	277.799	222.992	40.3983	284.604	35.9073	-2.12452	2.16e-17	-1.77656	5.67e-12	0.347963	0.234085
CPS0B_RS02640	CAB_RS02630	WCW_RS04270	RNA_Metabolism	tRNA(Cytosine32)-2-thiocytidine_synthetase	154	407	51	234	272	323	243	26	61	43	271.078	79.4505	93.9995	16.5649	79.3949	18.1426	-1.52152	2.66e-09	-1.74825	4.47e-10	-0.226732	0.482828
CPS0B_RS02645	CAB_RS02635	WCW_RS04275	n.d.	Protein_export_cytoplasm_protein_SecA_ATPase_RNA_helicase_(TC_3.A.5.1.1)	187	284	69	174	858	681	765	137	159	150	250.957	23.9553	256.786	14.4118	285.227	51.5502	0.0275453	0.8965	0.169237	0.431782	0.141692	0.523547
CPS0B_RS02675	CAB_RS02665	WCW_RS00755	Protein_Metabolism;_RNA_Metabolism	Ribosomal_protein_S12p_Asp88_(E._coli)_methylthiotransferase	331	857	121	592	1426	1165	1267	52	66	77	618.912	184.301	430.151	17.5612	125.582	36.7383	-0.528553	0.0337536	-2.27505	1.51e-18	-1.7465	2.14e-10
CPS0B_RS02680	CAB_RS02670	WCW_RS05505	Protein_Metabolism	LSU_ribosomal_protein_L33p_@_LSU_ribosomal_protein_L33p,_zinc-independent	53	69	16	61	1417	1778	1621	83	100	54	69.7373	14.4379	541.868	88.7693	147.657	31.661	2.85274	3.67e-19	1.03827	0.00216505	-1.81447	8.32e-08
CPS0B_RS02685	CAB_RS02675	WCW_RS05510	Cell_Wall_and_Capsule	Lipoprotein_releasing_system_transmembrane_protein_LolE	322	541	70	382	1202	1044	964	348	587	393	431.883	126.7	357.829	24.0782	820.378	42.4859	-0.292764	0.121123	0.891539	1.37e-06	1.1843	8.53e-10
CPS0B_RS02690	CAB_RS02680	WCW_RS05515	Cell_Wall_and_Capsule	Lipoprotein_releasing_system_ATP-binding_protein_LolD	174	491	43	267	293	312	250	80	139	88	301.976	117.947	95.6915	12.2601	188.813	9.40387	-1.66431	3.98e-13	-0.699411	0.00426852	0.9649	0.000165519
CPS0B_RS02700	CAB_RS02690	WCW_RS05915	Protein_Metabolism	LSU_ribosomal_protein_L13p_(L13Ae)	156	166	70	84	5087	3863	4993	722	886	542	182.927	58.5018	1554.86	169.835	1344.81	211.523	3.06218	5.93e-40	2.85562	1.77e-34	-0.206568	0.432717
CPS0B_RS02705	CAB_RS02695	WCW_RS05910	Protein_Metabolism	SSU_ribosomal_protein_S9p_(S16e)	96	206	42	152	2134	1556	2023	505	790	407	169.067	30.2161	636.443	74.1291	1041.99	123.609	1.87136	9.98e-27	2.57706	2.57e-48	0.705703	8.23e-05
CPS0B_RS02715	CAB_RS02705	WCW_RS06040	Nucleosides_and_Nucleotides	Adenylate_kinase_(EC_2.7.4.3)	149	339	65	203	591	548	510	152	227	99	255.075	36.6543	184.159	9.07884	291.359	61.6949	-0.480052	0.0178005	0.177357	0.427533	0.657408	0.00235749
CPS0B_RS02735	CAB_RS02725	WCW_RS05480	Carbohydrates	6-phosphogluconolactonase_(EC_3.1.1.31),_eukaryotic_type	193	405	54	350	474	439	445	146	231	159	328.259	118.468	151.795	3.03397	332.629	12.7819	-1.12498	3.46e-08	-0.00910845	0.976574	1.11587	4.72e-07
CPS0B_RS02740	CAB_RS02730	WCW_RS05470	Carbohydrates	Glucose-6-phosphate_1-dehydrogenase_(EC_1.1.1.49)	310	527	118	493	1628	1597	1720	241	368	216	502.028	116.371	553.93	38.4659	508.853	30.3338	0.128451	0.429018	0.00837507	0.97044	-0.120076	0.504606
CPS0B_RS02750	CAB_RS02740	WCW_RS05500	Cell_Division_and_Cell_Cycle	TsaD/Kae1/Qri7_protein,_required_for_threonylcarbamoyladenosine_t(6)A37_formation_in_tRNA	285	564	157	500	1136	1221	850	105	166	134	534.936	101.58	358.557	67.4045	253.487	32.7449	-0.573973	0.00110668	-1.07124	8.18e-09	-0.497263	0.0121269
CPS0B_RS02795	CAB_RS02785	WCW_RS04190	Carbohydrates	Ribulose-phosphate_3-epimerase_(EC_5.1.3.1)	182	278	75	272	1456	1354	1383	161	214	127	286.549	57.264	468.776	10.7808	312.174	38.3774	0.697751	6.11e-07	0.113678	0.492906	-0.584073	0.000153143
CPS0B_RS02800	CAB_RS02790	WCW_RS04195	Protein_Metabolism	Translation_elongation_factor_P-related_protein	185	267	111	168	1601	1142	1286	242	326	228	278.9	60.3084	447.746	48.1949	498.352	36.3979	0.704305	0.000119984	0.854976	4.99e-06	0.150671	0.472474
CPS0B_RS02805	CAB_RS02795	WCW_RS04200	Fatty_Acids_Lipids_and_Isoprenoids;_Plasticity_Zone	Biotin_carboxyl_carrier_protein_of_acetyl-CoA_carboxylase	159	214	71	112	1523	891	1282	324	361	281	205.075	39.8106	409.838	82.1093	613.622	99.1282	0.992437	7.37e-05	1.56089	4.47e-10	0.56845	0.0328176
CPS0B_RS02810	CAB_RS02800	WCW_RS04205	Fatty_Acids_Lipids_and_Isoprenoids;_Plasticity_Zone	Biotin_carboxylase_of_acetyl-CoA_carboxylase_(EC_6.3.4.14)	675	1077	398	509	4721	3470	3662	324	485	365	998.348	240.944	1317.27	134.971	733.877	55.9148	0.401279	0.0534206	-0.431889	0.0423277	-0.833168	0.000154763
CPS0B_RS02920	CAB_RS02865	WCW_RS00985	RNA_Metabolism	tRNA-guanine_transglycosylase_(EC_2.4.2.29)	184	358	54	229	507	527	460	271	354	279	272.669	60.2654	167.241	15.4374	570.074	58.4727	-0.718033	0.00079005	1.02389	1.59e-06	1.74192	4.11e-15
CPS0B_RS02960	CAB_RS02905	WCW_RS02760	n.d.	ABC_transporter,_ATP-binding_protein	140	218	81	108	421	519	407	50	81	74	205.459	47.1336	151.291	26.6245	129.069	27.0828	-0.413422	0.0765723	-0.64147	0.0101667	-0.228048	0.404546
CPS0B_RS02985	CAB_RS02930	WCW_RS05345	Cell_Wall_and_Capsule	3-deoxy-manno-octulosonate_cytidylyltransferase_(EC_2.7.7.38)	406	540	222	283	2987	3359	3014	242	369	206	554.647	145.568	1050.16	120.8	502.768	43.0954	0.922207	6.48e-06	-0.124487	0.588662	-1.04669	2.25e-06
CPS0B_RS02990	CAB_RS02935	WCW_RS05350	Nucleosides_and_Nucleotides	CTP_synthase_(EC_6.3.4.2)	458	528	232	410	1312	1230	1227	669	953	571	624.208	130.146	421.354	10.9854	1359.07	111.252	-0.549047	0.00716672	1.1184	2.6e-08	1.66744	3.83e-15
CPS0B_RS02995	CAB_RS02940	WCW_RS05355	n.d.	FIG00493132:_hypothetical_protein	93	126	36	86	93	103	66	91	132	77	122.677	13.2311	29.2955	6.6241	185.505	15.742	-2.03456	1.63e-22	0.59172	0.00552723	2.62628	3.71e-33
CPS0B_RS03035	CAB_RS02980	WCW_RS08790	n.d.	FIG00493887:_hypothetical_protein	515	688	360	302	4031	3084	2721	148	284	175	748.909	313.303	1092.06	160.251	370.976	35.7627	0.542477	0.0455812	-0.975445	0.000331485	-1.51792	1.25e-07
CPS0B_RS03040	CAB_RS02985	WCW_RS06095	n.d.	2-oxoglutarate/malate_translocator	574	772	350	377	2437	2068	1634	111	144	117	807.719	261.173	682.769	105.633	235.011	26.695	-0.229533	0.309999	-1.7458	4.7e-15	-1.51626	1.55e-10
CPS0B_RS03045	CAB_RS02990	WCW_RS05235	Carbohydrates;_predicted_T3SS_Effector	Pyrophosphate-dependent_fructose_6-phosphate-1-kinase_(EC_2.7.1.90)	502	772	141	450	1086	855	632	240	333	218	633.542	119.508	285.363	61.1905	492.928	32.3255	-1.15397	3.71e-13	-0.373755	0.0283035	0.78022	8.75e-06
CPS0B_RS03070	CAB_RS03015	WCW_RS05200	Cell_Wall_and_Capsule	Lipid_IVA_3-deoxy-D-manno-octulosonic_acid_transferase_(EC_2.4.99.12)_[often_with_(EC_2.4.99.13)_also]	385	863	251	619	1660	1582	1643	122	192	127	757.16	111.609	546.588	22.2067	273.186	4.02981	-0.464795	0.00178521	-1.45664	7.46e-20	-0.991842	3.62e-09
CPS0B_RS03075	CAB_RS03020	WCW_RS05070	Protein_Metabolism	Leucyl-tRNA_synthetase_(EC_6.1.1.4)	725	1530	433	1145	3235	2818	3424	788	1066	721	1365.32	183.198	1059.83	93.7252	1609.25	118.34	-0.362619	0.00249164	0.236119	0.0594471	0.598738	2.74e-06
CPS0B_RS03095	CAB_RS03040	WCW_RS05930	DNA_Metabolism	DNA_ligase_(EC_6.5.1.2)	574	1314	380	879	2091	1568	1612	536	693	536	1124.4	158.699	585.928	57.3595	1112.58	111.567	-0.931538	8.09e-11	-0.0151645	0.938593	0.916374	3.52e-09
CPS0B_RS03100	CAB_RS03045	WCW_RS04885	n.d.	Serine/threonine_kinase	666	1478	334	864	3448	2753	2940	463	793	435	1152.7	108.214	1018.33	54.0224	1033.12	78.8051	-0.182927	0.120148	-0.159157	0.203722	0.0237697	0.868049
CPS0B_RS03125	CAB_RS03070	WCW_RS04075	n.d.	FIG00494300:_hypothetical_protein	413	1030	207	627	1439	1188	1039	339	561	353	771.049	122.82	407.851	46.8509	772.256	18.7106	-0.916868	8.28e-08	-0.0042077	0.984808	0.91266	8.56e-07
CPS0B_RS03155	CAB_RS03085	WCW_RS04060	Protein_Metabolism	ClpB_protein	592	1397	304	834	4563	3562	3688	519	903	562	1071.47	131.601	1314.71	95.2315	1219.02	58.9313	0.289064	0.0432453	0.181765	0.227775	-0.107298	0.514103
CPS0B_RS03165	CAB_RS03095	WCW_RS05895	Amino_Acids_and_Derivatives	Methionine_ABC_transporter_ATP-binding_protein	259	743	190	466	1015	884	886	144	212	144	579.365	114.404	310.757	7.25025	311.187	10.1828	-0.893013	6.62e-10	-0.89221	1.22e-08	0.000803004	0.995942
CPS0B_RS03170	CAB_RS03100	WCW_RS05890	n.d.	ABC_transporter,_permease_protein,_putative	321	736	246	366	1067	860	927	70	126	95	613.135	142.046	318.06	15.0203	180.42	25.0697	-0.926516	1.01e-08	-1.73414	4.55e-22	-0.807626	2.31e-05
CPS0B_RS03175	CAB_RS03105	WCW_RS05860	Cofactors_Vitamins_Prosthetic_Groups_Pigments	Glutamate-1-semialdehyde_aminotransferase_(EC_5.4.3.8)	285	799	191	398	651	689	575	148	241	191	578.914	106.144	214.375	23.9662	362.185	46.3157	-1.41878	6.06e-14	-0.672731	0.000716669	0.746049	0.000382775
CPS0B_RS03180	CAB_RS03110	WCW_RS05905	predicted_Inclusion_Membrane_Protein	transcriptional_regulator,_putative	116	216	74	110	368	276	222	83	106	68	190.716	37.2252	95.997	18.9977	160.721	19.0693	-0.949677	1.97e-08	-0.21913	0.2675	0.730547	0.000129888
CPS0B_RS03185	CAB_RS03115	WCW_RS06480	n.d.	FIG00494004:_hypothetical_protein	71	88	37	63	751	561	511	57	97	42	98.7657	19.5927	202.337	29.4478	118.465	22.2363	1.07649	4.8e-09	0.327225	0.138556	-0.749262	0.000204341
CPS0B_RS03190	CAB_RS03120	WCW_RS06475	Carbohydrates	Ribose_5-phosphate_isomerase_A_(EC_5.3.1.6)	319	958	193	478	1320	1187	919	79	97	66	656.061	133.958	381.57	56.6535	152.055	19.2314	-0.775939	0.000687196	-2.0805	4.29e-18	-1.30457	3.58e-07
CPS0B_RS03215	CAB_RS03140	WCW_RS06470	n.d.	ACR_family	135	230	22	201	312	335	229	86	110	111	189.857	79.9455	97.9225	19.1754	196.176	41.8568	-0.960844	0.00117583	0.00680628	0.984808	0.96765	0.00239095
CPS0B_RS03220	CAB_RS03145	WCW_RS06490	predicted_T3SS_Effector	Oligoendopeptidase_F_(EC_3.4.24.-)	400	971	83	639	3348	3834	3724	282	454	288	655.441	262.846	1225.09	151.497	632.261	7.20298	0.871905	0.000705377	-0.061728	0.845412	-0.933633	0.000696262
CPS0B_RS03225	CAB_RS03150	WCW_RS06495	Protein_Metabolism	Heat_shock_protein_60_family_co-chaperone_GroES	663	737	388	226	18112	16189	17708	716	774	495	813.349	401.837	5813.01	203.887	1252.85	273.475	2.76756	3.77e-20	0.621424	0.0491972	-2.14613	3.81e-11
CPS0B_RS03230	CAB_RS03155	WCW_RS06500	Protein_Metabolism	Heat_shock_protein_60_family_chaperone_GroEL	1997	2513	1169	779	51475	42690	54079	8641	11380	7089	2548.14	1131.42	16565.6	1698.75	16903.3	1863.45	2.64271	9.28e-21	2.67101	3.45e-21	0.0282986	0.935155
CPS0B_RS03250	CAB_RS03175	WCW_RS08465	Cofactors_Vitamins_Prosthetic_Groups_Pigments	Biotin--protein_ligase_(EC_6.3.4.9,_EC_6.3.4.10,_EC_6.3.4.11,_EC_6.3.4.15)	485	849	319	285	532	342	418	260	401	207	732.956	255.906	143.318	22.2237	531.886	64.6707	-2.27108	1.94e-12	-0.447254	0.195187	1.82382	1.75e-07
CPS0B_RS03260	CAB_RS03185	WCW_RS03715	DNA_Metabolism	RecD-like_DNA_helicase_YrrC	451	960	100	579	1783	1647	1555	195	274	271	665.899	217.189	556.748	23.5692	470.597	102.858	-0.270741	0.225691	-0.512963	0.021904	-0.242223	0.327578
CPS0B_RS03265	CAB_RS03190	WCW_RS03420	Protein_Metabolism	Methionyl-tRNA_synthetase_(EC_6.1.1.10)	407	1069	270	784	1652	1436	1660	415	616	410	883.317	178.463	530.634	31.5349	895.57	24.4335	-0.728831	0.000134332	0.0169987	0.944692	0.745829	0.000272505
CPS0B_RS03275	CAB_RS03200	WCW_RS03405	Nucleosides_and_Nucleotides	Guanylate_kinase_(EC_2.7.4.8)	182	511	136	324	1375	1267	1307	92	144	119	405.541	79.267	441.439	8.93175	222.574	31.151	0.123721	0.455838	-0.859825	5.87e-07	-0.983546	2.72e-08
CPS0B_RS03280	CAB_RS03205	WCW_RS03380	RNA_Metabolism	Ribonuclease_HII_(EC_3.1.26.4)	120	358	72	201	481	522	518	152	277	166	253.11	51.7798	170.667	16.9632	364.008	25.3885	-0.574764	0.00345712	0.508145	0.012778	1.08291	1.72e-07
CPS0B_RS03285	CAB_RS03210	WCW_RS03375	Protein_Metabolism	LSU_ribosomal_protein_L19p	154	337	79	218	874	1168	1011	1324	1567	994	273.254	27.9926	343.863	66.5039	2438.68	406.542	0.322594	0.0943299	3.11914	8.83e-66	2.79655	1.14e-49
CPS0B_RS03290	CAB_RS03215	WCW_RS03370	Protein_Metabolism;_RNA_Metabolism	tRNA_(Guanine37-N1)_-methyltransferase_(EC_2.1.1.31)	355	1051	192	583	3012	2821	3251	897	1369	760	725.746	157.203	1017.14	83.1413	1861.57	164.27	0.474526	0.00397231	1.33961	1.54e-16	0.865082	5.28e-07
CPS0B_RS03295	CAB_RS03220	WCW_RS03365	Protein_Metabolism	SSU_ribosomal_protein_S16p	66	87	32	50	955	823	1035	620	867	501	88.0165	17.3285	314.624	33.2883	1231.27	131.865	1.8631	4.54e-27	3.81743	9.34e-109	1.95433	1.29e-35
CPS0B_RS03300	CAB_RS03225	WCW_RS03360	Membrane_Transport;_predicted_T3SS_Effector;_Protein_Metabolism	Signal_recognition_particle,_subunit_Ffh_SRP54_(TC_3.A.5.1.1)	272	683	145	482	5805	4884	6073	404	640	385	539.836	104.485	1873.35	176.96	880.714	31.0096	1.77298	5.99e-30	0.693501	2.04e-05	-1.07948	1.39e-10
CPS0B_RS03305	CAB_RS03230	WCW_RS03355	Protein_Metabolism	Protein-N(5)-glutamine_methyltransferase_PrmC,_methylates_polypeptide_chain_release_factors_RF1_and_RF2	209	588	115	348	220	200	225	458	640	474	423.814	83.4244	72.1461	4.09692	985.107	68.6118	-2.49723	1.05e-19	1.17817	1.85e-05	3.6754	1.78e-36
CPS0B_RS03310	CAB_RS03235	WCW_RS03350	Protein_Metabolism	Peptide_chain_release_factor_1	284	831	151	509	1437	1259	1402	337	519	281	591.056	135.862	457.885	18.3195	698.304	68.4465	-0.37955	0.0146424	0.226411	0.171577	0.605961	0.000234173
CPS0B_RS03315	CAB_RS03240	WCW_RS03345	Protein_Metabolism	LSU_ribosomal_protein_L31p	100	273	46	160	1043	1912	1193	161	224	98	191.296	42.1162	469.45	175.099	295.784	69.452	1.25493	7.21e-08	0.602844	0.0148208	-0.652081	0.0100032
CPS0B_RS03325	CAB_RS03250	WCW_RS02555	Protein_Metabolism	Signal_peptidase_I_(EC_3.4.21.89)	366	777	140	550	1287	1387	1164	258	460	318	616.002	121.348	429.87	49.2152	639.441	59.286	-0.529213	0.00111015	0.0396972	0.845412	0.56891	0.00112037
CPS0B_RS03330	CAB_RS03255	WCW_RS02540	Protein_Metabolism	Isoleucyl-tRNA_synthetase_(EC_6.1.1.5)	919	2575	474	1808	4436	4233	4677	535	777	552	1931.35	489.918	1494.36	101.095	1163.48	56.5019	-0.371224	0.0384196	-0.729113	4.08e-05	-0.357889	0.0657093
CPS0B_RS03340	CAB_RS03265	WCW_RS02420	Phosphorus_Metabolism	Predicted_ATPase_related_to_phosphate_starvation-inducible_protein_PhoH	372	802	180	478	1874	1233	1399	126	145	162	631.728	55.3248	499.675	75.6537	279.272	71.1015	-0.33884	0.0847342	-1.17703	4.2e-09	-0.838192	8.27e-05
CPS0B_RS03345	CAB_RS03270	WCW_RS02415	predicted_T3SS_Effector	FIG00493908:_hypothetical_protein	1080	1325	577	512	3141	2935	2501	103	131	111	1356.65	505.517	957.189	89.1354	218.599	28.7013	-0.487308	0.104745	-2.55158	6.14e-18	-2.06427	7.52e-11
CPS0B_RS03350	CAB_RS03275	WCW_RS02410	n.d.	FIG00493997:_hypothetical_protein	610	705	313	261	6235	5187	4222	738	1201	655	736.435	291.495	1739.47	255.98	1588.79	129.33	1.228	6.03e-07	1.10017	9.02e-06	-0.12783	0.654184
CPS0B_RS03360	CAB_RS03285	WCW_RS03790	Respiration	Cytochrome_d_ubiquinol_oxidase_subunit_II_(EC_1.10.3.-)	239	463	143	338	1419	1127	1200	115	225	155	427.611	47.9225	417.24	23.5186	304.187	41.4206	-0.024791	0.854832	-0.473707	0.000655296	-0.448916	0.00143669
CPS0B_RS03365	CAB_RS03290	WCW_RS03785	Respiration	Cytochrome_d_ubiquinol_oxidase_subunit_I_(EC_1.10.3.-)	452	929	283	519	2972	2284	2721	496	739	572	789.087	105.08	888.924	69.9247	1131.47	102.745	0.180776	0.158332	0.525136	3.73e-05	0.344359	0.0101367
CPS0B_RS03370	CAB_RS03295	WCW_RS03775	Cell_Division_and_Cell_Cycle	Diadenylate_cyclase_spyDAC;_Bacterial_checkpoint_controller_DisA_with_nucleotide-binding_domain	139	207	44	142	257	266	210	63	94	53	184.037	26.967	81.9646	10.6576	129.447	11.5028	-1.17802	5.54e-12	-0.520909	0.0079334	0.657113	0.000932915
CPS0B_RS03375	CAB_RS03300	WCW_RS03770	n.d.	FIG00493852:_hypothetical_protein	169	251	55	194	920	797	739	161	269	184	232.231	36.901	273.772	18.0761	379.91	21.6884	0.213139	0.114206	0.683327	1.07e-06	0.470188	0.000672612
CPS0B_RS03385	CAB_RS03315	WCW_RS06205	Carbohydrates	Pyruvate_kinase_(EC_2.7.1.40)	532	1210	311	633	2291	1962	2107	279	445	274	943.726	111.273	709.903	15.3611	615.575	13.4267	-0.407321	0.00136653	-0.610249	4.38e-06	-0.202928	0.161994
CPS0B_RS03390	CAB_RS03320	WCW_RS06245	DNA_Metabolism	Excinuclease_ABC_subunit_A	1194	2360	342	1592	1178	941	706	446	638	467	1807.19	443.862	313.49	63.2447	970.275	60.0048	-2.49159	7.83e-28	-0.891537	0.000133515	1.60005	1.19e-10
CPS0B_RS03395	CAB_RS03325	WCW_RS06335	n.d.	Serine/threonine-protein_kinase_PknD_(EC_2.7.11.1)	693	1954	398	1103	917	797	737	360	592	358	1402.32	259.514	273.23	18.1113	806.009	24.9855	-2.29693	2.29e-14	-0.784686	0.0116888	1.51224	3.86e-06
CPS0B_RS03400	CAB_RS03330	WCW_RS06360	Protein_Metabolism	Valyl-tRNA_synthetase_(EC_6.1.1.9)	689	1888	406	1117	3155	2563	3019	445	678	392	1397.78	243.867	974.924	63.1713	933.882	63.6408	-0.519389	0.00113482	-0.580273	0.000347095	-0.0608843	0.743447
CPS0B_RS03410	CAB_RS03340	WCW_RS02915	Respiration	V-type_ATP_synthase_subunit_K_(EC_3.6.3.14)	115	207	73	107	2318	1691	2717	297	539	306	186.506	37.4605	751.432	161.799	696.799	52.7321	2.01909	5.02e-29	1.91301	4.97e-25	-0.106081	0.604223
CPS0B_RS03415	CAB_RS03345	WCW_RS02910	Respiration	V-type_ATP_synthase_subunit_I_(EC_3.6.3.14)	367	842	190	510	2233	1880	2206	925	1472	1013	657.823	72.336	705.743	44.4668	2115.55	85.0496	0.0962139	0.555279	1.6682	3.91e-28	1.57198	5.1e-23
CPS0B_RS03420	CAB_RS03350	WCW_RS02905	Respiration	V-type_ATP_synthase_subunit_D_(EC_3.6.3.14)	111	304	35	229	582	425	549	372	544	388	217.138	84.8599	173.335	19.7728	813.824	39.9549	-0.3548	0.121633	1.84151	5.11e-17	2.19631	6.22e-22
CPS0B_RS03425	CAB_RS03355	WCW_RS02900	Respiration	V-type_ATP_synthase_subunit_B_(EC_3.6.3.14)	372	804	189	492	3084	2634	3172	438	830	493	644.401	54.7429	993.568	78.596	1074.74	94.5054	0.616401	5.65e-07	0.731887	8.35e-09	0.115486	0.416663
CPS0B_RS03430	CAB_RS03360	WCW_RS02895	Respiration	V-type_ATP_synthase_subunit_A_(EC_3.6.3.14)	645	1548	378	802	3283	3016	3585	821	1399	831	1174.59	150.729	1106.56	101.646	1872.04	83.7738	-0.0859482	0.491244	0.670519	1.52e-08	0.756467	1.17e-09
CPS0B_RS03435	CAB_RS03365	WCW_RS02890	Respiration	V-type_ATP_synthase_subunit_C_(EC_3.6.3.14)	218	460	126	326	564	514	525	363	613	360	400.749	45.2938	179.12	2.19701	819.653	38.0389	-1.15303	2.84e-15	1.02807	3.06e-12	2.18111	1.61e-46
CPS0B_RS03440	CAB_RS03370	WCW_RS02885	Respiration	V-type_ATP_synthase_subunit_E_(EC_3.6.3.14)	422	948	267	564	2601	2180	2654	274	371	270	784.101	95.3476	830.655	68.2863	573.793	42.3365	0.0864523	0.591801	-0.445104	0.00564198	-0.531557	0.00145347
CPS0B_RS03450	CAB_RS03380	WCW_RS02855	n.d.	FIG00494192:_hypothetical_protein	309	547	165	208	640	465	511	139	207	115	446.034	105.333	179.624	18.1115	284.004	27.5294	-1.28807	5.3e-12	-0.632904	0.00146206	0.655167	0.00174221
CPS0B_RS03455	CAB_RS03385	WCW_RS02850	Carbohydrates	Transaldolase_(EC_2.2.1.2)	1433	1867	883	498	3613	2463	2656	267	367	198	1857.58	890.977	968.639	136.941	514.265	75.1548	-0.91059	0.00290866	-1.79359	3.58e-09	-0.882995	0.00751695
CPS0B_RS03460	CAB_RS03390	WCW_RS02835	RNA_Metabolism;_Virulence_Disease_and_Defense	DNA-directed_RNA_polymerase_beta'_subunit_(EC_2.7.7.6)	1166	2607	651	1610	15940	13612	17731	4419	6885	3940	2110.42	206.29	5289.46	656.567	9380.7	618.918	1.31879	2.35e-23	2.1407	1.94e-59	0.821902	7.79e-09
CPS0B_RS03465	CAB_RS03395	WCW_RS02830	RNA_Metabolism;_Virulence_Disease_and_Defense	DNA-directed_RNA_polymerase_beta_subunit_(EC_2.7.7.6)	1186	3130	617	1885	18838	15970	21578	3344	4950	2770	2299.56	410.55	6309.46	907.535	6820.67	653.354	1.44262	3.18e-18	1.55404	8.13e-21	0.11142	0.568093
CPS0B_RS03470	CAB_RS03400	WCW_RS02825	Protein_Metabolism	LSU_ribosomal_protein_L7/L12_(P1/P2)	100	131	57	44	3660	3416	4214	2894	4141	2242	129.189	51.8322	1265.02	150.456	5721.62	721.251	3.29606	1.61e-54	5.44482	9.27e-147	2.14876	4.23e-24
CPS0B_RS03475	CAB_RS03405	WCW_RS02820	Protein_Metabolism	LSU_ribosomal_protein_L10p_(P0)	79	167	48	93	3480	3319	4283	1934	2788	1417	138.518	16.1875	1243.02	190.142	3774.19	576.593	3.14056	2.45e-61	4.72647	2.39e-137	1.5859	5.67e-17
CPS0B_RS03480	CAB_RS03410	WCW_RS02815	Protein_Metabolism	LSU_ribosomal_protein_L1p_(L10Ae)	193	398	171	210	5524	4782	6377	2329	2857	1971	374.413	122.917	1867.48	263.936	4499.89	559.225	2.3101	4.43e-27	3.55983	1.36e-62	1.24973	3.99e-08
CPS0B_RS03485	CAB_RS03415	WCW_RS02810	Protein_Metabolism	LSU_ribosomal_protein_L11p_(L12e)	102	172	42	80	2292	2170	2552	876	1623	704	139.046	19.3996	785.756	76.4577	1926.22	354.443	2.46695	9.57e-38	3.74813	6.9e-85	1.28118	3.25e-11
CPS0B_RS03490	CAB_RS03420	WCW_RS02805	RNA_Metabolism	Transcription_antitermination_protein_NusG	211	460	135	321	3174	2601	3576	854	1308	931	403.715	53.616	1045.68	153.371	1925.8	95.2224	1.36324	9.1e-13	2.23371	9.7e-32	0.87047	1.72e-05
CPS0B_RS03495	CAB_RS03425	WCW_RS02800	n.d.	Preprotein_translocase_subunit_SecE_(TC_3.A.5.1.1)	62	135	21	133	893	860	919	386	423	320	116.635	45.7468	299.147	16.9866	716.902	123.625	1.29887	5.41e-08	2.53604	2e-26	1.23717	4.19e-07
CPS0B_RS03505	CAB_RS03435	WCW_RS02790	Protein_Metabolism;_Virulence_Disease_and_Defense	Translation_elongation_factor_Tu	587	1016	359	560	16119	13336	16424	5547	9176	4893	936.721	167.885	5124.69	445.4	11990.6	1087.19	2.43922	2.49e-45	3.65364	1.95e-100	1.21442	5.36e-11
CPS0B_RS03515	CAB_RS03445	WCW_RS02780	Protein_Metabolism	Translation_initiation_factor_1	207	593	116	327	3012	2639	3326	176	182	105	417.693	81.0415	1004.5	111.757	291.875	81.3784	1.24043	3.11e-08	-0.5145	0.0325208	-1.75493	6.23e-13
CPS0B_RS03525	CAB_RS03455	WCW_RS02775	Miscellaneous	Cysteine_desulfurase_CsdA-CsdE,_sulfur_acceptor_protein_CsdE	91	174	30	135	80	73	96	32	49	38	144.413	33.5741	27.905	4.14881	74.4269	7.24687	-2.35214	1.18e-20	-0.971525	0.000401486	1.38061	2.18e-06
CPS0B_RS03535	CAB_RS03465	WCW_RS00750	Cofactors_Vitamins_Prosthetic_Groups_Pigments	Substrate-specific_component_BioY_of_biotin_ECF_transporter	237	611	153	313	345	281	329	16	15	25	458.736	72.4909	106.564	6.6089	37.0689	15.9559	-2.06287	2.56e-14	-3.54808	9.42e-29	-1.48521	1.35e-05
CPS0B_RS03570	CAB_RS03500	WCW_RS04715	Amino_Acids_and_Derivatives	Aspartate-semialdehyde_dehydrogenase_(EC_1.2.1.11)	276	684	191	500	1191	1056	1255	195	286	177	585.61	107.498	391.71	31.4451	407.758	21.5756	-0.573359	0.00223362	-0.515905	0.00844929	0.0574546	0.797928
CPS0B_RS03625	CAB_RS03555	WCW_RS06300	Amino_Acids_and_Derivatives;_predicted_T3SS_Effector	5-Enolpyruvylshikimate-3-phosphate_synthase_(EC_2.5.1.19)	172	328	63	255	307	390	270	61	98	73	277.879	55.3601	108.58	24.1291	144.472	12.6919	-1.3199	0.000110486	-0.924531	0.00913165	0.395366	0.316043
CPS0B_RS03630	CAB_RS03560	WCW_RS06305	Amino_Acids_and_Derivatives	Shikimate_kinase_I_(EC_2.7.1.71)	103	151	24	217	138	175	143	53	89	59	167.449	88.1285	51.2703	9.11446	124.13	5.63711	-1.68186	6.49e-08	-0.447841	0.18876	1.23402	0.000306939
CPS0B_RS03635	CAB_RS03565	WCW_RS05100	Amino_Acids_and_Derivatives	Chorismate_synthase_(EC_4.2.3.5)	147	255	59	256	536	532	567	104	158	129	249.361	66.0309	183.183	13.0565	245.304	30.6672	-0.449184	0.0596075	-0.038379	0.898647	0.410805	0.114351
CPS0B_RS03640	CAB_RS03570	WCW_RS06310	Amino_Acids_and_Derivatives	3-dehydroquinate_synthase_(EC_4.2.3.4)	163	321	80	197	276	273	283	106	142	93	266.784	11.9435	93.1805	5.59605	212.901	18.1788	-1.50884	3.88e-19	-0.330776	0.0793117	1.17807	4.29e-10
CPS0B_RS03670	CAB_RS03605	WCW_RS05975	Cofactors_Vitamins_Prosthetic_Groups_Pigments	Glycine_oxidase_ThiO_(EC_1.4.3.19)	774	864	445	313	3959	2439	1976	39	62	48	960.777	434.755	923.055	277.525	93.0238	9.91803	-0.0562229	0.858852	-3.25784	1.27e-26	-3.20161	4.34e-23
CPS0B_RS03680	CAB_RS03615	WCW_RS05995	Carbohydrates	Malate_dehydrogenase_(EC_1.1.1.37)	1444	1963	953	806	5547	3844	4345	245	365	258	2046.83	816.314	1525.34	187.492	540.979	23.7687	-0.413233	0.13339	-1.87163	2.82e-12	-1.4584	4.28e-07
CPS0B_RS03690	CAB_RS03625	WCW_RS03505	Carbohydrates	Glucose-6-phosphate_isomerase_(EC_5.3.1.9)	4642	5927	3198	1463	3039	1579	1405	325	424	317	6216.37	3385.87	661.314	244.038	670.581	61.1089	-3.07644	4.93e-15	-3.05642	9.07e-15	0.020016	0.966191
CPS0B_RS03695	CAB_RS03630	WCW_RS03515	n.d.	integrase/recombinase_XerD	179	253	69	202	287	399	235	104	167	143	250.789	28.1786	103.523	31.2386	259.795	43.7952	-1.26125	6.18e-09	0.0436291	0.875283	1.30488	2.88e-08
CPS0B_RS03715	CAB_RS03650	WCW_RS04665	T3SS_Apparatus	type_III_secretion_chaperone	40	56	3	43	77	92	115	51	89	36	44.9832	22.5113	32.0136	7.33915	105.895	22.9122	-0.577255	0.0509117	1.11683	0.000179576	1.69408	9.2e-09
CPS0B_RS03730	CAB_RS03665	WCW_RS04650	n.d.	FIG00494178:_hypothetical_protein	155	442	112	303	381	247	287	68	126	85	353.086	74.4634	101.454	15.8152	171.665	17.4642	-1.74565	5.84e-08	-1.01296	0.00248902	0.732696	0.0413734
CPS0B_RS03740	CAB_RS03675	WCW_RS04800	n.d.	FIG00494310:_hypothetical_protein	1285	2396	629	1197	7788	7125	8323	767	1224	751	1949.25	196.811	2600.59	209.108	1690.94	39.8499	0.414283	0.00735692	-0.201394	0.216732	-0.615678	0.00018825
CPS0B_RS03745	CAB_RS03680	WCW_RS01025	n.d.	Na+/H+_antiporter_NhaD_type	499	1414	344	835	3199	2535	3250	99	141	117	1072.55	196.714	1002.88	104.973	224.808	27.4699	-0.0979463	0.562012	-2.23937	2.76e-38	-2.14143	5.54e-32
CPS0B_RS03750	CAB_RS03685	WCW_RS01135	n.d.	Sulfate_permease	324	471	138	459	991	1150	909	110	149	121	499.858	89.2752	342.07	52.7267	239.575	26.1616	-0.544843	0.00298071	-1.05765	4.58e-08	-0.512806	0.0128627
CPS0B_RS03755	CAB_RS03690	WCW_RS02920	Carbohydrates	Fumarate_hydratase_class_II_(EC_4.2.1.2)	677	1612	354	949	2172	1629	1576	510	779	478	1232.04	151.05	597.284	70.9883	1092.19	40.3783	-1.04283	4.16e-15	-0.177119	0.221254	0.865713	2.2e-09
CPS0B_RS03760	CAB_RS03695	WCW_RS02750	n.d.	ABC_transporter,_permease_protein,_putative	296	692	60	457	834	891	866	451	498	531	472.577	186.058	290.554	25.8912	953.992	221	-0.692197	0.0319024	0.96587	0.00247992	1.65807	7.75e-07
CPS0B_RS03770	CAB_RS03710	WCW_RS03655	n.d.	Multiple_antibiotic_resistance_protein_marC	135	269	58	177	390	520	450	145	199	116	219.647	22.5078	153.17	29.4712	285.314	32.2398	-0.52013	0.0461082	0.357561	0.19465	0.877691	0.00141114
CPS0B_RS03775	CAB_RS03715	WCW_RS03480	Protein_Metabolism	Methionine_aminopeptidase_(EC_3.4.11.18)	213	413	62	320	644	655	674	171	197	178	333.906	91.9297	221.107	16.1107	348.59	58.4963	-0.617361	0.000556972	0.0249948	0.913935	0.642355	0.00088659
CPS0B_RS03785	CAB_RS03725	WCW_RS04045	n.d.	FIG00494166:_hypothetical_protein	122	154	67	46	524	722	536	83	103	72	151.596	65.0771	200.603	45.9001	162.211	18.765	0.428164	0.126492	0.127903	0.690003	-0.300261	0.336719
CPS0B_RS03810	CAB_RS03750	WCW_RS03330	n.d.	CT845_hypothetical_protein	62	167	29	140	127	102	92	30	32	21	132.618	43.8799	35.6968	4.01646	52.4786	11.4746	-1.85364	8.26e-09	-1.32352	0.000153186	0.530118	0.16628
CPS0B_RS03815	CAB_RS03755	WCW_RS03325	RNA_Metabolism	tRNA-specific_adenosine-34_deaminase_(EC_3.5.4.-)	56	145	36	66	447	391	411	56	80	37	105.653	19.123	139.457	1.39126	105.999	21.1999	0.390641	0.234627	0.0101147	0.983375	-0.380526	0.290392
CPS0B_RS03820	CAB_RS03760	WCW_RS03315	Protein_Metabolism	SSU_ribosomal_protein_S15p_(S13e)	226	251	112	83	2795	3611	2927	234	354	157	262.621	112.486	1049.76	195.806	454.048	90.9042	1.97795	5.44e-14	0.798096	0.00357728	-1.17985	3.24e-05
CPS0B_RS03825	CAB_RS03765	WCW_RS03310	RNA_Metabolism	Polyribonucleotide_nucleotidyltransferase_(EC_2.7.7.8)	517	603	252	541	5128	4125	4793	1280	1846	1045	725.068	129.228	1566.66	95.1714	2576.45	261.707	1.11318	5.97e-12	1.82487	1.54e-29	0.711687	3.9e-05
CPS0B_RS03830	CAB_RS03770	WCW_RS03300	Cofactors_Vitamins_Prosthetic_Groups_Pigments	Cell_division_protein_FtsH_(EC_3.4.24.-)	5325	6278	2940	1757	11542	6950	7717	1806	2815	1925	6445.96	3028.01	2898.22	603.167	4063.89	125.054	-1.11797	0.000444542	-0.646604	0.0463967	0.471368	0.180691
CPS0B_RS03835	CAB_RS03775	WCW_RS03295	Cofactors_Vitamins_Prosthetic_Groups_Pigments;_RNA_Metabolism	tRNA(Ile)-lysidine_synthetase_(EC_6.3.4.19)	338	753	139	538	980	858	888	134	180	148	594.999	120.232	304.326	2.27164	291.566	33.5147	-0.972492	4.58e-09	-1.03862	4.41e-09	-0.0661324	0.743447
CPS0B_RS03860	CAB_RS03800	WCW_RS04445	Protein_Metabolism	Phenylalanyl-tRNA_synthetase_alpha_chain_(EC_6.1.1.20)	244	646	106	413	2021	1805	2177	517	872	567	465.06	110.97	671.696	61.1115	1206.46	49.0266	0.508604	0.00358415	1.34585	6.84e-15	0.837247	4.43e-06
CPS0B_RS03865	CAB_RS03805	WCW_RS04440	Protein_Metabolism;_Virulence_Disease_and_Defense	LSU_ribosomal_protein_L20p	87	136	28	68	553	871	751	848	1236	603	109.752	18.8223	245.878	65.1549	1647.96	276.621	1.12756	5.88e-08	3.84069	2.92e-79	2.71313	4.45e-41
CPS0B_RS03870	CAB_RS03810	WCW_RS04435	Protein_Metabolism;_Virulence_Disease_and_Defense	LSU_ribosomal_protein_L35p	38	80	26	41	846	778	1073	521	1091	381	67.6569	12.8789	302.477	54.3321	1177.94	334.1	2.15057	2.49e-20	4.08642	7.23e-70	1.93585	4.46e-18
CPS0B_RS03875	CAB_RS03815	WCW_RS04430	Protein_Metabolism;_Virulence_Disease_and_Defense	Translation_initiation_factor_3	164	323	77	202	7972	7726	9550	2315	3381	2048	266.872	14.617	2831.7	380.685	4795.12	308.589	3.37467	2.53e-100	4.12876	2.3e-149	0.754098	4.11e-06
CPS0B_RS03880	CAB_RS03820	WCW_RS03830	RNA_Metabolism	Transcription_termination_protein_NusB	95	141	22	102	456	445	354	124	148	114	120.759	31.2702	140.125	17.3953	244.233	31.648	0.159753	0.364795	0.944926	1.05e-07	0.785173	5.76e-06
CPS0B_RS03885	CAB_RS03825	WCW_RS03825	Cell_Wall_and_Capsule	UDP-N-acetylenolpyruvoylglucosamine_reductase_(EC_1.1.1.158)	223	494	77	349	582	432	453	89	129	62	377.806	93.6612	163.065	16.0373	171.677	30.3724	-1.22156	4.43e-11	-1.14337	1.46e-08	0.0781878	0.737413
CPS0B_RS03900	CAB_RS03840	WCW_RS07670	Nucleosides_and_Nucleotides	Ribonucleotide_reductase_of_class_Ia_(aerobic),_beta_subunit_(EC_1.17.4.1)	1316	1696	787	635	8482	4617	5042	1002	1805	888	1743.67	698.289	1999.77	548.128	2239.14	285.204	0.198441	0.519998	0.357348	0.242693	0.158907	0.638515
CPS0B_RS03905	CAB_RS03845	WCW_RS07665	Nucleosides_and_Nucleotides	Ribonucleotide_reductase_of_class_Ia_(aerobic),_alpha_subunit_(EC_1.17.4.1)	2958	4018	1894	1565	21015	13547	13525	2491	4025	2164	4114.61	1637.43	5320.7	1050.55	5314.83	477.313	0.366151	0.195928	0.364691	0.20404	-0.00145985	0.995942
CPS0B_RS03910	CAB_RS03850	WCW_RS02365	Fatty_Acids_Lipids_and_Isoprenoids	CDP-diacylglycerol--serine_O-phosphatidyltransferase_(EC_2.7.8.8)	228	308	140	258	758	528	613	160	174	146	359.379	75.3388	210.98	24.7719	306.266	52.8921	-0.740467	0.000441528	-0.21653	0.349436	0.523937	0.0229794
CPS0B_RS03915	CAB_RS03855	WCW_RS02385	DNA_Metabolism	DNA_recombination_protein_RmuC	347	665	85	501	2086	1804	1603	122	139	154	522.087	162.519	611.997	54.3857	267.658	66.85	0.208873	0.361501	-0.973442	1.84e-05	-1.18232	7.71e-07
CPS0B_RS03920	CAB_RS03860	WCW_RS02360	n.d.	Metalloprotease,_insulinase_family	483	885	199	731	3300	3109	3491	278	495	331	795.751	139.829	1108.35	77.768	680.201	53.3941	0.466937	0.026161	-0.227216	0.307261	-0.694153	0.00190027
CPS0B_RS03925	CAB_RS03865	WCW_RS02085	n.d.	Catalyzes_the_cleavage_of_p-aminobenzoyl-glutamate_to_p-aminobenzoate_and_glutamate,_subunit_A	238	488	100	486	1258	958	1034	94	147	127	448.559	143.445	361.637	28.0287	231.298	38.3587	-0.31659	0.169307	-0.953189	4.27e-05	-0.636599	0.0103022
CPS0B_RS03930	CAB_RS03870	WCW_RS02080	Stress_Response	HtrA_protease/chaperone_protein	528	968	332	584	4288	3022	3885	393	641	349	889.626	133.16	1245.82	150.796	846.893	69.3899	0.495322	0.000150496	-0.0561016	0.716227	-0.551423	9.61e-05
CPS0B_RS03935	CAB_RS03875	WCW_RS02045	Carbohydrates;_predicted_T3SS_Effector	Succinyl-CoA_ligase_[ADP-forming]_alpha_chain_(EC_6.2.1.5)	430	426	255	187	4195	2517	2122	257	390	305	532.894	252.369	973.449	293.109	595.924	59.6564	0.86156	0.00270349	0.171848	0.586017	-0.689712	0.0257791
CPS0B_RS03940	CAB_RS03880	WCW_RS02040	Carbohydrates	Succinyl-CoA_ligase_[ADP-forming]_beta_chain_(EC_6.2.1.5)	994	1330	665	500	7311	3811	3537	230	354	300	1392.74	601.959	1610.52	567.94	555.404	83.3318	0.206962	0.503346	-1.2851	1.2e-05	-1.49206	2.02e-06
CPS0B_RS03945	CAB_RS03885	WCW_RS02035	Membrane_Transport;_Protein_Metabolism	Signal_recognition_particle_receptor_protein_FtsY_(=alpha_subunit)_(TC_3.A.5.1.1)	207	238	89	321	499	613	593	128	195	123	315.895	90.8447	191.843	30.2497	276.084	6.94926	-0.708746	0.00136653	-0.191523	0.434242	0.517223	0.0328176
CPS0B_RS03955	CAB_RS03895	WCW_RS02005	n.d.	Aromatic_amino_acid_transport_protein	500	1001	335	562	2801	2131	2376	260	349	238	880.9	150.95	813.484	60.8705	529.751	40.5968	-0.100431	0.432477	-0.719231	2.35e-08	-0.618801	4.35e-06
CPS0B_RS03960	CAB_RS03900	WCW_RS02000	Cell_Wall_and_Capsule	Glucosamine--fructose-6-phosphate_aminotransferase_[isomerizing]_(EC_2.6.1.16)	621	1413	347	813	2855	2571	2570	366	547	367	1114.2	111.009	892.982	13.2648	795.549	20.0887	-0.320135	0.002067	-0.487052	8.64e-06	-0.166917	0.159719
CPS0B_RS03965	CAB_RS03905	WCW_RS01995	Cell_Wall_and_Capsule	Phosphoglucosamine_mutase_(EC_5.4.2.10)	542	1261	396	958	3772	3554	3463	203	293	204	1140.97	215.971	1206	38.9084	436.628	19.287	0.0795683	0.70274	-1.36845	5.82e-12	-1.44802	7.21e-12
CPS0B_RS03970	CAB_RS03910	WCW_RS01985	RNA_Metabolism	Poly(A)_polymerase_(EC_2.7.7.19)	413	488	247	302	2094	2117	1756	109	163	135	573.095	180.608	667.136	70.922	255.715	33.1439	0.23351	0.266538	-1.13292	6.87e-08	-1.36643	5.83e-10
CPS0B_RS03975	CAB_RS03915	WCW_RS01970	Cell_Wall_and_Capsule	Lipid-A-disaccharide_synthase_(EC_2.4.1.182)	404	588	155	451	825	766	642	148	263	167	567.437	57.9825	249.117	25.4912	355.151	22.0561	-1.18385	8.45e-16	-0.673069	2.04e-05	0.510779	0.00224321
CPS0B_RS04050	CAB_RS03980	WCW_RS01945	Fatty_Acids_Lipids_and_Isoprenoids	Phosphate:acyl-ACP_acyltransferase_PlsX	322	919	229	625	707	484	506	456	616	467	729.121	152.438	188.197	27.6614	967.121	81.0905	-1.93702	3.01e-30	0.399338	0.0239868	2.33636	6.74e-38
CPS0B_RS04065	CAB_RS03995	WCW_RS01930	RNA_Metabolism	Cytoplasmic_axial_filament_protein_CafA_and_Ribonuclease_G_(EC_3.1.4.-)	380	611	169	402	1461	1490	1579	228	434	237	557.764	19.246	507.852	42.2961	546.063	54.9752	-0.132845	0.503346	-0.0257402	0.913935	0.107105	0.627016
CPS0B_RS04070	CAB_RS04000	WCW_RS01925	Fatty_Acids_Lipids_and_Isoprenoids	Glycerol-3-phosphate_acyltransferase_(EC_2.3.1.15)	325	456	87	378	1151	1083	1134	84	157	109	427.053	100.085	376.758	13.782	215.617	25.2732	-0.197476	0.258238	-0.991612	4.24e-08	-0.794137	2.65e-05
CPS0B_RS04080	CAB_RS04010	WCW_RS08295	n.d.	putative_membrane_protein	468	1088	258	610	1223	870	707	122	194	148	840.924	89.739	309.946	68.2091	289.451	28.4323	-1.42795	2.69e-15	-1.52692	1.2e-15	-0.0989763	0.654184
CPS0B_RS04095	CAB_RS04025	WCW_RS03950	Protein_Metabolism	LSU_ribosomal_protein_L9p	97	132	45	74	1966	1753	2070	1263	1690	1025	128.771	22.597	647.563	50.633	2475.2	274.359	2.33641	2.58e-43	4.2558	1.78e-140	1.91939	1.67e-32
CPS0B_RS04100	CAB_RS04030	WCW_RS03945	Protein_Metabolism	SSU_ribosomal_protein_S18p_@_SSU_ribosomal_protein_S18p,_zinc-independent	102	92	37	45	2040	1708	2408	335	483	277	105.357	40.0763	688.988	114.315	676.796	64.7157	2.70973	3.14e-39	2.6839	2.97e-37	-0.025826	0.913951
CPS0B_RS04105	CAB_RS04035	WCW_RS03940	Protein_Metabolism	SSU_ribosomal_protein_S6p	139	219	52	139	2905	2468	3575	592	938	484	192.193	15.8017	1002.18	186.071	1232.18	141.302	2.35043	2.47e-39	2.64641	1.72e-48	0.295976	0.122275
CPS0B_RS04110	CAB_RS04040	WCW_RS03935	Dormancy_and_Sporulation;_Protein_Metabolism	Peptidyl-tRNA_hydrolase_(EC_3.1.1.29)	201	357	136	221	2008	1609	2002	476	808	461	343.594	67.1896	627.195	56.6299	1068.72	62.5834	0.891423	1.15e-09	1.65672	4.45e-29	0.765294	5.03e-07
CPS0B_RS04115	CAB_RS04045	WCW_RS03930	Protein_Metabolism	LSU_ribosomal_protein_L25p	294	543	133	369	4984	5105	5652	457	606	413	468.786	27.9194	1765.72	181.416	923.715	76.9159	1.89494	8.68e-34	0.966297	2.61e-09	-0.928642	3.37e-08
CPS0B_RS04130	CAB_RS04060	WCW_RS03910	Fatty_Acids_Lipids_and_Isoprenoids	CDP-diacylglycerol--glycerol-3-phosphate_3-phosphatidyltransferase_(EC_2.7.8.5)	148	279	99	186	782	796	737	59	71	59	263.633	41.8999	259.156	18.1828	119.954	16.3475	-0.00557237	0.979783	-1.11538	6.2e-08	-1.10981	1.56e-07
CPS0B_RS04140	CAB_RS04070	WCW_RS06200	Protein_Metabolism	Glycyl-tRNA_synthetase_alpha_chain_(EC_6.1.1.14)_/_Glycyl-tRNA_synthetase_beta_chain_(EC_6.1.1.14)	757	1391	325	1219	2470	2320	2376	398	626	363	1284.16	253.308	801.388	23.1797	853.622	48.1433	-0.67851	0.00010025	-0.587498	0.000977852	0.0910115	0.654184
CPS0B_RS04165	CAB_RS04095	WCW_RS03730	Cell_Division_and_Cell_Cycle	DNA_primase_(EC_2.7.7.-)	456	1016	191	650	1431	1218	1066	464	607	442	779.372	124.793	413.655	42.3386	950.458	82.986	-0.918836	3.67e-10	0.270683	0.0825532	1.18952	3.69e-14
CPS0B_RS04170	CAB_RS04100	WCW_RS06545	DNA_Metabolism	DNA_mismatch_repair_protein_MutS	411	868	125	630	2508	2458	2449	302	438	320	668.57	183.147	829.903	39.4537	662.61	39.6333	0.293333	0.114342	-0.029231	0.898647	-0.322564	0.107075
CPS0B_RS04175	CAB_RS04105	WCW_RS04410	DNA_Metabolism	Excinuclease_ABC_subunit_C	277	508	81	478	985	878	680	195	329	232	449.58	150.628	283.158	42.5783	468.325	35.902	-0.673085	0.00196949	0.0415013	0.877965	0.714586	0.00224413
CPS0B_RS04185	CAB_RS04120	WCW_RS03870	Protein_Metabolism	SSU_ribosomal_protein_S14p_(S29e)_@_SSU_ribosomal_protein_S14p_(S29e),_zinc-independent	227	339	150	156	2703	2272	2919	247	505	190	338.696	111.948	882.579	99.5353	559.465	140.589	1.36555	1.37e-06	0.728414	0.012778	-0.637134	0.0389276
CPS0B_RS04190	CAB_RS04125	WCW_RS03875	Protein_Metabolism	LSU_ribosomal_protein_L36p	65	94	31	40	904	1035	946	86	186	76	84.8796	20.6269	323.888	39.3568	206.812	47.2399	1.91465	2.27e-13	1.29029	2.26e-06	-0.624368	0.02468
CPS0B_RS04195	CAB_RS04130	WCW_RS03885	RNA_Metabolism	Ribonuclease_P_protein_component_(EC_3.1.26.5)	136	175	58	145	294	359	347	66	90	72	188.43	23.1531	112.501	17.3988	143.593	14.7029	-0.727786	2.21e-05	-0.384334	0.051311	0.343452	0.0854903
CPS0B_RS04205	CAB_RS04140	WCW_RS06620	Protein_Metabolism	Cysteinyl-tRNA_synthetase_(EC_6.1.1.16)	310	550	95	595	823	816	859	290	514	350	523.442	199.613	279.828	18.5339	711.872	59.3602	-0.894933	0.00052324	0.423507	0.114641	1.31844	1.42e-06
CPS0B_RS04210	CAB_RS04145	WCW_RS06575	Protein_Metabolism	Lysyl-tRNA_synthetase_(class_II)_(EC_6.1.1.6)	451	943	217	695	2463	2037	2316	723	1021	599	798.424	112.884	760.606	36.8095	1451.34	138.559	-0.0783337	0.521399	0.849887	2.92e-13	0.92822	1.48e-14
CPS0B_RS04215	CAB_RS04150	WCW_RS03890	n.d.	Thioredoxin_Disulfide_Isomerase	905	1321	445	439	5016	3601	3832	221	293	255	1154.66	369.062	1382.74	157.891	486.983	68.7091	0.25807	0.319322	-1.21828	9.36e-07	-1.47635	2.36e-08
CPS0B_RS04225	CAB_RS04160	WCW_RS06570	n.d.	Helicase_PriA_essential_for_oriC/DnaA-independent_DNA_replication	473	919	103	798	656	533	475	192	323	211	743.64	293.418	185.08	20.8736	447.962	18.2818	-1.95646	2.95e-10	-0.723195	0.0250672	1.23327	0.00026283
CPS0B_RS04235	CAB_RS04170	WCW_RS06625	n.d.	Acylglycerophosphoethanolamine_acyltransferase	699	1357	448	751	2067	1492	1549	496	855	623	1193.54	192.281	567.273	66.646	1223.85	125.819	-1.05882	4.48e-12	0.0415664	0.8268	1.10038	2.83e-11
CPS0B_RS04250	CAB_RS04185	WCW_RS08210	n.d.	Leucine_dehydrogenase_(EC_1.4.1.9)	374	1069	318	562	2371	1931	2125	141	183	128	833.239	195.73	716.624	31.0522	283.527	25.9952	-0.210283	0.330071	-1.52892	4.81e-13	-1.31863	4.33e-09
CPS0B_RS04255	CAB_RS04190	WCW_RS01585	Phosphorus_Metabolism	Inorganic_pyrophosphatase_(EC_3.6.1.1)	137	217	43	296	1331	1035	1400	121	240	107	237.901	109.937	420.474	54.9699	280.708	50.3402	0.789771	0.00115705	0.223193	0.405672	-0.566578	0.0315661
CPS0B_RS04260	CAB_RS04195	WCW_RS06635	n.d.	MutT/Nudix_family_protein	84	148	53	90	1162	950	1271	53	78	82	139.364	22.8593	378.152	49.4499	135.669	36.1262	1.45761	2.3e-15	-0.0182052	0.944692	-1.47581	5.56e-13
CPS0B_RS04265	CAB_RS04200	WCW_RS06640	Fatty_Acids_Lipids_and_Isoprenoids	3-oxoacyl-[acyl-carrier-protein]_synthase,_KASII_(EC_2.3.1.179)	304	644	205	418	1891	1853	2053	462	672	431	570.797	81.9636	649.552	52.9646	971.9	43.1494	0.198281	0.125984	0.776472	1.59e-09	0.578192	1.42e-05
CPS0B_RS04270	CAB_RS04205	WCW_RS06645	n.d.	Iojap_protein	126	268	71	159	3918	2405	4262	34	50	37	220.413	18.3741	1178.89	296.798	75.6361	4.96781	2.39724	8.2e-40	-1.51159	1.55e-11	-3.90883	1.53e-68
CPS0B_RS04290	CAB_RS04225	WCW_RS06670	RNA_Metabolism	tRNA_dimethylallyltransferase_(EC_2.5.1.75)	268	498	108	334	602	436	439	213	330	204	416.295	40.8918	163.984	20.4866	461.546	12.612	-1.34098	5.68e-15	0.137117	0.474312	1.47809	1.63e-15
CPS0B_RS04305	CAB_RS04240	WCW_RS06685	Virulence_Disease_and_Defense	Periplasmic_divalent_cation_tolerance_protein_cutA	55	97	9	167	147	108	127	82	130	102	107.541	80.712	42.5096	3.92092	196.203	22.2704	-1.25543	0.0127691	0.76742	0.140969	2.02285	0.000122465
CPS0B_RS04315	CAB_RS04250	WCW_RS06695	Cell_Wall_and_Capsule	UDP-N-acetylmuramate--alanine_ligase_(EC_6.3.2.8)_/_D-alanine--D-alanine_ligase_(EC_6.3.2.4)	768	1635	338	1275	4593	3140	3131	367	411	351	1371.75	271.878	1204.07	195.606	719.905	117.607	-0.19088	0.336875	-0.927432	1.18e-06	-0.736552	0.000312404
CPS0B_RS04320	CAB_RS04255	WCW_RS06700	Cell_Wall_and_Capsule	UDP-N-acetylglucosamine--N-acetylmuramyl-(pentapeptide)_pyrophosphoryl-undecaprenol_N-acetylglucosamine_transferase_(EC_2.4.1.227)	198	378	98	258	821	664	629	127	159	114	328.608	19.7654	235.262	20.3231	251.661	27.2314	-0.479221	0.0127691	-0.388331	0.0602302	0.0908897	0.688658
CPS0B_RS04325	CAB_RS04260	WCW_RS06705	Cell_Division_and_Cell_Cycle	Cell_division_protein_FtsW	349	792	239	557	1137	1173	1008	156	206	181	696.476	108.588	371.292	35.5236	344.09	50.0777	-0.897214	1.21e-09	-1.01346	1.5e-10	-0.11625	0.521992
CPS0B_RS04330	CAB_RS04265	WCW_RS06710	Cell_Wall_and_Capsule	Membrane-bound_lytic_murein_transglycosylase_D_precursor_(EC_3.2.1.-)	173	379	85	218	1876	1604	1679	318	426	268	294.678	26.4858	575.653	10.8158	630.68	61.2805	0.949064	6.31e-12	1.07835	7e-14	0.129284	0.410223
CPS0B_RS04335	CAB_RS04270	WCW_RS06715	Cell_Wall_and_Capsule	UDP-N-acetylmuramoylalanine--D-glutamate_ligase_(EC_6.3.2.9)	529	1101	332	748	5852	5011	4710	195	296	223	975.793	115.796	1735.64	110.1	446.061	35.3029	0.82763	1.87e-07	-1.11659	2.29e-11	-1.94422	5.68e-29
CPS0B_RS04340	CAB_RS04275	WCW_RS06720	Cell_Wall_and_Capsule	Phospho-N-acetylmuramoyl-pentapeptide-transferase_(EC_2.7.8.13)	231	332	134	240	1401	1288	1481	154	279	213	354.622	61.4384	466.684	34.1789	400.696	59.374	0.40796	0.0408086	0.190301	0.380074	-0.21766	0.332511
CPS0B_RS04345	CAB_RS04280	WCW_RS03270	Cell_Wall_and_Capsule	UDP-N-acetylmuramoylalanyl-D-glutamyl-2,6-diaminopimelate--D-alanyl-D-alanine_ligase_(EC_6.3.2.10)	349	820	202	541	3457	2950	3281	275	409	301	666.663	87.1078	1081.71	39.5866	615.211	39.1335	0.691687	1.01e-09	-0.121558	0.353655	-0.813244	6.49e-11
CPS0B_RS04370	CAB_RS04305	WCW_RS01090	Protein_Metabolism	Translation_elongation_factor_P	309	669	97	511	4539	3740	4244	230	259	140	521.636	153.002	1397.29	67.3139	393.525	99.2057	1.38744	1.36e-10	-0.413378	0.0759381	-1.80082	1.55e-14
CPS0B_RS04375	CAB_RS04310	WCW_RS01105	Nucleosides_and_Nucleotides	AMP_nucleosidase_(EC_3.2.2.4)	259	548	69	397	1509	916	861	130	227	148	413.505	129.009	362.688	92.3328	311.003	18.573	-0.207575	0.349087	-0.425316	0.0594471	-0.21774	0.378097
CPS0B_RS04380	CAB_RS04315	WCW_RS01140	Carbohydrates	Transketolase_(EC_2.2.1.1)	451	1072	333	834	4155	3539	4329	846	1230	782	969.974	194.216	1343.88	117.472	1774.18	84.1639	0.472013	0.0011847	0.869853	2.06e-09	0.397839	0.0105528
CPS0B_RS04385	CAB_RS04320	WCW_RS01120	Protein_Metabolism	Alanyl-tRNA_synthetase_(EC_6.1.1.7)	649	1283	213	1269	4790	4677	5005	756	1193	656	1144.25	412.922	1620.82	104.429	1598.87	133.111	0.488998	0.0360356	0.469896	0.0463967	-0.0191025	0.943489
CPS0B_RS04390	CAB_RS04325	WCW_RS01115	RNA_Metabolism	Transcription-repair_coupling_factor	493	867	143	916	1250	1190	1087	461	696	502	813.665	308.218	394.09	23.1313	1034.36	56.4457	-1.02531	0.000466034	0.327775	0.28817	1.35309	1.36e-05
CPS0B_RS04395	CAB_RS04330	WCW_RS01145	Cofactors_Vitamins_Prosthetic_Groups_Pigments	Uroporphyrinogen_III_decarboxylase_(EC_4.1.1.37)	229	529	41	333	223	244	156	145	245	135	352.655	143.987	69.6367	15.7448	321.057	23.6819	-2.25881	4.48e-10	-0.15269	0.715678	2.10612	6.61e-08
CPS0B_RS04415	CAB_RS04350	WCW_RS00975	n.d.	Histone-Like_Developmental_Protein	2813	2426	1510	303	13592	10051	7709	1261	1737	1273	2959.01	1975.3	3472.23	783.488	2676.96	186.926	0.222891	0.65688	-0.12348	0.8268	-0.34637	0.521992
CPS0B_RS04420	CAB_RS04355	WCW_RS00980	n.d.	RNA_methyltransferase,_TrmA_family	213	393	65	283	1106	996	768	471	565	461	319.203	69.5047	319.646	48.0027	949.449	126.852	-0.0238777	0.896975	1.52999	5.53e-20	1.55387	1.97e-19
CPS0B_RS04425	CAB_RS04360	WCW_RS00990	n.d.	Preprotein_translocase_subunit_YajC_(TC_3.A.5.1.1)	297	502	112	337	3841	3540	3905	139	206	152	432.667	39.6502	1262.55	64.7902	310.51	20.0818	1.52405	1.22e-21	-0.483626	0.00628908	-2.00768	4.71e-30
CPS0B_RS04430	CAB_RS04365	WCW_RS01040	Respiration	Na(+)-translocating_NADH-quinone_reductase_subunit_F_(EC_1.6.5.-)	334	426	114	424	2915	3004	2633	616	942	609	462.06	97.9595	957.148	84.9021	1342.79	19.3107	1.03675	5.32e-12	1.52162	1.21e-23	0.484871	0.00247753
CPS0B_RS04460	CAB_RS04400	WCW_RS06910	Cell_Division_and_Cell_Cycle	Cell_division_protein_FtsK	763	1233	294	885	2236	1755	1379	348	534	365	1110.96	101.459	595.895	111.812	774.742	21.8804	-0.897305	2.57e-10	-0.521878	0.000428811	0.375427	0.0175783
CPS0B_RS04465	CAB_RS04405	WCW_RS06915	n.d.	Metal_dependent_hydrolase	116	154	25	124	397	346	213	57	87	48	141.764	40.9521	106.15	28.035	118.082	10.7879	-0.440328	0.0699044	-0.287383	0.287088	0.152945	0.591845
CPS0B_RS04470	CAB_RS04410	WCW_RS00385	n.d.	SET_domain_protein	149	219	98	188	688	474	388	42	43	47	250.783	53.159	171.432	40.1218	85.4484	20.9488	-0.517626	0.0125291	-1.52894	6.24e-11	-1.01132	3.35e-05
CPS0B_RS04475	CAB_RS04415	WCW_RS05140	n.d.	Phospholipid-binding_protein	1063	1468	694	490	3381	2409	2707	97	123	101	1469.84	639.551	944.223	102.438	203.113	24.5684	-0.621749	0.0384924	-2.76976	1.78e-20	-2.14802	2.13e-11
CPS0B_RS04480	CAB_RS04420	WCW_RS06370	n.d.	sodium/alanine_symporter_family_protein	3438	3605	2163	1132	6129	3867	4150	124	189	164	4280.54	2308.64	1565.68	295.583	300.203	48.4274	-1.40149	0.000131321	-3.66922	5.25e-24	-2.26773	7.14e-09
CPS0B_RS04495	CAB_RS04435	WCW_RS05250	Cofactors_Vitamins_Prosthetic_Groups_Pigments	6,7-dimethyl-8-ribityllumazine_synthase_(EC_2.5.1.78)	103	234	81	185	629	541	589	44	89	48	221.333	47.4157	196.393	5.1921	109.527	13.7005	-0.150254	0.387998	-0.965322	6.49e-07	-0.815067	3.53e-05
CPS0B_RS04500	CAB_RS04440	WCW_RS05255	Cofactors_Vitamins_Prosthetic_Groups_Pigments	3,4-dihydroxy-2-butanone_4-phosphate_synthase_(EC_4.1.99.12)_/_GTP_cyclohydrolase_II_(EC_3.5.4.25)	369	621	300	486	1765	1771	1789	434	501	377	692.38	196.033	596.432	36.7402	830.684	121.236	-0.193386	0.26304	0.277668	0.112444	0.471054	0.00823768
CPS0B_RS04505	CAB_RS04445	WCW_RS05145	Cofactors_Vitamins_Prosthetic_Groups_Pigments	Diaminohydroxyphosphoribosylaminopyrimidine_deaminase_(EC_3.5.4.26)_/_5-amino-6-(5-phosphoribosylamino)uracil_reductase_(EC_1.1.1.193)	267	397	118	390	340	237	265	93	161	129	421.434	76.667	93.5039	11.3384	238.687	37.287	-2.13492	2.72e-19	-0.810676	0.00113293	1.32425	4.99e-07
CPS0B_RS04510	CAB_RS04450	WCW_RS07860	Protein_Metabolism	Seryl-tRNA_synthetase_(EC_6.1.1.11)	332	625	116	447	994	1206	950	308	364	250	514.356	91.0507	353.672	59.9034	580.742	85.0024	-0.547384	0.00323428	0.157945	0.435967	0.705329	0.000382775
CPS0B_RS04520	CAB_RS04460	WCW_RS07880	Membrane_Transport;_predicted_T3SS_Effector;_Virulence_Disease_and_Defense	Lead,_cadmium,_zinc_and_mercury_transporting_ATPase_(EC_3.6.3.3)_(EC_3.6.3.5);_Copper-translocating_P-type_ATPase_(EC_3.6.3.4)	535	916	297	848	1710	1566	1647	343	659	363	943.535	160.341	550.346	13.3472	829.101	84.5524	-0.768823	3e-05	-0.182072	0.36265	0.586751	0.00334697
CPS0B_RS04525	CAB_RS04465	WCW_RS01450	n.d.	Rod_Shape_Protein	335	771	205	588	525	387	334	125	188	188	669.288	113.65	138.159	24.2743	317.96	76.9833	-2.24475	3.25e-25	-1.06658	2.03e-06	1.17818	9.89e-07
CPS0B_RS04530	CAB_RS04470	WCW_RS01445	Cofactors_Vitamins_Prosthetic_Groups_Pigments	Biotin--protein_ligase_(EC_6.3.4.9,_EC_6.3.4.10,_EC_6.3.4.11,_EC_6.3.4.15)	90	144	26	120	356	326	262	61	85	81	129	30.9135	105.23	13.2503	144.121	28.1628	-0.317512	0.186501	0.118964	0.665681	0.436476	0.0912959
CPS0B_RS04540	CAB_RS04480	WCW_RS01420	n.d.	Pseudouridine_synthase_family_protein	204	394	162	290	901	978	895	98	184	78	398.058	93.1991	311.014	30.4074	216.095	42.0434	-0.336301	0.12416	-0.843336	0.000169183	-0.507035	0.033621
CPS0B_RS04545	CAB_RS04485	WCW_RS01425	Carbohydrates;_Miscellaneous	Phosphoglycerate_mutase_(EC_5.4.2.1)	131	226	37	212	595	537	581	246	348	230	203.569	65.1603	191.486	6.19178	513.203	27.1102	-0.112426	0.637606	1.2871	8.55e-09	1.39952	1.53e-09
CPS0B_RS04555	CAB_RS04495	WCW_RS01435	n.d.	NifU-related_protein	156	263	41	265	680	959	720	231	312	270	242.903	88.4325	265.728	62.4361	514.275	71.5521	0.10436	0.677487	1.03807	1.07e-05	0.933714	0.00015878
CPS0B_RS04580	CAB_RS04520	WCW_RS08615	Cell_Wall_and_Capsule;_predicted_T3SS_Effector	N-acetylglucosamine-1-phosphate_uridyltransferase_eukaryotic_(EC_2.7.7.23)	427	593	230	420	3491	2694	1995	61	111	75	628.278	99.3192	906.715	201.246	152.116	14.1951	0.532643	0.00389653	-2.00559	1.96e-23	-2.53824	8.78e-34
CPS0B_RS04585	CAB_RS04525	WCW_RS08625	Fatty_Acids_Lipids_and_Isoprenoids	Glycerol-3-phosphate_dehydrogenase_[NAD(P)+]_(EC_1.1.1.94)	215	235	132	160	894	847	609	81	142	73	297.953	101.909	261.92	45.9889	180.033	19.1609	-0.151124	0.494611	-0.677341	0.00262569	-0.526217	0.0250441
CPS0B_RS04605	CAB_RS04545	WCW_RS07675	Carbohydrates	Phosphoenolpyruvate_carboxykinase_[GTP]_(EC_4.1.1.32)	661	1570	483	781	4889	3876	3815	492	955	606	1264.55	256.777	1399.84	113.126	1256.11	134.728	0.151283	0.353112	-0.00258817	0.986432	-0.153871	0.391785
CPS0B_RS04610	CAB_RS04550	WCW_RS07680	Cell_Division_and_Cell_Cycle	Rod_shape-determining_protein_MreB	321	504	202	244	3747	2475	2952	414	737	471	484.113	131.355	1018.09	145.453	996.894	64.2239	1.08183	2.02e-09	1.05235	9.63e-09	-0.0294821	0.894294
CPS0B_RS04615	CAB_RS04555	WCW_RS07685	n.d.	FIG00899436:_hypothetical_protein	1358	2500	833	1672	17990	12724	14328	614	945	718	2331.98	281.363	5004.37	561.66	1422.24	123.606	1.10029	1.31e-18	-0.705959	4.91e-08	-1.80625	1.72e-40
CPS0B_RS04630	CAB_RS04570	WCW_RS07700	Protein_Metabolism	ATP-dependent_Clp_protease_proteolytic_subunit_(EC_3.4.21.92)	356	538	160	404	3425	2814	2780	436	750	345	525.87	36.3097	1004.61	59.9626	927.283	146.992	0.929152	8.27e-09	0.817285	7.61e-07	-0.111867	0.550041
CPS0B_RS04635	CAB_RS04575	WCW_RS07705	Protein_Metabolism	ATP-dependent_Clp_protease_ATP-binding_subunit_ClpX	380	641	117	561	5145	4662	5210	772	1091	569	576.601	148.029	1679.45	87.0953	1498.6	223.208	1.5127	1.71e-12	1.35083	4.34e-10	-0.161871	0.518755
CPS0B_RS04640	CAB_RS04580	WCW_RS08970	RNA_Metabolism	tRNA_nucleotidyltransferase_(EC_2.7.7.21)_(EC_2.7.7.25)	328	466	116	398	1841	1526	1300	150	220	156	461.134	73.0906	519.126	65.4904	328.132	15.2418	0.16211	0.33985	-0.495917	0.0042767	-0.658027	0.000213358
CPS0B_RS04645	CAB_RS04585	WCW_RS07840	Protein_Metabolism	GTP-binding_protein_EngA	295	622	76	436	1888	1707	1770	279	382	292	462.78	143.742	599.462	6.92491	598.726	50.2765	0.349196	0.0962827	0.345838	0.110578	-0.00335745	0.990758
CPS0B_RS04655	CAB_RS04595	WCW_RS00495	n.d.	Protein_export_cytoplasm_protein_SecA_ATPase_RNA_helicase_(TC_3.A.5.1.1)	1162	2184	774	1348	8978	6961	7213	1071	1528	941	2026.89	340.673	2576.21	196.182	2196.46	152.978	0.350984	0.00649248	0.12197	0.379307	-0.229014	0.104753
CPS0B_RS04665	CAB_RS04605	WCW_RS00505	Fatty_Acids_Lipids_and_Isoprenoids	Phosphatidylserine_decarboxylase_(EC_4.1.1.65)	299	744	163	475	1246	1216	1072	82	165	109	575.929	88.4645	394.987	30.1868	217.961	29.5681	-0.542549	0.0115404	-1.38275	4.55e-10	-0.840206	0.000379317
CPS0B_RS04670	CAB_RS04610	WCW_RS08585	Protein_Metabolism;_RNA_Metabolism	GTPase_and_tRNA-U34_5-formylation_enzyme_TrmE	274	485	66	401	495	489	413	142	158	126	404.442	129.607	156.123	15.0424	270.905	43.7549	-1.3626	7.21e-08	-0.588928	0.0276491	0.773668	0.00570247
CPS0B_RS04675	CAB_RS04615	WCW_RS08590	DNA_Metabolism	Endonuclease_III_(EC_4.2.99.18)	203	533	51	329	186	196	149	34	64	33	350.342	131.12	59.384	8.79705	79.3802	9.11456	-2.49096	1.84e-13	-2.08085	4.85e-09	0.410107	0.31425
CPS0B_RS04680	CAB_RS04620	WCW_RS04185	n.d.	Branched-chain_amino_acid_transport_system_carrier_protein	276	285	148	266	3107	2959	2729	131	231	155	382.188	96.4279	982.819	53.5827	318.742	23.8788	1.3634	2.27e-11	-0.237735	0.296983	-1.60113	5.56e-13
CPS0B_RS04695	CAB_RS04635	WCW_RS00465	Carbohydrates	Dihydrolipoamide_dehydrogenase_of_pyruvate_dehydrogenase_complex_(EC_1.8.1.4)	354	538	135	417	1812	1420	1715	165	202	169	509.06	56.2116	551.656	43.5323	340.018	45.4462	0.108985	0.476809	-0.592056	0.000145157	-0.701041	1.28e-05
CPS0B_RS04700	CAB_RS04640	WCW_RS00460	Cofactors_Vitamins_Prosthetic_Groups_Pigments	Lipoate_synthase	261	428	79	355	1012	1143	1020	127	174	119	381.75	87.9875	356.243	41.8622	262.444	17.2293	-0.118471	0.518933	-0.556997	0.00287837	-0.438526	0.024165
CPS0B_RS04705	CAB_RS04645	WCW_RS00445	T3SS_Apparatus	Type_III_secretion_protein_SctJ	1863	1767	1040	470	12820	7306	7511	368	536	334	2120.7	1192.51	3048.22	803.758	767.713	41.322	0.507123	0.139703	-1.40651	2.52e-05	-1.91364	7.74e-08
CPS0B_RS04715	CAB_RS04655	WCW_RS00435	T3SS_Apparatus	Type_III_secretion_translocase_SctL	1397	1514	748	472	9158	5721	5086	207	228	176	1646.71	776.593	2203.98	567.503	388.208	65.1498	0.410859	0.177136	-2.02059	7.71e-12	-2.43145	1.15e-14
CPS0B_RS04720	CAB_RS04660	WCW_RS00430	T3SS_Apparatus	Type_III_secretion_inner_membrane_protein_SctR	415	714	301	421	3722	2789	1970	52	121	65	708.755	182.395	938.83	239.894	143	26.2105	0.405564	0.0896827	-2.24358	7.94e-20	-2.64915	1.5e-24
CPS0B_RS04725	CAB_RS04665	WCW_RS00425	predicted_Inclusion_Membrane_Protein;_T3SS_Apparatus	Type_III_secretion_inner_membrane_protein_(YscS,homologous_to_flagellar_export_components)	102	138	54	93	230	189	131	80	147	100	145.974	25.3318	61.0344	13.9065	201.371	20.2901	-1.20861	6.51e-10	0.493145	0.0179905	1.70176	2.51e-16
CPS0B_RS04730	CAB_RS04670	WCW_RS00420	T3SS_Apparatus	Type_III_secretion_inner_membrane_protein_SctT	270	370	131	282	852	714	526	50	80	100	390.013	45.5073	232.422	44.808	147.553	58.5522	-0.730869	0.000701574	-1.38676	1.59e-09	-0.655886	0.00743573
CPS0B_RS04755	CAB_RS04695	WCW_RS09175	n.d.	predicted_OMP_[leader_(16)_peptide]	149	208	107	176	487	417	552	140	202	136	251.623	69.0037	162.923	21.8642	297.67	12.1019	-0.580019	0.00160663	0.279309	0.163259	0.859328	1.17e-05
CPS0B_RS04760	CAB_RS04700	WCW_RS09190	n.d.	General_secretion_pathway_protein_F_/_Type_II_secretory_pathway,_component_PulF_/_Type_IV_fimbrial_assembly_protein_PilC	372	925	289	608	398	448	341	207	329	219	793.104	152.386	132.978	21.1089	467.621	10.0791	-2.54556	2.32e-45	-0.751252	5.68e-05	1.79431	1.29e-19
CPS0B_RS04770	CAB_RS04710	WCW_RS09200	n.d.	General_secretion_pathway_protein_D	638	1322	386	901	1223	1016	1120	538	870	531	1163.35	125.389	374.742	13.8682	1194.61	30.5818	-1.61299	6e-17	0.039	0.873048	1.65199	1.97e-15
CPS0B_RS04775	CAB_RS04715	WCW_RS09205	n.d.	FIG00494291:_hypothetical_protein	538	1028	417	510	1000	770	1004	259	348	311	950.812	280.614	309.492	34.8122	581.779	90.2089	-1.57178	2.61e-08	-0.686789	0.0188512	0.884996	0.00414715
CPS0B_RS04785	CAB_RS04720	WCW_RS08980	Protein_Metabolism	Xaa-Pro_aminopeptidase_(EC_3.4.11.9)	326	739	245	579	521	389	484	101	137	116	688.576	137.71	155.306	15.1996	223.638	28.7579	-2.11175	3.04e-20	-1.59837	2.46e-11	0.513385	0.0513009
CPS0B_RS04790	CAB_RS04725	WCW_RS08975	DNA_Metabolism	DNA_mismatch_repair_protein_MutL	593	1251	293	814	830	704	869	79	114	102	1024.01	93.7208	268.597	24.6477	186.396	31.0064	-1.90804	5.86e-19	-2.42871	1.38e-26	-0.520674	0.0375782
CPS0B_RS04795	CAB_RS04730	WCW_RS07730	T3SS_Apparatus	Low_Calcium_Response_Protein_H	31655	31661	20018	7260	5167	2923	1688	40	54	51	38068.1	23112.8	1071.33	503.368	92.1365	17.0451	-4.78561	1.89e-22	-7.914	8.16e-58	-3.12838	4.73e-09
CPS0B_RS04815	CAB_RS04750	WCW_RS00615	RNA_Metabolism	Permease_of_the_drug/metabolite_transporter_(DMT)_superfamily	607	956	496	530	336	286	220	99	140	131	1033.49	390.086	93.6283	15.6225	234.541	44.0696	-3.3883	7.14e-41	-2.09681	8.62e-16	1.29149	5.5e-06
CPS0B_RS04820	CAB_RS04755	WCW_RS00105	Protein_Metabolism	Threonyl-tRNA_synthetase_(EC_6.1.1.3)	2823	3285	1624	1585	3260	3183	3273	443	644	403	3687.61	1356.86	1087.7	55.3338	924.264	49.1894	-1.7233	1.48e-10	-1.95176	5.12e-13	-0.228457	0.472474
CPS0B_RS04825	CAB_RS04760	WCW_RS00100	Cell_Division_and_Cell_Cycle	Chromosome_(plasmid)_partitioning_protein_ParA_/_Sporulation_initiation_inhibitor_protein_Soj	234	268	131	174	817	802	847	136	172	103	316.503	91.6148	276.183	17.1585	256.406	37.8099	-0.168011	0.431875	-0.275196	0.216732	-0.107184	0.654184
CPS0B_RS04830	CAB_RS04765	WCW_RS00095	n.d.	Virulence_plasmid_protein_pGP6-D	192	196	49	127	663	711	682	172	242	165	200.975	59.1925	230.55	20.818	361.252	18.9898	0.187482	0.333792	0.826769	1.3e-05	0.639287	0.000958212
CPS0B_RS04840	CAB_RS04775	WCW_RS00915	Protein_Metabolism	Tryptophanyl-tRNA_synthetase_(EC_6.1.1.2)	338	499	193	316	1943	1704	1790	213	292	191	507.084	90.9656	607.107	5.66243	433.985	31.4982	0.274189	0.102791	-0.207289	0.249787	-0.481478	0.00730703
CPS0B_RS04845	CAB_RS04780	WCW_RS00920	DNA_Metabolism	Excinuclease_ABC_subunit_B	324	608	102	438	742	674	523	279	409	292	492.946	105.312	216.021	31.3597	611.573	30.1201	-1.18373	8.84e-08	0.292292	0.21741	1.47602	5.02e-10
CPS0B_RS04850	CAB_RS04785	WCW_RS08945	Carbohydrates	Enolase_(EC_4.2.1.11)	522	799	201	739	5341	4360	4922	346	512	300	796.403	149.136	1631.09	78.7514	715.411	52.6137	1.02107	8.7e-10	-0.156437	0.401179	-1.17751	6.9e-11
CPS0B_RS04875	CAB_RS04810	WCW_RS08570	Carbohydrates;_Cofactors_Vitamins_Prosthetic_Groups_Pigments;_Respiration	Succinate_dehydrogenase_iron-sulfur_protein_(EC_1.3.99.1)	267	725	217	416	2232	1826	1779	108	152	107	583.399	123	649.996	44.1518	229.331	12.5468	0.162301	0.349087	-1.32825	8.42e-14	-1.49055	9.33e-16
CPS0B_RS04880	CAB_RS04815	WCW_RS08575	Carbohydrates;_Respiration	Succinate_dehydrogenase_flavoprotein_subunit_(EC_1.3.99.1)	611	1517	448	839	3834	3234	3465	163	294	215	1225.02	220.825	1175.19	30.4992	415.874	51.7292	-0.0569921	0.761764	-1.53875	1.94e-17	-1.48176	1.29e-14
CPS0B_RS04885	CAB_RS04820	WCW_RS08580	Respiration	Succinate_dehydrogenase_cytochrome_b558_subunit	393	891	292	578	2394	1919	2076	141	131	158	785.856	140.272	711.937	35.475	280.663	80.5762	-0.137467	0.525825	-1.47165	4.92e-12	-1.33418	3.55e-09
CPS0B_RS04890	CAB_RS04825	WCW_RS00510	DNA_Metabolism	Putative_deoxyribonuclease_YcfH	236	531	171	371	658	491	662	93	111	121	475.725	81.5526	201.97	25.9367	209.063	51.3639	-1.20613	1.88e-05	-1.16303	6.02e-05	0.0430963	0.903459
CPS0B_RS04895	CAB_RS04830	WCW_RS00545	Protein_Metabolism;_Respiration	Cytochrome_c-type_biogenesis_protein_DsbD,_protein-disulfide_reductase_(EC_1.8.1.8)	3367	3630	2263	1219	2002	1366	1304	176	272	220	4370.89	2377.61	517.504	92.5678	418.559	51.8644	-2.93737	1.19e-14	-3.22455	3.53e-17	-0.287176	0.52262
CPS0B_RS04900	CAB_RS04835	WCW_RS00965	Membrane_Transport	MotA/TolQ/ExbB_proton_channel_family_protein	219	297	114	270	885	847	769	87	99	103	336.301	51.185	279.471	17.2719	185.839	41.0523	-0.253328	0.189123	-0.849394	2.59e-05	-0.596066	0.0048015
CPS0B_RS04905	CAB_RS04840	WCW_RS00555	Membrane_Transport	Biopolymer_transport_protein_ExbD/TolR	41	75	22	57	491	437	361	26	32	19	69.9694	6.64495	143.616	16.9645	48.0949	7.99213	1.0396	1.01e-08	-0.526346	0.034714	-1.56594	5.29e-12
CPS0B_RS04915	CAB_RS04850	WCW_RS00565	Membrane_Transport	tolB_protein_precursor,_periplasmic_protein_involved_in_the_tonb-independent_uptake_of_group_A_colicins	355	515	124	450	2162	1856	1840	193	247	184	506.8	88.5084	653.317	23.1744	392.844	38.543	0.354175	0.0162049	-0.379729	0.0163538	-0.733904	4.43e-06
CPS0B_RS04920	CAB_RS04855	WCW_RS00575	Membrane_Transport	18K_peptidoglycan-associated_outer_membrane_lipoprotein;_Peptidoglycan-associated_lipoprotein_precursor;_Outer_membrane_protein_P6;_OmpA/MotB_precursor	293	322	163	148	2734	2391	2302	450	581	455	368.325	144.746	828.445	35.3738	937.329	97.0928	1.17039	1.05e-06	1.344	2.57e-08	0.173605	0.530315
CPS0B_RS04930	CAB_RS04865	WCW_RS08940	n.d.	FIG00493962:_hypothetical_protein	109	109	62	80	903	671	503	48	63	62	144.412	48.1791	230.004	53.6788	110.291	22.428	0.701651	0.00530958	-0.343593	0.225472	-1.04524	0.000153143
CPS0B_RS04935	CAB_RS04870	WCW_RS08935	Stress_Response;_Sulfur_Metabolism	Alkyl_hydroperoxide_reductase_subunit_C-like_protein	181	309	102	205	4697	4694	5071	375	542	318	291.938	29.3009	1620.82	129.872	764.019	64.1159	2.4706	2.68e-58	1.39367	2.92e-18	-1.07693	3.22e-11
CPS0B_RS04950	CAB_RS04885	WCW_RS08870	n.d.	alternate_gene_name:_yzbB	302	864	122	552	1073	778	867	131	215	136	596.252	177.235	302.151	30.22	297.274	6.04991	-0.976563	4.3e-05	-0.998938	4.63e-05	-0.0223753	0.938748
CPS0B_RS04955	CAB_RS04890	WCW_RS00375	Nucleosides_and_Nucleotides	Nucleoside_5-triphosphatase_RdgB_(dHAPTP,_dITP,_XTP-specific)_(EC_3.6.1.15)	147	206	31	207	575	570	460	557	740	449	198.707	72.3404	179.304	21.0345	1086.85	124.66	-0.174382	0.46247	2.38569	1.29e-27	2.56008	1.49e-29
CPS0B_RS04965	CAB_RS04900	WCW_RS09070	DNA_Metabolism	Uracil-DNA_glycosylase,_family_1	184	468	84	297	249	196	210	50	91	101	344.863	69.8065	72.9434	4.40284	153.516	56.1135	-2.21486	1.48e-20	-1.1698	3.38e-06	1.04505	0.000109129
CPS0B_RS04970	CAB_RS04905	WCW_RS08860	DNA_Metabolism	ATP-dependent_DNA_helicase_UvrD/PcrA	526	978	131	893	2294	1958	2040	457	644	556	832.812	306.019	702.006	14.2164	1046.08	148.755	-0.252447	0.292909	0.312063	0.196706	0.56451	0.0224642
CPS0B_RS04985	CAB_RS04920	WCW_RS08240	DNA_Metabolism	DNA_topoisomerase_I_(EC_5.99.1.2)	1008	1367	534	763	6133	4710	4399	494	707	425	1389.58	309.004	1693.53	203.086	1007.58	78.6258	0.28682	0.155625	-0.452817	0.0254051	-0.739637	0.00046358
CPS0B_RS04990	CAB_RS04925	WCW_RS09445	RNA_Metabolism	tRNA_dihydrouridine_synthase_B_(EC_1.-.-.-)	310	804	221	533	813	533	785	471	536	484	660.981	117.035	237.119	41.5398	952.424	162.04	-1.45046	1.72e-09	0.51492	0.039556	1.96538	2.04e-14
CPS0B_RS04995	CAB_RS04930	WCW_RS09450	n.d.	Cell_division_protein_YlmG/Ycf19_(putative),_YggT_family	47	93	26	56	213	296	207	32	48	38	79.153	5.62719	80.5809	19.9022	73.9511	7.73505	0.030397	0.917322	-0.0938029	0.784447	-0.1242	0.697265
CPS0B_RS05010	CAB_RS04945	WCW_RS09465	predicted_T3SS_Effector	Phophatidylinositol-4-phosphate_5-kinase_(EC_2.7.1.68)	484	811	137	770	1456	1210	1329	250	398	313	742.532	233.753	445.682	16.0276	600.446	69.7241	-0.736864	0.00039529	-0.313689	0.156163	0.423175	0.0641324
CPS0B_RS05015	CAB_RS04950	WCW_RS09470	Carbohydrates;_Cofactors_Vitamins_Prosthetic_Groups_Pigments	5-formyltetrahydrofolate_cyclo-ligase_(EC_6.3.3.2)	89	123	19	66	64	46	27	35	53	61	99.5976	29.0352	15.1201	5.28643	95.2966	31.394	-2.65088	9.47e-17	-0.10374	0.784447	2.54714	1.69e-13
CPS0B_RS05025	CAB_RS04955	WCW_RS09475	DNA_Metabolism	RecA_protein	882	1185	437	690	10425	7589	7924	316	503	313	1196.34	227.601	2881.45	319.544	698.67	11.6072	1.25783	6.76e-11	-0.75997	0.000136208	-2.0178	2.98e-22
CPS0B_RS05045	CAB_RS04975	WCW_RS03780	Cofactors_Vitamins_Prosthetic_Groups_Pigments	2-amino-4-hydroxy-6-hydroxymethyldihydropteridine_pyrophosphokinase_(EC_2.7.6.3)_/_Dihydropteroate_synthase_(EC_2.5.1.15)	422	1064	244	809	1667	1362	1592	143	223	123	875.294	184.954	515.668	31.4821	300.376	25.4747	-0.762227	5.56e-06	-1.53078	5.74e-18	-0.76855	5.07e-05
CPS0B_RS05055	CAB_RS04985	WCW_RS09365	Cell_Division_and_Cell_Cycle;_RNA_Metabolism	RNA_polymerase_sigma_factor_RpoD	701	1346	346	893	9266	8557	9825	830	1080	608	1157.24	59.9459	3094.52	229.405	1564.22	243.679	1.41167	5.21e-32	0.431791	0.000604415	-0.979878	4.07e-14
CPS0B_RS05065	CAB_RS04995	WCW_RS09335	Protein_Metabolism	SSU_ribosomal_protein_S20p	65	72	27	17	1067	1326	1362	530	744	416	68.8322	32.095	422.856	73.6575	1044.95	125.33	2.58319	1.16e-18	3.85513	9.65e-40	1.27194	2.07e-05
CPS0B_RS05075	CAB_RS05005	WCW_RS00145	DNA_Metabolism	Exodeoxyribonuclease_V_alpha_chain_(EC_3.1.11.5)	417	931	145	648	700	533	459	149	165	154	707.299	172.931	187.781	30.0408	299.774	55.3525	-1.89092	6.73e-16	-1.23426	3.55e-07	0.656657	0.0124658
CPS0B_RS05085	CAB_RS05015	WCW_RS00605	n.d.	transcriptional_regulator	514	608	309	265	4281	3235	2242	133	187	120	676.355	272.867	1080.25	281.017	273.746	17.3437	0.671007	0.010841	-1.26341	2.03e-06	-1.93442	5.91e-12
CPS0B_RS05090	CAB_RS05020	WCW_RS00055	Cell_Wall_and_Capsule	Glucosamine-1-phosphate_N-acetyltransferase_(EC_2.3.1.157)	306	458	190	277	1179	1072	943	199	294	183	469.843	106.377	356.303	28.7595	418.865	19.5595	-0.373424	0.0252496	-0.141963	0.439645	0.231461	0.215284
CPS0B_RS05095	CAB_RS05025	WCW_RS00050	Fatty_Acids_Lipids_and_Isoprenoids	Octaprenyl_diphosphate_synthase_(EC_2.5.1.90)_/_Dimethylallyltransferase_(EC_2.5.1.1)_/_(2E,6E)-farnesyl_diphosphate_synthase_(EC_2.5.1.10)_/_Geranylgeranyl_diphosphate_synthase_(EC_2.5.1.29)	196	277	87	200	996	806	678	175	243	163	276.676	23.8549	275.636	39.2285	362.463	21.9751	0.000267102	0.99891	0.388258	0.0730071	0.387991	0.082363
CPS0B_RS05105	CAB_RS05035	WCW_RS09075	n.d.	FIG00494013:_hypothetical_protein	71	109	33	66	231	299	246	267	306	224	101.105	8.94887	87.2978	16.1415	504.202	76.9025	-0.197617	0.350727	2.30201	1.89e-31	2.49963	7.38e-38
CPS0B_RS05110	CAB_RS05040	WCW_RS00900	Cofactors_Vitamins_Prosthetic_Groups_Pigments	Thymidylate_synthase_thyX_(EC_2.1.1.-)	871	1237	448	806	1654	1665	1867	380	597	293	1252.63	181.288	581.558	58.1865	775.613	109.842	-1.09321	1.24e-11	-0.678984	4.63e-05	0.414229	0.0213507
