# Supplementary material for: Virulence-related comparative transcriptomics of infectious and non-infectious chlamydial particles
Source: BMC Genomics. 2018 Aug 2;19:575. doi: 10.1186/s12864-018-4961-x (PMC6090853; doi:10.1186/s12864-018-4961-x)
Supplement: Supplementary file 10 — Table S8. Summary of primers used in the study. (XLS 11 kb) [file 12864_2018_4961_MOESM10_ESM.xls]

## Sheet: C_psittaci_02DC15_S2
Table S8. Summary of primers used in the study.
Primers for shared genes among C. psittaci and C. abortus (designed to the corresponding consensus sequences).
Name	Primer sequence (5' → 3')
groEL-forward (fw)	TTGCCCGAGCGTGTATCTTT
groEL-reverse (rv)	TTCTTCGCGTACAGGGACTA
pmpA-fw	GGACTCTGTCCATTACAGGTGG
pmpA-rv	CCTGAGCGGATCTCAGCA
cap1-fw	TCAAAGAATTGCTTCGCACAC
cap1-rv	TGATCGCCCTTAGTCAGGTAG
sinC-fw	GCTTCAGGGCCAAAGCGTC
sinC-rv	TGGAGGTTGAGGAGCTTTACG
copB_1-fw	AACGCTGAAATGCAAAGCGA
copB_1-rv	GCTGCAGCTTCTGCGGAT
incA-fw	AACATGGTGGATGCTGTGAG
incA-rv	ACGCTGTTCTAAGTAAAGTAAATGC
ompA-fw	TCTTGCAAATTGCTTCGATTCAGA
ompA-rv	GATTAAGCGTGCTTCACCAGT
Primers for shared genes among C. psittaci, C. abortus and W. chondrophila (because of larger sequence differences additionally primers for W. chondrophila were designed)
Name	Primer sequence (5' → 3')
hrtA_psiab-fw	GCGGATAGCAGAAGTCCCTC
hrtA_psiab-rv	ACAGGACGGTTACACTTAGGA
hrtA_wch-fw	ACAGCCGATCGACAACAACT
hrtA_wch-rv	AGCATTGCGTAAGCTGGAGA
mip_psiab-fw	GCGCACCTTTAACTGAATCCG
mip_psiab-rv	TGTACTTCTACGACACCTGCAT
mip_wch-fw	GAGAGTTGGAGAGACGGCAC
mip_wch-rv	GGCTAACCGACGTTTTTCCAT
hctA_psiab-fw	CGTGACTTAGACAAGGCCGA
hctA_psiab-rv	GCAGGCTTGCGAGTCAT
hctA_wch-fw	CTGCTAAGAAAGCCGTTGCC
hctA_wch-rv	AGCTCTAGCTCTAGCTGTCG
dnaK_psiab-fw	CCGTAATGGAAGGTGGGCAAG
dnaK_psiab-rv	CCGATGAAACGTTTTGTAGAAGC
dnaK_wch-fw	GGGTCAATCCGGACGAAGTT
dnaK_wch-rv	TCGGCTGCAGTGGAAAAGAT
omcB_psiab-fw	GGACAACGCGTTCTTTCCTT
omcB_psiab-rv	AGACCAGTCAGCTCCAGAGA
omcB_wch-fw	AACGTTCGCGTTGTTGTGAG
omcB_wch-rv	ACGTGGGCCAAAGTTATCGT
